# Supplementary material for: Enhanced Removal of Ultratrace Levels of Gold from Wastewater Using Sulfur-Rich Covalent Organic Frameworks
Source: ACS Appl Mater Interfaces. 2024 Jun 1;17(12):17794–803. doi: 10.1021/acsami.4c03685 (PMC11955949; doi:10.1021/acsami.4c03685)
Supplement: Supplementary file 2 — am4c03685_si_002.cif [file am4c03685_si_002.cif]

#######################################################################
#
#                 Cambridge Crystallographic Data Centre
#                                CCDC 
#
#######################################################################
#
# If this CIF has been generated from an entry in the Cambridge 
# Structural Database, then it will include bibliographic, chemical, 
# crystal, experimental, refinement or atomic coordinate data resulting 
# from the CCDC's data processing and validation procedures.
#
#######################################################################

data_P3\abc\triazin
_symmetry_cell_setting           trigonal
_symmetry_space_group_name_H-M   'P 3'
_symmetry_Int_Tables_number      143
_space_group_name_Hall           'P 3'
loop_
_symmetry_equiv_pos_site_id
_symmetry_equiv_pos_as_xyz
1 x,y,z
2 -y,x-y,z
3 -x+y,-x,z
_cell_length_a                   33.0096
_cell_length_b                   33.0096
_cell_length_c                   10.3970
_cell_angle_alpha                90.0000
_cell_angle_beta                 90.0000
_cell_angle_gamma                120.0000
_cell_volume                     9811.13
loop_
_atom_site_label
_atom_site_type_symbol
_atom_site_fract_x
_atom_site_fract_y
_atom_site_fract_z
_atom_site_U_iso_or_equiv
_atom_site_thermal_displace_type
H1 H 1.12880 1.92294 0.97440 0.0000 Uiso
H2 H 1.05459 1.92197 0.97364 0.0000 Uiso
H3 H 1.13059 2.07506 0.96904 0.0000 Uiso
H4 H 1.20389 2.07388 0.96887 0.0000 Uiso
H5 H 1.19867 1.93188 0.98351 0.0000 Uiso
H6 H 1.37246 1.91928 0.90754 0.0000 Uiso
H7 H 1.24588 1.70783 0.93859 0.0000 Uiso
H8 H 1.23728 1.77746 0.94369 0.0000 Uiso
H9 H 1.38767 1.86473 0.92453 0.0000 Uiso
H10 H 1.39588 1.79661 0.91609 0.0000 Uiso
C11 C 1.04130 1.99992 0.96861 0.0000 Uiso
C12 C 1.12957 1.95601 0.97314 0.0000 Uiso
C13 C 1.08687 1.95524 0.97256 0.0000 Uiso
C14 C 1.08615 1.99975 0.97041 0.0000 Uiso
C15 C 1.12920 2.04159 0.97002 0.0000 Uiso
C16 C 1.17122 2.04093 0.96965 0.0000 Uiso
C17 C 1.17207 1.99889 0.97177 0.0000 Uiso
C18 C 1.22629 1.96797 0.97937 0.0000 Uiso
N19 N 1.28357 1.94174 0.95844 0.0000 Uiso
C20 C 1.27511 1.97785 0.97450 0.0000 Uiso
C21 C 1.31295 2.02391 0.98424 0.0000 Uiso
C22 C 1.35918 2.03273 0.97467 0.0000 Uiso
C23 C 1.36600 1.99455 0.95394 0.0000 Uiso
C24 C 1.32784 1.94903 0.94803 0.0000 Uiso
C25 C 1.33690 1.91006 0.92897 0.0000 Uiso
C26 C 1.27698 1.74204 0.93431 0.0000 Uiso
C27 C 1.27196 1.78176 0.93714 0.0000 Uiso
C28 C 1.31121 1.82677 0.93305 0.0000 Uiso
C29 C 1.35596 1.83121 0.92562 0.0000 Uiso
C30 C 1.36094 1.79167 0.92169 0.0000 Uiso
C31 C 1.32166 1.74659 0.92759 0.0000 Uiso
C32 C 1.32768 1.70490 0.92801 0.0000 Uiso
N33 N 0.99994 1.95894 0.96865 0.0000 Uiso
N34 N 1.21716 2.00198 0.97297 0.0000 Uiso
N35 N 1.30428 1.86658 0.94161 0.0000 Uiso
N36 N 1.37127 1.71018 0.92803 0.0000 Uiso
H109 H 1.30623 2.05231 1.00172 0.0000 Uiso
C110 C 1.40027 2.08129 0.98331 0.0000 Uiso
H111 H 1.40082 1.99988 0.94021 0.0000 Uiso
C118 C 1.44409 2.08895 1.02581 0.0000 Uiso
C119 C 1.48313 2.13382 1.02701 0.0000 Uiso
C120 C 1.47953 2.17259 0.99008 0.0000 Uiso
C121 C 1.43584 2.16551 0.94910 0.0000 Uiso
C122 C 1.39678 2.12041 0.94542 0.0000 Uiso
S123 S 1.53306 2.22955 0.99668 0.0000 Uiso
C124 C 1.50949 2.26889 0.97333 0.0000 Uiso
H125 H 1.44847 2.06047 1.06027 0.0000 Uiso
H126 H 1.51642 2.13847 1.05887 0.0000 Uiso
H127 H 1.43131 2.19404 0.91694 0.0000 Uiso
H128 H 1.36433 2.11632 0.90843 0.0000 Uiso
H129 H 1.48246 2.26197 1.04704 0.0000 Uiso
H130 H 1.49495 2.26485 0.87496 0.0000 Uiso
H131 H 1.53842 2.30550 0.98425 0.0000 Uiso
H5 H 1.06812 1.26679 0.98351 0.0000 Uiso
H6 H 1.08072 1.45318 0.90754 0.0000 Uiso
H7 H 1.29217 1.53805 0.93859 0.0000 Uiso
H8 H 1.22254 1.45982 0.94369 0.0000 Uiso
H9 H 1.13527 1.52294 0.92453 0.0000 Uiso
H10 H 1.20339 1.59927 0.91609 0.0000 Uiso
C18 C 1.03203 1.25832 0.97937 0.0000 Uiso
N19 N 1.05826 1.34183 0.95844 0.0000 Uiso
C20 C 1.02215 1.29726 0.97450 0.0000 Uiso
C24 C 1.05097 1.37881 0.94803 0.0000 Uiso
C25 C 1.08994 1.42684 0.92897 0.0000 Uiso
C26 C 1.25796 1.53494 0.93431 0.0000 Uiso
C27 C 1.21824 1.49020 0.93714 0.0000 Uiso
C28 C 1.17323 1.48444 0.93305 0.0000 Uiso
C29 C 1.16879 1.52475 0.92562 0.0000 Uiso
C30 C 1.20833 1.56927 0.92169 0.0000 Uiso
C31 C 1.25341 1.57507 0.92759 0.0000 Uiso
C32 C 1.29510 1.62278 0.92801 0.0000 Uiso
N35 N 1.13342 1.43770 0.94161 0.0000 Uiso
H3 H 0.92494 1.05553 0.96904 0.0000 Uiso
H4 H 0.92612 1.13001 0.96887 0.0000 Uiso
C11 C 1.00008 1.04138 0.96861 0.0000 Uiso
C14 C 1.00025 1.08640 0.97041 0.0000 Uiso
C15 C 0.95841 1.08761 0.97002 0.0000 Uiso
C16 C 0.95907 1.13029 0.96965 0.0000 Uiso
C17 C 1.00111 1.17318 0.97177 0.0000 Uiso
N34 N 0.99802 1.21518 0.97297 0.0000 Uiso
C21 C 0.97609 1.28904 0.98424 0.0000 Uiso
C22 C 0.96727 1.32645 0.97467 0.0000 Uiso
C23 C 1.00545 1.37145 0.95394 0.0000 Uiso
H109 H 0.94769 1.25392 1.00172 0.0000 Uiso
C110 C 0.91871 1.31898 0.98331 0.0000 Uiso
H111 H 1.00012 1.40094 0.94021 0.0000 Uiso
N36 N 1.28982 1.66109 0.92803 0.0000 Uiso
H1 H 1.07706 1.20586 0.97440 0.0000 Uiso
H2 H 1.07803 1.13262 0.97364 0.0000 Uiso
C12 C 1.04399 1.17356 0.97314 0.0000 Uiso
C13 C 1.04476 1.13163 0.97256 0.0000 Uiso
N33 N 1.04106 1.04100 0.96865 0.0000 Uiso
C118 C 0.91105 1.35514 1.02581 0.0000 Uiso
C119 C 0.86618 1.34931 1.02701 0.0000 Uiso
C120 C 0.82741 1.30694 0.99008 0.0000 Uiso
C121 C 0.83449 1.27033 0.94910 0.0000 Uiso
C122 C 0.87959 1.27637 0.94542 0.0000 Uiso
S123 S 0.77045 1.30351 0.99668 0.0000 Uiso
C124 C 0.73111 1.24060 0.97333 0.0000 Uiso
H125 H 0.93953 1.38800 1.06027 0.0000 Uiso
H126 H 0.86153 1.37795 1.05887 0.0000 Uiso
H127 H 0.80596 1.23727 0.91694 0.0000 Uiso
H128 H 0.88368 1.24801 0.90843 0.0000 Uiso
H129 H 0.73803 1.22049 1.04704 0.0000 Uiso
H130 H 0.73515 1.23010 0.87496 0.0000 Uiso
H131 H 0.69450 1.23292 0.98425 0.0000 Uiso
H5 H 0.73321 1.80133 0.98351 0.0000 Uiso
H6 H 0.54682 1.62754 0.90754 0.0000 Uiso
H7 H 0.46195 1.75412 0.93859 0.0000 Uiso
H8 H 0.54018 1.76272 0.94369 0.0000 Uiso
H9 H 0.47706 1.61233 0.92453 0.0000 Uiso
H10 H 0.40073 1.60412 0.91609 0.0000 Uiso
C18 C 0.74168 1.77371 0.97937 0.0000 Uiso
N19 N 0.65817 1.71643 0.95844 0.0000 Uiso
C20 C 0.70274 1.72489 0.97450 0.0000 Uiso
C24 C 0.62119 1.67216 0.94803 0.0000 Uiso
C25 C 0.57316 1.66310 0.92897 0.0000 Uiso
C26 C 0.46506 1.72302 0.93431 0.0000 Uiso
C27 C 0.50980 1.72804 0.93714 0.0000 Uiso
C28 C 0.51556 1.68879 0.93305 0.0000 Uiso
C29 C 0.47525 1.64404 0.92562 0.0000 Uiso
C30 C 0.43073 1.63906 0.92169 0.0000 Uiso
C31 C 0.42493 1.67834 0.92759 0.0000 Uiso
C32 C 0.37722 1.67232 0.92801 0.0000 Uiso
N35 N 0.56230 1.69572 0.94161 0.0000 Uiso
H3 H 0.94447 1.86941 0.96904 0.0000 Uiso
H4 H 0.86999 1.79611 0.96887 0.0000 Uiso
C11 C 0.95862 1.95870 0.96861 0.0000 Uiso
C14 C 0.91360 1.91385 0.97041 0.0000 Uiso
C15 C 0.91239 1.87080 0.97002 0.0000 Uiso
C16 C 0.86971 1.82878 0.96965 0.0000 Uiso
C17 C 0.82682 1.82793 0.97177 0.0000 Uiso
N34 N 0.78482 1.78284 0.97297 0.0000 Uiso
C21 C 0.71096 1.68705 0.98424 0.0000 Uiso
C22 C 0.67355 1.64082 0.97467 0.0000 Uiso
C23 C 0.62855 1.63400 0.95394 0.0000 Uiso
H109 H 0.74608 1.69377 1.00172 0.0000 Uiso
C110 C 0.68102 1.59973 0.98331 0.0000 Uiso
H111 H 0.59906 1.59918 0.94021 0.0000 Uiso
N36 N 0.33891 1.62873 0.92803 0.0000 Uiso
H1 H 0.79414 1.87120 0.97440 0.0000 Uiso
H2 H 0.86738 1.94541 0.97364 0.0000 Uiso
C12 C 0.82644 1.87043 0.97314 0.0000 Uiso
C13 C 0.86837 1.91313 0.97256 0.0000 Uiso
N33 N 0.95900 2.00006 0.96865 0.0000 Uiso
C118 C 0.64486 1.55591 1.02581 0.0000 Uiso
C119 C 0.65069 1.51687 1.02701 0.0000 Uiso
C120 C 0.69306 1.52047 0.99008 0.0000 Uiso
C121 C 0.72967 1.56416 0.94910 0.0000 Uiso
C122 C 0.72363 1.60322 0.94542 0.0000 Uiso
S123 S 0.69649 1.46694 0.99668 0.0000 Uiso
C124 C 0.75940 1.49051 0.97333 0.0000 Uiso
H125 H 0.61200 1.55153 1.06027 0.0000 Uiso
H126 H 0.62205 1.48358 1.05887 0.0000 Uiso
H127 H 0.76273 1.56869 0.91694 0.0000 Uiso
H128 H 0.75199 1.63567 0.90843 0.0000 Uiso
H129 H 0.77951 1.51754 1.04704 0.0000 Uiso
H130 H 0.76990 1.50505 0.87496 0.0000 Uiso
H131 H 0.76708 1.46158 0.98425 0.0000 Uiso
H1 H 0.07706 0.20586 0.97440 0.0000 Uiso
H2 H 0.07803 0.13262 0.97364 0.0000 Uiso
H3 H -0.07506 0.05553 0.96904 0.0000 Uiso
H4 H -0.07388 0.13001 0.96887 0.0000 Uiso
H5 H 0.06812 0.26679 0.98351 0.0000 Uiso
H6 H 0.08072 0.45318 0.90754 0.0000 Uiso
H7 H 0.29217 0.53805 0.93859 0.0000 Uiso
H8 H 0.22254 0.45982 0.94369 0.0000 Uiso
H9 H 0.13527 0.52294 0.92453 0.0000 Uiso
H10 H 0.20339 0.59927 0.91609 0.0000 Uiso
C11 C 0.00008 0.04138 0.96861 0.0000 Uiso
C12 C 0.04399 0.17356 0.97314 0.0000 Uiso
C13 C 0.04476 0.13163 0.97256 0.0000 Uiso
C14 C 0.00025 0.08640 0.97041 0.0000 Uiso
C15 C -0.04159 0.08761 0.97002 0.0000 Uiso
C16 C -0.04093 0.13029 0.96965 0.0000 Uiso
C17 C 0.00111 0.17318 0.97177 0.0000 Uiso
C18 C 0.03203 0.25832 0.97937 0.0000 Uiso
N19 N 0.05826 0.34183 0.95844 0.0000 Uiso
C20 C 0.02215 0.29726 0.97450 0.0000 Uiso
C21 C -0.02391 0.28904 0.98424 0.0000 Uiso
C22 C -0.03273 0.32645 0.97467 0.0000 Uiso
C23 C 0.00545 0.37145 0.95394 0.0000 Uiso
C24 C 0.05097 0.37881 0.94803 0.0000 Uiso
C25 C 0.08994 0.42684 0.92897 0.0000 Uiso
C26 C 0.25796 0.53494 0.93431 0.0000 Uiso
C27 C 0.21824 0.49020 0.93714 0.0000 Uiso
C28 C 0.17323 0.48444 0.93305 0.0000 Uiso
C29 C 0.16879 0.52475 0.92562 0.0000 Uiso
C30 C 0.20833 0.56927 0.92169 0.0000 Uiso
C31 C 0.25341 0.57507 0.92759 0.0000 Uiso
C32 C 0.29510 0.62278 0.92801 0.0000 Uiso
N33 N 0.04106 0.04100 0.96865 0.0000 Uiso
N34 N -0.00198 0.21518 0.97297 0.0000 Uiso
N35 N 0.13342 0.43770 0.94161 0.0000 Uiso
N36 N 0.28982 0.66109 0.92803 0.0000 Uiso
H109 H -0.05231 0.25392 1.00172 0.0000 Uiso
C110 C -0.08129 0.31898 0.98331 0.0000 Uiso
H111 H 0.00012 0.40094 0.94021 0.0000 Uiso
C118 C -0.08895 0.35514 1.02581 0.0000 Uiso
C119 C -0.13382 0.34931 1.02701 0.0000 Uiso
C120 C -0.17259 0.30694 0.99008 0.0000 Uiso
C121 C -0.16551 0.27033 0.94910 0.0000 Uiso
C122 C -0.12041 0.27637 0.94542 0.0000 Uiso
S123 S -0.22955 0.30351 0.99668 0.0000 Uiso
C124 C -0.26889 0.24060 0.97333 0.0000 Uiso
H125 H -0.06047 0.38800 1.06027 0.0000 Uiso
H126 H -0.13847 0.37795 1.05887 0.0000 Uiso
H127 H -0.19404 0.23727 0.91694 0.0000 Uiso
H128 H -0.11632 0.24801 0.90843 0.0000 Uiso
H129 H -0.26197 0.22049 1.04704 0.0000 Uiso
H130 H -0.26485 0.23010 0.87496 0.0000 Uiso
H131 H -0.30550 0.23292 0.98425 0.0000 Uiso
H5 H 0.73321 0.80133 0.98351 0.0000 Uiso
H6 H 0.54682 0.62754 0.90754 0.0000 Uiso
H7 H 0.46195 0.75412 0.93859 0.0000 Uiso
H8 H 0.54018 0.76272 0.94369 0.0000 Uiso
H9 H 0.47706 0.61233 0.92453 0.0000 Uiso
H10 H 0.40073 0.60412 0.91609 0.0000 Uiso
C18 C 0.74168 0.77371 0.97937 0.0000 Uiso
N19 N 0.65817 0.71643 0.95844 0.0000 Uiso
C20 C 0.70274 0.72489 0.97450 0.0000 Uiso
C24 C 0.62119 0.67216 0.94803 0.0000 Uiso
C25 C 0.57316 0.66310 0.92897 0.0000 Uiso
C26 C 0.46506 0.72302 0.93431 0.0000 Uiso
C27 C 0.50980 0.72804 0.93714 0.0000 Uiso
C28 C 0.51556 0.68879 0.93305 0.0000 Uiso
C29 C 0.47525 0.64404 0.92562 0.0000 Uiso
C30 C 0.43073 0.63906 0.92169 0.0000 Uiso
C31 C 0.42493 0.67834 0.92759 0.0000 Uiso
C32 C 0.37722 0.67232 0.92801 0.0000 Uiso
N35 N 0.56230 0.69572 0.94161 0.0000 Uiso
H3 H 0.94447 0.86941 0.96904 0.0000 Uiso
H4 H 0.86999 0.79611 0.96887 0.0000 Uiso
C11 C 0.95862 0.95870 0.96861 0.0000 Uiso
C14 C 0.91360 0.91385 0.97041 0.0000 Uiso
C15 C 0.91239 0.87080 0.97002 0.0000 Uiso
C16 C 0.86971 0.82878 0.96965 0.0000 Uiso
C17 C 0.82682 0.82793 0.97177 0.0000 Uiso
N34 N 0.78482 0.78284 0.97297 0.0000 Uiso
C21 C 0.71096 0.68705 0.98424 0.0000 Uiso
C22 C 0.67355 0.64082 0.97467 0.0000 Uiso
C23 C 0.62855 0.63400 0.95394 0.0000 Uiso
H109 H 0.74608 0.69377 1.00172 0.0000 Uiso
C110 C 0.68102 0.59973 0.98331 0.0000 Uiso
H111 H 0.59906 0.59918 0.94021 0.0000 Uiso
N36 N 0.33891 0.62873 0.92803 0.0000 Uiso
H1 H 0.79414 0.87120 0.97440 0.0000 Uiso
H2 H 0.86738 0.94541 0.97364 0.0000 Uiso
C12 C 0.82644 0.87043 0.97314 0.0000 Uiso
C13 C 0.86837 0.91313 0.97256 0.0000 Uiso
N33 N 0.95900 1.00006 0.96865 0.0000 Uiso
C118 C 0.64486 0.55591 1.02581 0.0000 Uiso
C119 C 0.65069 0.51687 1.02701 0.0000 Uiso
C120 C 0.69306 0.52047 0.99008 0.0000 Uiso
C121 C 0.72967 0.56416 0.94910 0.0000 Uiso
C122 C 0.72363 0.60322 0.94542 0.0000 Uiso
S123 S 0.69649 0.46694 0.99668 0.0000 Uiso
C124 C 0.75940 0.49051 0.97333 0.0000 Uiso
H125 H 0.61200 0.55153 1.06027 0.0000 Uiso
H126 H 0.62205 0.48358 1.05887 0.0000 Uiso
H127 H 0.76273 0.56869 0.91694 0.0000 Uiso
H128 H 0.75199 0.63567 0.90843 0.0000 Uiso
H129 H 0.77951 0.51754 1.04704 0.0000 Uiso
H130 H 0.76990 0.50505 0.87496 0.0000 Uiso
H131 H 0.76708 0.46158 0.98425 0.0000 Uiso
H5 H 0.19867 -0.06812 0.98351 0.0000 Uiso
H6 H 0.37246 -0.08072 0.90754 0.0000 Uiso
H7 H 0.24588 -0.29217 0.93859 0.0000 Uiso
H8 H 0.23728 -0.22254 0.94369 0.0000 Uiso
H9 H 0.38767 -0.13527 0.92453 0.0000 Uiso
H10 H 0.39588 -0.20339 0.91609 0.0000 Uiso
C18 C 0.22629 -0.03203 0.97937 0.0000 Uiso
N19 N 0.28357 -0.05826 0.95844 0.0000 Uiso
C20 C 0.27511 -0.02215 0.97450 0.0000 Uiso
C24 C 0.32784 -0.05097 0.94803 0.0000 Uiso
C25 C 0.33690 -0.08994 0.92897 0.0000 Uiso
C26 C 0.27698 -0.25796 0.93431 0.0000 Uiso
C27 C 0.27196 -0.21824 0.93714 0.0000 Uiso
C28 C 0.31121 -0.17323 0.93305 0.0000 Uiso
C29 C 0.35596 -0.16879 0.92562 0.0000 Uiso
C30 C 0.36094 -0.20833 0.92169 0.0000 Uiso
C31 C 0.32166 -0.25341 0.92759 0.0000 Uiso
C32 C 0.32768 -0.29510 0.92801 0.0000 Uiso
N35 N 0.30428 -0.13342 0.94161 0.0000 Uiso
H3 H 0.13059 0.07506 0.96904 0.0000 Uiso
H4 H 0.20389 0.07388 0.96887 0.0000 Uiso
C11 C 0.04130 -0.00008 0.96861 0.0000 Uiso
C14 C 0.08615 -0.00025 0.97041 0.0000 Uiso
C15 C 0.12920 0.04159 0.97002 0.0000 Uiso
C16 C 0.17122 0.04093 0.96965 0.0000 Uiso
C17 C 0.17207 -0.00111 0.97177 0.0000 Uiso
N34 N 0.21716 0.00198 0.97297 0.0000 Uiso
C21 C 0.31295 0.02391 0.98424 0.0000 Uiso
C22 C 0.35918 0.03273 0.97467 0.0000 Uiso
C23 C 0.36600 -0.00545 0.95394 0.0000 Uiso
H109 H 0.30623 0.05231 1.00172 0.0000 Uiso
C110 C 0.40027 0.08129 0.98331 0.0000 Uiso
H111 H 0.40082 -0.00012 0.94021 0.0000 Uiso
N36 N 0.37127 -0.28982 0.92803 0.0000 Uiso
H1 H 0.12880 -0.07706 0.97440 0.0000 Uiso
H2 H 0.05459 -0.07803 0.97364 0.0000 Uiso
C12 C 0.12957 -0.04399 0.97314 0.0000 Uiso
C13 C 0.08687 -0.04476 0.97256 0.0000 Uiso
N33 N -0.00006 -0.04106 0.96865 0.0000 Uiso
C118 C 0.44409 0.08895 1.02581 0.0000 Uiso
C119 C 0.48313 0.13382 1.02701 0.0000 Uiso
C120 C 0.47953 0.17259 0.99008 0.0000 Uiso
C121 C 0.43584 0.16551 0.94910 0.0000 Uiso
C122 C 0.39678 0.12041 0.94542 0.0000 Uiso
S123 S 0.53306 0.22955 0.99668 0.0000 Uiso
C124 C 0.50949 0.26889 0.97333 0.0000 Uiso
H125 H 0.44847 0.06047 1.06027 0.0000 Uiso
H126 H 0.51642 0.13847 1.05887 0.0000 Uiso
H127 H 0.43131 0.19404 0.91694 0.0000 Uiso
H128 H 0.36433 0.11632 0.90843 0.0000 Uiso
H129 H 0.48246 0.26197 1.04704 0.0000 Uiso
H130 H 0.49495 0.26485 0.87496 0.0000 Uiso
H131 H 0.53842 0.30550 0.98425 0.0000 Uiso
H1 H -0.20586 0.87120 0.97440 0.0000 Uiso
H2 H -0.13262 0.94541 0.97364 0.0000 Uiso
H3 H -0.05553 0.86941 0.96904 0.0000 Uiso
H4 H -0.13001 0.79611 0.96887 0.0000 Uiso
H5 H -0.26679 0.80133 0.98351 0.0000 Uiso
H6 H -0.45318 0.62754 0.90754 0.0000 Uiso
H7 H -0.53805 0.75412 0.93859 0.0000 Uiso
H8 H -0.45982 0.76272 0.94369 0.0000 Uiso
H9 H -0.52294 0.61233 0.92453 0.0000 Uiso
H10 H -0.59927 0.60412 0.91609 0.0000 Uiso
C11 C -0.04138 0.95870 0.96861 0.0000 Uiso
C12 C -0.17356 0.87043 0.97314 0.0000 Uiso
C13 C -0.13163 0.91313 0.97256 0.0000 Uiso
C14 C -0.08640 0.91385 0.97041 0.0000 Uiso
C15 C -0.08761 0.87080 0.97002 0.0000 Uiso
C16 C -0.13029 0.82878 0.96965 0.0000 Uiso
C17 C -0.17318 0.82793 0.97177 0.0000 Uiso
C18 C -0.25832 0.77371 0.97937 0.0000 Uiso
N19 N -0.34183 0.71643 0.95844 0.0000 Uiso
C20 C -0.29726 0.72489 0.97450 0.0000 Uiso
C21 C -0.28904 0.68705 0.98424 0.0000 Uiso
C22 C -0.32645 0.64082 0.97467 0.0000 Uiso
C23 C -0.37145 0.63400 0.95394 0.0000 Uiso
C24 C -0.37881 0.67216 0.94803 0.0000 Uiso
C25 C -0.42684 0.66310 0.92897 0.0000 Uiso
C26 C -0.53494 0.72302 0.93431 0.0000 Uiso
C27 C -0.49020 0.72804 0.93714 0.0000 Uiso
C28 C -0.48444 0.68879 0.93305 0.0000 Uiso
C29 C -0.52475 0.64404 0.92562 0.0000 Uiso
C30 C -0.56927 0.63906 0.92169 0.0000 Uiso
C31 C -0.57507 0.67834 0.92759 0.0000 Uiso
C32 C -0.62278 0.67232 0.92801 0.0000 Uiso
N33 N -0.04100 1.00006 0.96865 0.0000 Uiso
N34 N -0.21518 0.78284 0.97297 0.0000 Uiso
N35 N -0.43770 0.69572 0.94161 0.0000 Uiso
N36 N -0.66109 0.62873 0.92803 0.0000 Uiso
H109 H -0.25392 0.69377 1.00172 0.0000 Uiso
C110 C -0.31898 0.59973 0.98331 0.0000 Uiso
H111 H -0.40094 0.59918 0.94021 0.0000 Uiso
C118 C -0.35514 0.55591 1.02581 0.0000 Uiso
C119 C -0.34931 0.51687 1.02701 0.0000 Uiso
C120 C -0.30694 0.52047 0.99008 0.0000 Uiso
C121 C -0.27033 0.56416 0.94910 0.0000 Uiso
C122 C -0.27637 0.60322 0.94542 0.0000 Uiso
S123 S -0.30351 0.46694 0.99668 0.0000 Uiso
C124 C -0.24060 0.49051 0.97333 0.0000 Uiso
H125 H -0.38800 0.55153 1.06027 0.0000 Uiso
H126 H -0.37795 0.48358 1.05887 0.0000 Uiso
H127 H -0.23727 0.56869 0.91694 0.0000 Uiso
H128 H -0.24801 0.63567 0.90843 0.0000 Uiso
H129 H -0.22049 0.51754 1.04704 0.0000 Uiso
H130 H -0.23010 0.50505 0.87496 0.0000 Uiso
H131 H -0.23292 0.46158 0.98425 0.0000 Uiso
H5 H -0.80133 0.93188 0.98351 0.0000 Uiso
H6 H -0.62754 0.91928 0.90754 0.0000 Uiso
H7 H -0.75412 0.70783 0.93859 0.0000 Uiso
H8 H -0.76272 0.77746 0.94369 0.0000 Uiso
H9 H -0.61233 0.86473 0.92453 0.0000 Uiso
H10 H -0.60412 0.79661 0.91609 0.0000 Uiso
C18 C -0.77371 0.96797 0.97937 0.0000 Uiso
N19 N -0.71643 0.94174 0.95844 0.0000 Uiso
C20 C -0.72489 0.97785 0.97450 0.0000 Uiso
C24 C -0.67216 0.94903 0.94803 0.0000 Uiso
C25 C -0.66310 0.91006 0.92897 0.0000 Uiso
C26 C -0.72302 0.74204 0.93431 0.0000 Uiso
C27 C -0.72804 0.78176 0.93714 0.0000 Uiso
C28 C -0.68879 0.82677 0.93305 0.0000 Uiso
C29 C -0.64404 0.83121 0.92562 0.0000 Uiso
C30 C -0.63906 0.79167 0.92169 0.0000 Uiso
C31 C -0.67834 0.74659 0.92759 0.0000 Uiso
C32 C -0.67232 0.70490 0.92801 0.0000 Uiso
N35 N -0.69572 0.86658 0.94161 0.0000 Uiso
H3 H -0.86941 1.07506 0.96904 0.0000 Uiso
H4 H -0.79611 1.07388 0.96887 0.0000 Uiso
C11 C -0.95870 0.99992 0.96861 0.0000 Uiso
C14 C -0.91385 0.99975 0.97041 0.0000 Uiso
C15 C -0.87080 1.04159 0.97002 0.0000 Uiso
C16 C -0.82878 1.04093 0.96965 0.0000 Uiso
C17 C -0.82793 0.99889 0.97177 0.0000 Uiso
N34 N -0.78284 1.00198 0.97297 0.0000 Uiso
C21 C -0.68705 1.02391 0.98424 0.0000 Uiso
C22 C -0.64082 1.03273 0.97467 0.0000 Uiso
C23 C -0.63400 0.99455 0.95394 0.0000 Uiso
H109 H -0.69377 1.05231 1.00172 0.0000 Uiso
C110 C -0.59973 1.08129 0.98331 0.0000 Uiso
H111 H -0.59918 0.99988 0.94021 0.0000 Uiso
N36 N -0.62873 0.71018 0.92803 0.0000 Uiso
H1 H -0.87120 0.92294 0.97440 0.0000 Uiso
H2 H -0.94541 0.92197 0.97364 0.0000 Uiso
C12 C -0.87043 0.95601 0.97314 0.0000 Uiso
C13 C -0.91313 0.95524 0.97256 0.0000 Uiso
N33 N -1.00006 0.95894 0.96865 0.0000 Uiso
C118 C -0.55591 1.08895 1.02581 0.0000 Uiso
C119 C -0.51687 1.13382 1.02701 0.0000 Uiso
C120 C -0.52047 1.17259 0.99008 0.0000 Uiso
C121 C -0.56416 1.16551 0.94910 0.0000 Uiso
C122 C -0.60322 1.12041 0.94542 0.0000 Uiso
S123 S -0.46694 1.22955 0.99668 0.0000 Uiso
C124 C -0.49051 1.26889 0.97333 0.0000 Uiso
H125 H -0.55153 1.06047 1.06027 0.0000 Uiso
H126 H -0.48358 1.13847 1.05887 0.0000 Uiso
H127 H -0.56869 1.19404 0.91694 0.0000 Uiso
H128 H -0.63567 1.11632 0.90843 0.0000 Uiso
H129 H -0.51754 1.26197 1.04704 0.0000 Uiso
H130 H -0.50505 1.26485 0.87496 0.0000 Uiso
H131 H -0.46158 1.30550 0.98425 0.0000 Uiso
H5 H 0.06812 1.26679 0.98351 0.0000 Uiso
H6 H 0.08072 1.45318 0.90754 0.0000 Uiso
H7 H 0.29217 1.53805 0.93859 0.0000 Uiso
H8 H 0.22254 1.45982 0.94369 0.0000 Uiso
H9 H 0.13527 1.52294 0.92453 0.0000 Uiso
H10 H 0.20339 1.59927 0.91609 0.0000 Uiso
C18 C 0.03203 1.25832 0.97937 0.0000 Uiso
N19 N 0.05826 1.34183 0.95844 0.0000 Uiso
C20 C 0.02215 1.29726 0.97450 0.0000 Uiso
C24 C 0.05097 1.37881 0.94803 0.0000 Uiso
C25 C 0.08994 1.42684 0.92897 0.0000 Uiso
C26 C 0.25796 1.53494 0.93431 0.0000 Uiso
C27 C 0.21824 1.49020 0.93714 0.0000 Uiso
C28 C 0.17323 1.48444 0.93305 0.0000 Uiso
C29 C 0.16879 1.52475 0.92562 0.0000 Uiso
C30 C 0.20833 1.56927 0.92169 0.0000 Uiso
C31 C 0.25341 1.57507 0.92759 0.0000 Uiso
C32 C 0.29510 1.62278 0.92801 0.0000 Uiso
N35 N 0.13342 1.43770 0.94161 0.0000 Uiso
H3 H -0.07506 1.05553 0.96904 0.0000 Uiso
H4 H -0.07388 1.13001 0.96887 0.0000 Uiso
C11 C 0.00008 1.04138 0.96861 0.0000 Uiso
C14 C 0.00025 1.08640 0.97041 0.0000 Uiso
C15 C -0.04159 1.08761 0.97002 0.0000 Uiso
C16 C -0.04093 1.13029 0.96965 0.0000 Uiso
C17 C 0.00111 1.17318 0.97177 0.0000 Uiso
N34 N -0.00198 1.21518 0.97297 0.0000 Uiso
C21 C -0.02391 1.28904 0.98424 0.0000 Uiso
C22 C -0.03273 1.32645 0.97467 0.0000 Uiso
C23 C 0.00545 1.37145 0.95394 0.0000 Uiso
H109 H -0.05231 1.25392 1.00172 0.0000 Uiso
C110 C -0.08129 1.31898 0.98331 0.0000 Uiso
H111 H 0.00012 1.40094 0.94021 0.0000 Uiso
N36 N 0.28982 1.66109 0.92803 0.0000 Uiso
H1 H 0.07706 1.20586 0.97440 0.0000 Uiso
H2 H 0.07803 1.13262 0.97364 0.0000 Uiso
C12 C 0.04399 1.17356 0.97314 0.0000 Uiso
C13 C 0.04476 1.13163 0.97256 0.0000 Uiso
N33 N 0.04106 1.04100 0.96865 0.0000 Uiso
C118 C -0.08895 1.35514 1.02581 0.0000 Uiso
C119 C -0.13382 1.34931 1.02701 0.0000 Uiso
C120 C -0.17259 1.30694 0.99008 0.0000 Uiso
C121 C -0.16551 1.27033 0.94910 0.0000 Uiso
C122 C -0.12041 1.27637 0.94542 0.0000 Uiso
S123 S -0.22955 1.30351 0.99668 0.0000 Uiso
C124 C -0.26889 1.24060 0.97333 0.0000 Uiso
H125 H -0.06047 1.38800 1.06027 0.0000 Uiso
H126 H -0.13847 1.37795 1.05887 0.0000 Uiso
H127 H -0.19404 1.23727 0.91694 0.0000 Uiso
H128 H -0.11632 1.24801 0.90843 0.0000 Uiso
H129 H -0.26197 1.22049 1.04704 0.0000 Uiso
H130 H -0.26485 1.23010 0.87496 0.0000 Uiso
H131 H -0.30550 1.23292 0.98425 0.0000 Uiso
C11 C 0.04130 0.99992 0.96861 0.0000 Uiso
C11 C 1.04130 0.99992 0.96861 0.0000 Uiso
C11 C 1.00008 2.04138 0.96861 0.0000 Uiso
C11 C -1.04138 0.95870 0.96861 0.0000 Uiso
C11 C -0.04138 -0.04130 0.96861 0.0000 Uiso
C32 C 0.32768 0.70490 0.92801 0.0000 Uiso
C32 C 0.32768 1.70490 0.92801 0.0000 Uiso
C32 C -0.70490 0.62278 0.92801 0.0000 Uiso
C32 C 0.37722 -0.32768 0.92801 0.0000 Uiso
C32 C 1.37722 1.67232 0.92801 0.0000 Uiso
N33 N -0.00006 0.95894 0.96865 0.0000 Uiso
N33 N 0.99994 0.95894 0.96865 0.0000 Uiso
N33 N -0.95894 1.04100 0.96865 0.0000 Uiso
N33 N 1.04106 2.04100 0.96865 0.0000 Uiso
N33 N -0.04100 0.00006 0.96865 0.0000 Uiso
N36 N 0.37127 0.71018 0.92803 0.0000 Uiso
N36 N 0.37127 1.71018 0.92803 0.0000 Uiso
N36 N -0.71018 0.66109 0.92803 0.0000 Uiso
N36 N 0.28982 -0.33891 0.92803 0.0000 Uiso
N36 N 1.33891 1.62873 0.92803 0.0000 Uiso
H1 H 1.12880 2.92294 0.97440 0.0000 Uiso
H2 H 1.05459 2.92197 0.97364 0.0000 Uiso
H3 H 1.13059 3.07506 0.96904 0.0000 Uiso
H4 H 1.20389 3.07388 0.96887 0.0000 Uiso
H5 H 1.19867 2.93188 0.98351 0.0000 Uiso
H6 H 1.37246 2.91928 0.90754 0.0000 Uiso
H7 H 1.24588 2.70783 0.93859 0.0000 Uiso
H8 H 1.23728 2.77746 0.94369 0.0000 Uiso
H9 H 1.38767 2.86473 0.92453 0.0000 Uiso
H10 H 1.39588 2.79661 0.91609 0.0000 Uiso
C11 C 1.04130 2.99992 0.96861 0.0000 Uiso
C12 C 1.12957 2.95601 0.97314 0.0000 Uiso
C13 C 1.08687 2.95524 0.97256 0.0000 Uiso
C14 C 1.08615 2.99975 0.97041 0.0000 Uiso
C15 C 1.12920 3.04159 0.97002 0.0000 Uiso
C16 C 1.17122 3.04093 0.96965 0.0000 Uiso
C17 C 1.17207 2.99889 0.97177 0.0000 Uiso
C18 C 1.22629 2.96797 0.97937 0.0000 Uiso
N19 N 1.28357 2.94174 0.95844 0.0000 Uiso
C20 C 1.27511 2.97785 0.97450 0.0000 Uiso
C21 C 1.31295 3.02391 0.98424 0.0000 Uiso
C22 C 1.35918 3.03273 0.97467 0.0000 Uiso
C23 C 1.36600 2.99455 0.95394 0.0000 Uiso
C24 C 1.32784 2.94903 0.94803 0.0000 Uiso
C25 C 1.33690 2.91006 0.92897 0.0000 Uiso
C26 C 1.27698 2.74204 0.93431 0.0000 Uiso
C27 C 1.27196 2.78176 0.93714 0.0000 Uiso
C28 C 1.31121 2.82677 0.93305 0.0000 Uiso
C29 C 1.35596 2.83121 0.92562 0.0000 Uiso
C30 C 1.36094 2.79167 0.92169 0.0000 Uiso
C31 C 1.32166 2.74659 0.92759 0.0000 Uiso
C32 C 1.32768 2.70490 0.92801 0.0000 Uiso
N33 N 0.99994 2.95894 0.96865 0.0000 Uiso
N34 N 1.21716 3.00198 0.97297 0.0000 Uiso
N35 N 1.30428 2.86658 0.94161 0.0000 Uiso
N36 N 1.37127 2.71018 0.92803 0.0000 Uiso
H109 H 1.30623 3.05231 1.00172 0.0000 Uiso
C110 C 1.40027 3.08129 0.98331 0.0000 Uiso
H111 H 1.40082 2.99988 0.94021 0.0000 Uiso
C118 C 1.44409 3.08895 1.02581 0.0000 Uiso
C119 C 1.48313 3.13382 1.02701 0.0000 Uiso
C120 C 1.47953 3.17259 0.99008 0.0000 Uiso
C121 C 1.43584 3.16551 0.94910 0.0000 Uiso
C122 C 1.39678 3.12041 0.94542 0.0000 Uiso
S123 S 1.53306 3.22955 0.99668 0.0000 Uiso
C124 C 1.50949 3.26889 0.97333 0.0000 Uiso
H125 H 1.44847 3.06047 1.06027 0.0000 Uiso
H126 H 1.51642 3.13847 1.05887 0.0000 Uiso
H127 H 1.43131 3.19404 0.91694 0.0000 Uiso
H128 H 1.36433 3.11632 0.90843 0.0000 Uiso
H129 H 1.48246 3.26197 1.04704 0.0000 Uiso
H130 H 1.49495 3.26485 0.87496 0.0000 Uiso
H131 H 1.53842 3.30550 0.98425 0.0000 Uiso
H5 H 1.06812 2.26679 0.98351 0.0000 Uiso
H6 H 1.08072 2.45318 0.90754 0.0000 Uiso
H7 H 1.29217 2.53805 0.93859 0.0000 Uiso
H8 H 1.22254 2.45982 0.94369 0.0000 Uiso
H9 H 1.13527 2.52294 0.92453 0.0000 Uiso
H10 H 1.20339 2.59927 0.91609 0.0000 Uiso
C18 C 1.03203 2.25832 0.97937 0.0000 Uiso
N19 N 1.05826 2.34183 0.95844 0.0000 Uiso
C20 C 1.02215 2.29726 0.97450 0.0000 Uiso
C24 C 1.05097 2.37881 0.94803 0.0000 Uiso
C25 C 1.08994 2.42684 0.92897 0.0000 Uiso
C26 C 1.25796 2.53494 0.93431 0.0000 Uiso
C27 C 1.21824 2.49020 0.93714 0.0000 Uiso
C28 C 1.17323 2.48444 0.93305 0.0000 Uiso
C29 C 1.16879 2.52475 0.92562 0.0000 Uiso
C30 C 1.20833 2.56927 0.92169 0.0000 Uiso
C31 C 1.25341 2.57507 0.92759 0.0000 Uiso
C32 C 1.29510 2.62278 0.92801 0.0000 Uiso
N35 N 1.13342 2.43770 0.94161 0.0000 Uiso
H3 H 0.92494 2.05553 0.96904 0.0000 Uiso
H4 H 0.92612 2.13001 0.96887 0.0000 Uiso
C14 C 1.00025 2.08640 0.97041 0.0000 Uiso
C15 C 0.95841 2.08761 0.97002 0.0000 Uiso
C16 C 0.95907 2.13029 0.96965 0.0000 Uiso
C17 C 1.00111 2.17318 0.97177 0.0000 Uiso
N34 N 0.99802 2.21518 0.97297 0.0000 Uiso
C21 C 0.97609 2.28904 0.98424 0.0000 Uiso
C22 C 0.96727 2.32645 0.97467 0.0000 Uiso
C23 C 1.00545 2.37145 0.95394 0.0000 Uiso
H109 H 0.94769 2.25392 1.00172 0.0000 Uiso
C110 C 0.91871 2.31898 0.98331 0.0000 Uiso
H111 H 1.00012 2.40094 0.94021 0.0000 Uiso
N36 N 1.28982 2.66109 0.92803 0.0000 Uiso
H1 H 1.07706 2.20586 0.97440 0.0000 Uiso
H2 H 1.07803 2.13262 0.97364 0.0000 Uiso
C12 C 1.04399 2.17356 0.97314 0.0000 Uiso
C13 C 1.04476 2.13163 0.97256 0.0000 Uiso
C118 C 0.91105 2.35514 1.02581 0.0000 Uiso
C119 C 0.86618 2.34931 1.02701 0.0000 Uiso
C120 C 0.82741 2.30694 0.99008 0.0000 Uiso
C121 C 0.83449 2.27033 0.94910 0.0000 Uiso
C122 C 0.87959 2.27637 0.94542 0.0000 Uiso
S123 S 0.77045 2.30351 0.99668 0.0000 Uiso
C124 C 0.73111 2.24060 0.97333 0.0000 Uiso
H125 H 0.93953 2.38800 1.06027 0.0000 Uiso
H126 H 0.86153 2.37795 1.05887 0.0000 Uiso
H127 H 0.80596 2.23727 0.91694 0.0000 Uiso
H128 H 0.88368 2.24801 0.90843 0.0000 Uiso
H129 H 0.73803 2.22049 1.04704 0.0000 Uiso
H130 H 0.73515 2.23010 0.87496 0.0000 Uiso
H131 H 0.69450 2.23292 0.98425 0.0000 Uiso
H5 H 0.73321 2.80133 0.98351 0.0000 Uiso
H6 H 0.54682 2.62754 0.90754 0.0000 Uiso
H7 H 0.46195 2.75412 0.93859 0.0000 Uiso
H8 H 0.54018 2.76272 0.94369 0.0000 Uiso
H9 H 0.47706 2.61233 0.92453 0.0000 Uiso
H10 H 0.40073 2.60412 0.91609 0.0000 Uiso
C18 C 0.74168 2.77371 0.97937 0.0000 Uiso
N19 N 0.65817 2.71643 0.95844 0.0000 Uiso
C20 C 0.70274 2.72489 0.97450 0.0000 Uiso
C24 C 0.62119 2.67216 0.94803 0.0000 Uiso
C25 C 0.57316 2.66310 0.92897 0.0000 Uiso
C26 C 0.46506 2.72302 0.93431 0.0000 Uiso
C27 C 0.50980 2.72804 0.93714 0.0000 Uiso
C28 C 0.51556 2.68879 0.93305 0.0000 Uiso
C29 C 0.47525 2.64404 0.92562 0.0000 Uiso
C30 C 0.43073 2.63906 0.92169 0.0000 Uiso
C31 C 0.42493 2.67834 0.92759 0.0000 Uiso
C32 C 0.37722 2.67232 0.92801 0.0000 Uiso
N35 N 0.56230 2.69572 0.94161 0.0000 Uiso
H3 H 0.94447 2.86941 0.96904 0.0000 Uiso
H4 H 0.86999 2.79611 0.96887 0.0000 Uiso
C11 C 0.95862 2.95870 0.96861 0.0000 Uiso
C14 C 0.91360 2.91385 0.97041 0.0000 Uiso
C15 C 0.91239 2.87080 0.97002 0.0000 Uiso
C16 C 0.86971 2.82878 0.96965 0.0000 Uiso
C17 C 0.82682 2.82793 0.97177 0.0000 Uiso
N34 N 0.78482 2.78284 0.97297 0.0000 Uiso
C21 C 0.71096 2.68705 0.98424 0.0000 Uiso
C22 C 0.67355 2.64082 0.97467 0.0000 Uiso
C23 C 0.62855 2.63400 0.95394 0.0000 Uiso
H109 H 0.74608 2.69377 1.00172 0.0000 Uiso
C110 C 0.68102 2.59973 0.98331 0.0000 Uiso
H111 H 0.59906 2.59918 0.94021 0.0000 Uiso
N36 N 0.33891 2.62873 0.92803 0.0000 Uiso
H1 H 0.79414 2.87120 0.97440 0.0000 Uiso
H2 H 0.86738 2.94541 0.97364 0.0000 Uiso
C12 C 0.82644 2.87043 0.97314 0.0000 Uiso
C13 C 0.86837 2.91313 0.97256 0.0000 Uiso
N33 N 0.95900 3.00006 0.96865 0.0000 Uiso
C118 C 0.64486 2.55591 1.02581 0.0000 Uiso
C119 C 0.65069 2.51687 1.02701 0.0000 Uiso
C120 C 0.69306 2.52047 0.99008 0.0000 Uiso
C121 C 0.72967 2.56416 0.94910 0.0000 Uiso
C122 C 0.72363 2.60322 0.94542 0.0000 Uiso
S123 S 0.69649 2.46694 0.99668 0.0000 Uiso
C124 C 0.75940 2.49051 0.97333 0.0000 Uiso
H125 H 0.61200 2.55153 1.06027 0.0000 Uiso
H126 H 0.62205 2.48358 1.05887 0.0000 Uiso
H127 H 0.76273 2.56869 0.91694 0.0000 Uiso
H128 H 0.75199 2.63567 0.90843 0.0000 Uiso
H129 H 0.77951 2.51754 1.04704 0.0000 Uiso
H130 H 0.76990 2.50505 0.87496 0.0000 Uiso
H131 H 0.76708 2.46158 0.98425 0.0000 Uiso
H5 H 0.19867 0.93188 0.98351 0.0000 Uiso
H6 H 0.37246 0.91928 0.90754 0.0000 Uiso
H7 H 0.24588 0.70783 0.93859 0.0000 Uiso
H8 H 0.23728 0.77746 0.94369 0.0000 Uiso
H9 H 0.38767 0.86473 0.92453 0.0000 Uiso
H10 H 0.39588 0.79661 0.91609 0.0000 Uiso
C18 C 0.22629 0.96797 0.97937 0.0000 Uiso
N19 N 0.28357 0.94174 0.95844 0.0000 Uiso
C20 C 0.27511 0.97785 0.97450 0.0000 Uiso
C24 C 0.32784 0.94903 0.94803 0.0000 Uiso
C25 C 0.33690 0.91006 0.92897 0.0000 Uiso
C26 C 0.27698 0.74204 0.93431 0.0000 Uiso
C27 C 0.27196 0.78176 0.93714 0.0000 Uiso
C28 C 0.31121 0.82677 0.93305 0.0000 Uiso
C29 C 0.35596 0.83121 0.92562 0.0000 Uiso
C30 C 0.36094 0.79167 0.92169 0.0000 Uiso
C31 C 0.32166 0.74659 0.92759 0.0000 Uiso
N35 N 0.30428 0.86658 0.94161 0.0000 Uiso
H3 H 0.13059 1.07506 0.96904 0.0000 Uiso
H4 H 0.20389 1.07388 0.96887 0.0000 Uiso
C14 C 0.08615 0.99975 0.97041 0.0000 Uiso
C15 C 0.12920 1.04159 0.97002 0.0000 Uiso
C16 C 0.17122 1.04093 0.96965 0.0000 Uiso
C17 C 0.17207 0.99889 0.97177 0.0000 Uiso
N34 N 0.21716 1.00198 0.97297 0.0000 Uiso
C21 C 0.31295 1.02391 0.98424 0.0000 Uiso
C22 C 0.35918 1.03273 0.97467 0.0000 Uiso
C23 C 0.36600 0.99455 0.95394 0.0000 Uiso
H109 H 0.30623 1.05231 1.00172 0.0000 Uiso
C110 C 0.40027 1.08129 0.98331 0.0000 Uiso
H111 H 0.40082 0.99988 0.94021 0.0000 Uiso
H1 H 0.12880 0.92294 0.97440 0.0000 Uiso
H2 H 0.05459 0.92197 0.97364 0.0000 Uiso
C12 C 0.12957 0.95601 0.97314 0.0000 Uiso
C13 C 0.08687 0.95524 0.97256 0.0000 Uiso
C118 C 0.44409 1.08895 1.02581 0.0000 Uiso
C119 C 0.48313 1.13382 1.02701 0.0000 Uiso
C120 C 0.47953 1.17259 0.99008 0.0000 Uiso
C121 C 0.43584 1.16551 0.94910 0.0000 Uiso
C122 C 0.39678 1.12041 0.94542 0.0000 Uiso
S123 S 0.53306 1.22955 0.99668 0.0000 Uiso
C124 C 0.50949 1.26889 0.97333 0.0000 Uiso
H125 H 0.44847 1.06047 1.06027 0.0000 Uiso
H126 H 0.51642 1.13847 1.05887 0.0000 Uiso
H127 H 0.43131 1.19404 0.91694 0.0000 Uiso
H128 H 0.36433 1.11632 0.90843 0.0000 Uiso
H129 H 0.48246 1.26197 1.04704 0.0000 Uiso
H130 H 0.49495 1.26485 0.87496 0.0000 Uiso
H131 H 0.53842 1.30550 0.98425 0.0000 Uiso
H1 H -0.20586 1.87120 0.97440 0.0000 Uiso
H2 H -0.13262 1.94541 0.97364 0.0000 Uiso
H3 H -0.05553 1.86941 0.96904 0.0000 Uiso
H4 H -0.13001 1.79611 0.96887 0.0000 Uiso
H5 H -0.26679 1.80133 0.98351 0.0000 Uiso
H6 H -0.45318 1.62754 0.90754 0.0000 Uiso
H7 H -0.53805 1.75412 0.93859 0.0000 Uiso
H8 H -0.45982 1.76272 0.94369 0.0000 Uiso
H9 H -0.52294 1.61233 0.92453 0.0000 Uiso
H10 H -0.59927 1.60412 0.91609 0.0000 Uiso
C11 C -0.04138 1.95870 0.96861 0.0000 Uiso
C12 C -0.17356 1.87043 0.97314 0.0000 Uiso
C13 C -0.13163 1.91313 0.97256 0.0000 Uiso
C14 C -0.08640 1.91385 0.97041 0.0000 Uiso
C15 C -0.08761 1.87080 0.97002 0.0000 Uiso
C16 C -0.13029 1.82878 0.96965 0.0000 Uiso
C17 C -0.17318 1.82793 0.97177 0.0000 Uiso
C18 C -0.25832 1.77371 0.97937 0.0000 Uiso
N19 N -0.34183 1.71643 0.95844 0.0000 Uiso
C20 C -0.29726 1.72489 0.97450 0.0000 Uiso
C21 C -0.28904 1.68705 0.98424 0.0000 Uiso
C22 C -0.32645 1.64082 0.97467 0.0000 Uiso
C23 C -0.37145 1.63400 0.95394 0.0000 Uiso
C24 C -0.37881 1.67216 0.94803 0.0000 Uiso
C25 C -0.42684 1.66310 0.92897 0.0000 Uiso
C26 C -0.53494 1.72302 0.93431 0.0000 Uiso
C27 C -0.49020 1.72804 0.93714 0.0000 Uiso
C28 C -0.48444 1.68879 0.93305 0.0000 Uiso
C29 C -0.52475 1.64404 0.92562 0.0000 Uiso
C30 C -0.56927 1.63906 0.92169 0.0000 Uiso
C31 C -0.57507 1.67834 0.92759 0.0000 Uiso
C32 C -0.62278 1.67232 0.92801 0.0000 Uiso
N33 N -0.04100 2.00006 0.96865 0.0000 Uiso
N34 N -0.21518 1.78284 0.97297 0.0000 Uiso
N35 N -0.43770 1.69572 0.94161 0.0000 Uiso
N36 N -0.66109 1.62873 0.92803 0.0000 Uiso
H109 H -0.25392 1.69377 1.00172 0.0000 Uiso
C110 C -0.31898 1.59973 0.98331 0.0000 Uiso
H111 H -0.40094 1.59918 0.94021 0.0000 Uiso
C118 C -0.35514 1.55591 1.02581 0.0000 Uiso
C119 C -0.34931 1.51687 1.02701 0.0000 Uiso
C120 C -0.30694 1.52047 0.99008 0.0000 Uiso
C121 C -0.27033 1.56416 0.94910 0.0000 Uiso
C122 C -0.27637 1.60322 0.94542 0.0000 Uiso
S123 S -0.30351 1.46694 0.99668 0.0000 Uiso
C124 C -0.24060 1.49051 0.97333 0.0000 Uiso
H125 H -0.38800 1.55153 1.06027 0.0000 Uiso
H126 H -0.37795 1.48358 1.05887 0.0000 Uiso
H127 H -0.23727 1.56869 0.91694 0.0000 Uiso
H128 H -0.24801 1.63567 0.90843 0.0000 Uiso
H129 H -0.22049 1.51754 1.04704 0.0000 Uiso
H130 H -0.23010 1.50505 0.87496 0.0000 Uiso
H131 H -0.23292 1.46158 0.98425 0.0000 Uiso
H5 H -0.80133 1.93188 0.98351 0.0000 Uiso
H6 H -0.62754 1.91928 0.90754 0.0000 Uiso
H7 H -0.75412 1.70783 0.93859 0.0000 Uiso
H8 H -0.76272 1.77746 0.94369 0.0000 Uiso
H9 H -0.61233 1.86473 0.92453 0.0000 Uiso
H10 H -0.60412 1.79661 0.91609 0.0000 Uiso
C18 C -0.77371 1.96797 0.97937 0.0000 Uiso
N19 N -0.71643 1.94174 0.95844 0.0000 Uiso
C20 C -0.72489 1.97785 0.97450 0.0000 Uiso
C24 C -0.67216 1.94903 0.94803 0.0000 Uiso
C25 C -0.66310 1.91006 0.92897 0.0000 Uiso
C26 C -0.72302 1.74204 0.93431 0.0000 Uiso
C27 C -0.72804 1.78176 0.93714 0.0000 Uiso
C28 C -0.68879 1.82677 0.93305 0.0000 Uiso
C29 C -0.64404 1.83121 0.92562 0.0000 Uiso
C30 C -0.63906 1.79167 0.92169 0.0000 Uiso
C31 C -0.67834 1.74659 0.92759 0.0000 Uiso
C32 C -0.67232 1.70490 0.92801 0.0000 Uiso
N35 N -0.69572 1.86658 0.94161 0.0000 Uiso
H3 H -0.86941 2.07506 0.96904 0.0000 Uiso
H4 H -0.79611 2.07388 0.96887 0.0000 Uiso
C11 C -0.95870 1.99992 0.96861 0.0000 Uiso
C14 C -0.91385 1.99975 0.97041 0.0000 Uiso
C15 C -0.87080 2.04159 0.97002 0.0000 Uiso
C16 C -0.82878 2.04093 0.96965 0.0000 Uiso
C17 C -0.82793 1.99889 0.97177 0.0000 Uiso
N34 N -0.78284 2.00198 0.97297 0.0000 Uiso
C21 C -0.68705 2.02391 0.98424 0.0000 Uiso
C22 C -0.64082 2.03273 0.97467 0.0000 Uiso
C23 C -0.63400 1.99455 0.95394 0.0000 Uiso
H109 H -0.69377 2.05231 1.00172 0.0000 Uiso
C110 C -0.59973 2.08129 0.98331 0.0000 Uiso
H111 H -0.59918 1.99988 0.94021 0.0000 Uiso
N36 N -0.62873 1.71018 0.92803 0.0000 Uiso
H1 H -0.87120 1.92294 0.97440 0.0000 Uiso
H2 H -0.94541 1.92197 0.97364 0.0000 Uiso
C12 C -0.87043 1.95601 0.97314 0.0000 Uiso
C13 C -0.91313 1.95524 0.97256 0.0000 Uiso
N33 N -1.00006 1.95894 0.96865 0.0000 Uiso
C118 C -0.55591 2.08895 1.02581 0.0000 Uiso
C119 C -0.51687 2.13382 1.02701 0.0000 Uiso
C120 C -0.52047 2.17259 0.99008 0.0000 Uiso
C121 C -0.56416 2.16551 0.94910 0.0000 Uiso
C122 C -0.60322 2.12041 0.94542 0.0000 Uiso
S123 S -0.46694 2.22955 0.99668 0.0000 Uiso
C124 C -0.49051 2.26889 0.97333 0.0000 Uiso
H125 H -0.55153 2.06047 1.06027 0.0000 Uiso
H126 H -0.48358 2.13847 1.05887 0.0000 Uiso
H127 H -0.56869 2.19404 0.91694 0.0000 Uiso
H128 H -0.63567 2.11632 0.90843 0.0000 Uiso
H129 H -0.51754 2.26197 1.04704 0.0000 Uiso
H130 H -0.50505 2.26485 0.87496 0.0000 Uiso
H131 H -0.46158 2.30550 0.98425 0.0000 Uiso
H5 H 0.06812 2.26679 0.98351 0.0000 Uiso
H6 H 0.08072 2.45318 0.90754 0.0000 Uiso
H7 H 0.29217 2.53805 0.93859 0.0000 Uiso
H8 H 0.22254 2.45982 0.94369 0.0000 Uiso
H9 H 0.13527 2.52294 0.92453 0.0000 Uiso
H10 H 0.20339 2.59927 0.91609 0.0000 Uiso
C18 C 0.03203 2.25832 0.97937 0.0000 Uiso
N19 N 0.05826 2.34183 0.95844 0.0000 Uiso
C20 C 0.02215 2.29726 0.97450 0.0000 Uiso
C24 C 0.05097 2.37881 0.94803 0.0000 Uiso
C25 C 0.08994 2.42684 0.92897 0.0000 Uiso
C26 C 0.25796 2.53494 0.93431 0.0000 Uiso
C27 C 0.21824 2.49020 0.93714 0.0000 Uiso
C28 C 0.17323 2.48444 0.93305 0.0000 Uiso
C29 C 0.16879 2.52475 0.92562 0.0000 Uiso
C30 C 0.20833 2.56927 0.92169 0.0000 Uiso
C31 C 0.25341 2.57507 0.92759 0.0000 Uiso
C32 C 0.29510 2.62278 0.92801 0.0000 Uiso
N35 N 0.13342 2.43770 0.94161 0.0000 Uiso
H3 H -0.07506 2.05553 0.96904 0.0000 Uiso
H4 H -0.07388 2.13001 0.96887 0.0000 Uiso
C11 C 0.00008 2.04138 0.96861 0.0000 Uiso
C14 C 0.00025 2.08640 0.97041 0.0000 Uiso
C15 C -0.04159 2.08761 0.97002 0.0000 Uiso
C16 C -0.04093 2.13029 0.96965 0.0000 Uiso
C17 C 0.00111 2.17318 0.97177 0.0000 Uiso
N34 N -0.00198 2.21518 0.97297 0.0000 Uiso
C21 C -0.02391 2.28904 0.98424 0.0000 Uiso
C22 C -0.03273 2.32645 0.97467 0.0000 Uiso
C23 C 0.00545 2.37145 0.95394 0.0000 Uiso
H109 H -0.05231 2.25392 1.00172 0.0000 Uiso
C110 C -0.08129 2.31898 0.98331 0.0000 Uiso
H111 H 0.00012 2.40094 0.94021 0.0000 Uiso
N36 N 0.28982 2.66109 0.92803 0.0000 Uiso
H1 H 0.07706 2.20586 0.97440 0.0000 Uiso
H2 H 0.07803 2.13262 0.97364 0.0000 Uiso
C12 C 0.04399 2.17356 0.97314 0.0000 Uiso
C13 C 0.04476 2.13163 0.97256 0.0000 Uiso
N33 N 0.04106 2.04100 0.96865 0.0000 Uiso
C118 C -0.08895 2.35514 1.02581 0.0000 Uiso
C119 C -0.13382 2.34931 1.02701 0.0000 Uiso
C120 C -0.17259 2.30694 0.99008 0.0000 Uiso
C121 C -0.16551 2.27033 0.94910 0.0000 Uiso
C122 C -0.12041 2.27637 0.94542 0.0000 Uiso
S123 S -0.22955 2.30351 0.99668 0.0000 Uiso
C124 C -0.26889 2.24060 0.97333 0.0000 Uiso
H125 H -0.06047 2.38800 1.06027 0.0000 Uiso
H126 H -0.13847 2.37795 1.05887 0.0000 Uiso
H127 H -0.19404 2.23727 0.91694 0.0000 Uiso
H128 H -0.11632 2.24801 0.90843 0.0000 Uiso
H129 H -0.26197 2.22049 1.04704 0.0000 Uiso
H130 H -0.26485 2.23010 0.87496 0.0000 Uiso
H131 H -0.30550 2.23292 0.98425 0.0000 Uiso
C11 C 0.04130 1.99992 0.96861 0.0000 Uiso
C11 C 1.00008 3.04138 0.96861 0.0000 Uiso
C11 C -1.04138 1.95870 0.96861 0.0000 Uiso
C32 C 0.32768 2.70490 0.92801 0.0000 Uiso
C32 C -0.70490 1.62278 0.92801 0.0000 Uiso
C32 C 1.37722 2.67232 0.92801 0.0000 Uiso
N33 N -0.00006 1.95894 0.96865 0.0000 Uiso
N33 N -0.95894 2.04100 0.96865 0.0000 Uiso
N33 N 1.04106 3.04100 0.96865 0.0000 Uiso
N36 N 0.37127 2.71018 0.92803 0.0000 Uiso
N36 N -0.71018 1.66109 0.92803 0.0000 Uiso
N36 N 1.33891 2.62873 0.92803 0.0000 Uiso
H1 H 2.12880 1.92294 0.97440 0.0000 Uiso
H2 H 2.05459 1.92197 0.97364 0.0000 Uiso
H3 H 2.13059 2.07506 0.96904 0.0000 Uiso
H4 H 2.20389 2.07388 0.96887 0.0000 Uiso
H5 H 2.19867 1.93188 0.98351 0.0000 Uiso
H6 H 2.37246 1.91928 0.90754 0.0000 Uiso
H7 H 2.24588 1.70783 0.93859 0.0000 Uiso
H8 H 2.23728 1.77746 0.94369 0.0000 Uiso
H9 H 2.38767 1.86473 0.92453 0.0000 Uiso
H10 H 2.39588 1.79661 0.91609 0.0000 Uiso
C11 C 2.04130 1.99992 0.96861 0.0000 Uiso
C12 C 2.12957 1.95601 0.97314 0.0000 Uiso
C13 C 2.08687 1.95524 0.97256 0.0000 Uiso
C14 C 2.08615 1.99975 0.97041 0.0000 Uiso
C15 C 2.12920 2.04159 0.97002 0.0000 Uiso
C16 C 2.17122 2.04093 0.96965 0.0000 Uiso
C17 C 2.17207 1.99889 0.97177 0.0000 Uiso
C18 C 2.22629 1.96797 0.97937 0.0000 Uiso
N19 N 2.28357 1.94174 0.95844 0.0000 Uiso
C20 C 2.27511 1.97785 0.97450 0.0000 Uiso
C21 C 2.31295 2.02391 0.98424 0.0000 Uiso
C22 C 2.35918 2.03273 0.97467 0.0000 Uiso
C23 C 2.36600 1.99455 0.95394 0.0000 Uiso
C24 C 2.32784 1.94903 0.94803 0.0000 Uiso
C25 C 2.33690 1.91006 0.92897 0.0000 Uiso
C26 C 2.27698 1.74204 0.93431 0.0000 Uiso
C27 C 2.27196 1.78176 0.93714 0.0000 Uiso
C28 C 2.31121 1.82677 0.93305 0.0000 Uiso
C29 C 2.35596 1.83121 0.92562 0.0000 Uiso
C30 C 2.36094 1.79167 0.92169 0.0000 Uiso
C31 C 2.32166 1.74659 0.92759 0.0000 Uiso
C32 C 2.32768 1.70490 0.92801 0.0000 Uiso
N33 N 1.99994 1.95894 0.96865 0.0000 Uiso
N34 N 2.21716 2.00198 0.97297 0.0000 Uiso
N35 N 2.30428 1.86658 0.94161 0.0000 Uiso
N36 N 2.37127 1.71018 0.92803 0.0000 Uiso
H109 H 2.30623 2.05231 1.00172 0.0000 Uiso
C110 C 2.40027 2.08129 0.98331 0.0000 Uiso
H111 H 2.40082 1.99988 0.94021 0.0000 Uiso
C118 C 2.44409 2.08895 1.02581 0.0000 Uiso
C119 C 2.48313 2.13382 1.02701 0.0000 Uiso
C120 C 2.47953 2.17259 0.99008 0.0000 Uiso
C121 C 2.43584 2.16551 0.94910 0.0000 Uiso
C122 C 2.39678 2.12041 0.94542 0.0000 Uiso
S123 S 2.53306 2.22955 0.99668 0.0000 Uiso
C124 C 2.50949 2.26889 0.97333 0.0000 Uiso
H125 H 2.44847 2.06047 1.06027 0.0000 Uiso
H126 H 2.51642 2.13847 1.05887 0.0000 Uiso
H127 H 2.43131 2.19404 0.91694 0.0000 Uiso
H128 H 2.36433 2.11632 0.90843 0.0000 Uiso
H129 H 2.48246 2.26197 1.04704 0.0000 Uiso
H130 H 2.49495 2.26485 0.87496 0.0000 Uiso
H131 H 2.53842 2.30550 0.98425 0.0000 Uiso
H5 H 2.06812 1.26679 0.98351 0.0000 Uiso
H6 H 2.08072 1.45318 0.90754 0.0000 Uiso
H7 H 2.29217 1.53805 0.93859 0.0000 Uiso
H8 H 2.22254 1.45982 0.94369 0.0000 Uiso
H9 H 2.13527 1.52294 0.92453 0.0000 Uiso
H10 H 2.20339 1.59927 0.91609 0.0000 Uiso
C18 C 2.03203 1.25832 0.97937 0.0000 Uiso
N19 N 2.05826 1.34183 0.95844 0.0000 Uiso
C20 C 2.02215 1.29726 0.97450 0.0000 Uiso
C24 C 2.05097 1.37881 0.94803 0.0000 Uiso
C25 C 2.08994 1.42684 0.92897 0.0000 Uiso
C26 C 2.25796 1.53494 0.93431 0.0000 Uiso
C27 C 2.21824 1.49020 0.93714 0.0000 Uiso
C28 C 2.17323 1.48444 0.93305 0.0000 Uiso
C29 C 2.16879 1.52475 0.92562 0.0000 Uiso
C30 C 2.20833 1.56927 0.92169 0.0000 Uiso
C31 C 2.25341 1.57507 0.92759 0.0000 Uiso
C32 C 2.29510 1.62278 0.92801 0.0000 Uiso
N35 N 2.13342 1.43770 0.94161 0.0000 Uiso
H3 H 1.92494 1.05553 0.96904 0.0000 Uiso
H4 H 1.92612 1.13001 0.96887 0.0000 Uiso
C11 C 2.00008 1.04138 0.96861 0.0000 Uiso
C14 C 2.00025 1.08640 0.97041 0.0000 Uiso
C15 C 1.95841 1.08761 0.97002 0.0000 Uiso
C16 C 1.95907 1.13029 0.96965 0.0000 Uiso
C17 C 2.00111 1.17318 0.97177 0.0000 Uiso
N34 N 1.99802 1.21518 0.97297 0.0000 Uiso
C21 C 1.97609 1.28904 0.98424 0.0000 Uiso
C22 C 1.96727 1.32645 0.97467 0.0000 Uiso
C23 C 2.00545 1.37145 0.95394 0.0000 Uiso
H109 H 1.94769 1.25392 1.00172 0.0000 Uiso
C110 C 1.91871 1.31898 0.98331 0.0000 Uiso
H111 H 2.00012 1.40094 0.94021 0.0000 Uiso
N36 N 2.28982 1.66109 0.92803 0.0000 Uiso
H1 H 2.07706 1.20586 0.97440 0.0000 Uiso
H2 H 2.07803 1.13262 0.97364 0.0000 Uiso
C12 C 2.04399 1.17356 0.97314 0.0000 Uiso
C13 C 2.04476 1.13163 0.97256 0.0000 Uiso
N33 N 2.04106 1.04100 0.96865 0.0000 Uiso
C118 C 1.91105 1.35514 1.02581 0.0000 Uiso
C119 C 1.86618 1.34931 1.02701 0.0000 Uiso
C120 C 1.82741 1.30694 0.99008 0.0000 Uiso
C121 C 1.83449 1.27033 0.94910 0.0000 Uiso
C122 C 1.87959 1.27637 0.94542 0.0000 Uiso
S123 S 1.77045 1.30351 0.99668 0.0000 Uiso
C124 C 1.73111 1.24060 0.97333 0.0000 Uiso
H125 H 1.93953 1.38800 1.06027 0.0000 Uiso
H126 H 1.86153 1.37795 1.05887 0.0000 Uiso
H127 H 1.80596 1.23727 0.91694 0.0000 Uiso
H128 H 1.88368 1.24801 0.90843 0.0000 Uiso
H129 H 1.73803 1.22049 1.04704 0.0000 Uiso
H130 H 1.73515 1.23010 0.87496 0.0000 Uiso
H131 H 1.69450 1.23292 0.98425 0.0000 Uiso
H5 H 1.73321 1.80133 0.98351 0.0000 Uiso
H6 H 1.54682 1.62754 0.90754 0.0000 Uiso
H7 H 1.46195 1.75412 0.93859 0.0000 Uiso
H8 H 1.54018 1.76272 0.94369 0.0000 Uiso
H9 H 1.47706 1.61233 0.92453 0.0000 Uiso
H10 H 1.40073 1.60412 0.91609 0.0000 Uiso
C18 C 1.74168 1.77371 0.97937 0.0000 Uiso
N19 N 1.65817 1.71643 0.95844 0.0000 Uiso
C20 C 1.70274 1.72489 0.97450 0.0000 Uiso
C24 C 1.62119 1.67216 0.94803 0.0000 Uiso
C25 C 1.57316 1.66310 0.92897 0.0000 Uiso
C26 C 1.46506 1.72302 0.93431 0.0000 Uiso
C27 C 1.50980 1.72804 0.93714 0.0000 Uiso
C28 C 1.51556 1.68879 0.93305 0.0000 Uiso
C29 C 1.47525 1.64404 0.92562 0.0000 Uiso
C30 C 1.43073 1.63906 0.92169 0.0000 Uiso
C31 C 1.42493 1.67834 0.92759 0.0000 Uiso
N35 N 1.56230 1.69572 0.94161 0.0000 Uiso
H3 H 1.94447 1.86941 0.96904 0.0000 Uiso
H4 H 1.86999 1.79611 0.96887 0.0000 Uiso
C11 C 1.95862 1.95870 0.96861 0.0000 Uiso
C14 C 1.91360 1.91385 0.97041 0.0000 Uiso
C15 C 1.91239 1.87080 0.97002 0.0000 Uiso
C16 C 1.86971 1.82878 0.96965 0.0000 Uiso
C17 C 1.82682 1.82793 0.97177 0.0000 Uiso
N34 N 1.78482 1.78284 0.97297 0.0000 Uiso
C21 C 1.71096 1.68705 0.98424 0.0000 Uiso
C22 C 1.67355 1.64082 0.97467 0.0000 Uiso
C23 C 1.62855 1.63400 0.95394 0.0000 Uiso
H109 H 1.74608 1.69377 1.00172 0.0000 Uiso
C110 C 1.68102 1.59973 0.98331 0.0000 Uiso
H111 H 1.59906 1.59918 0.94021 0.0000 Uiso
H1 H 1.79414 1.87120 0.97440 0.0000 Uiso
H2 H 1.86738 1.94541 0.97364 0.0000 Uiso
C12 C 1.82644 1.87043 0.97314 0.0000 Uiso
C13 C 1.86837 1.91313 0.97256 0.0000 Uiso
N33 N 1.95900 2.00006 0.96865 0.0000 Uiso
C118 C 1.64486 1.55591 1.02581 0.0000 Uiso
C119 C 1.65069 1.51687 1.02701 0.0000 Uiso
C120 C 1.69306 1.52047 0.99008 0.0000 Uiso
C121 C 1.72967 1.56416 0.94910 0.0000 Uiso
C122 C 1.72363 1.60322 0.94542 0.0000 Uiso
S123 S 1.69649 1.46694 0.99668 0.0000 Uiso
C124 C 1.75940 1.49051 0.97333 0.0000 Uiso
H125 H 1.61200 1.55153 1.06027 0.0000 Uiso
H126 H 1.62205 1.48358 1.05887 0.0000 Uiso
H127 H 1.76273 1.56869 0.91694 0.0000 Uiso
H128 H 1.75199 1.63567 0.90843 0.0000 Uiso
H129 H 1.77951 1.51754 1.04704 0.0000 Uiso
H130 H 1.76990 1.50505 0.87496 0.0000 Uiso
H131 H 1.76708 1.46158 0.98425 0.0000 Uiso
H1 H 1.07706 0.20586 0.97440 0.0000 Uiso
H2 H 1.07803 0.13262 0.97364 0.0000 Uiso
H3 H 0.92494 0.05553 0.96904 0.0000 Uiso
H4 H 0.92612 0.13001 0.96887 0.0000 Uiso
H5 H 1.06812 0.26679 0.98351 0.0000 Uiso
H6 H 1.08072 0.45318 0.90754 0.0000 Uiso
H7 H 1.29217 0.53805 0.93859 0.0000 Uiso
H8 H 1.22254 0.45982 0.94369 0.0000 Uiso
H9 H 1.13527 0.52294 0.92453 0.0000 Uiso
H10 H 1.20339 0.59927 0.91609 0.0000 Uiso
C11 C 1.00008 0.04138 0.96861 0.0000 Uiso
C12 C 1.04399 0.17356 0.97314 0.0000 Uiso
C13 C 1.04476 0.13163 0.97256 0.0000 Uiso
C14 C 1.00025 0.08640 0.97041 0.0000 Uiso
C15 C 0.95841 0.08761 0.97002 0.0000 Uiso
C16 C 0.95907 0.13029 0.96965 0.0000 Uiso
C17 C 1.00111 0.17318 0.97177 0.0000 Uiso
C18 C 1.03203 0.25832 0.97937 0.0000 Uiso
N19 N 1.05826 0.34183 0.95844 0.0000 Uiso
C20 C 1.02215 0.29726 0.97450 0.0000 Uiso
C21 C 0.97609 0.28904 0.98424 0.0000 Uiso
C22 C 0.96727 0.32645 0.97467 0.0000 Uiso
C23 C 1.00545 0.37145 0.95394 0.0000 Uiso
C24 C 1.05097 0.37881 0.94803 0.0000 Uiso
C25 C 1.08994 0.42684 0.92897 0.0000 Uiso
C26 C 1.25796 0.53494 0.93431 0.0000 Uiso
C27 C 1.21824 0.49020 0.93714 0.0000 Uiso
C28 C 1.17323 0.48444 0.93305 0.0000 Uiso
C29 C 1.16879 0.52475 0.92562 0.0000 Uiso
C30 C 1.20833 0.56927 0.92169 0.0000 Uiso
C31 C 1.25341 0.57507 0.92759 0.0000 Uiso
C32 C 1.29510 0.62278 0.92801 0.0000 Uiso
N33 N 1.04106 0.04100 0.96865 0.0000 Uiso
N34 N 0.99802 0.21518 0.97297 0.0000 Uiso
N35 N 1.13342 0.43770 0.94161 0.0000 Uiso
N36 N 1.28982 0.66109 0.92803 0.0000 Uiso
H109 H 0.94769 0.25392 1.00172 0.0000 Uiso
C110 C 0.91871 0.31898 0.98331 0.0000 Uiso
H111 H 1.00012 0.40094 0.94021 0.0000 Uiso
C118 C 0.91105 0.35514 1.02581 0.0000 Uiso
C119 C 0.86618 0.34931 1.02701 0.0000 Uiso
C120 C 0.82741 0.30694 0.99008 0.0000 Uiso
C121 C 0.83449 0.27033 0.94910 0.0000 Uiso
C122 C 0.87959 0.27637 0.94542 0.0000 Uiso
S123 S 0.77045 0.30351 0.99668 0.0000 Uiso
C124 C 0.73111 0.24060 0.97333 0.0000 Uiso
H125 H 0.93953 0.38800 1.06027 0.0000 Uiso
H126 H 0.86153 0.37795 1.05887 0.0000 Uiso
H127 H 0.80596 0.23727 0.91694 0.0000 Uiso
H128 H 0.88368 0.24801 0.90843 0.0000 Uiso
H129 H 0.73803 0.22049 1.04704 0.0000 Uiso
H130 H 0.73515 0.23010 0.87496 0.0000 Uiso
H131 H 0.69450 0.23292 0.98425 0.0000 Uiso
H5 H 1.73321 0.80133 0.98351 0.0000 Uiso
H6 H 1.54682 0.62754 0.90754 0.0000 Uiso
H7 H 1.46195 0.75412 0.93859 0.0000 Uiso
H8 H 1.54018 0.76272 0.94369 0.0000 Uiso
H9 H 1.47706 0.61233 0.92453 0.0000 Uiso
H10 H 1.40073 0.60412 0.91609 0.0000 Uiso
C18 C 1.74168 0.77371 0.97937 0.0000 Uiso
N19 N 1.65817 0.71643 0.95844 0.0000 Uiso
C20 C 1.70274 0.72489 0.97450 0.0000 Uiso
C24 C 1.62119 0.67216 0.94803 0.0000 Uiso
C25 C 1.57316 0.66310 0.92897 0.0000 Uiso
C26 C 1.46506 0.72302 0.93431 0.0000 Uiso
C27 C 1.50980 0.72804 0.93714 0.0000 Uiso
C28 C 1.51556 0.68879 0.93305 0.0000 Uiso
C29 C 1.47525 0.64404 0.92562 0.0000 Uiso
C30 C 1.43073 0.63906 0.92169 0.0000 Uiso
C31 C 1.42493 0.67834 0.92759 0.0000 Uiso
C32 C 1.37722 0.67232 0.92801 0.0000 Uiso
N35 N 1.56230 0.69572 0.94161 0.0000 Uiso
H3 H 1.94447 0.86941 0.96904 0.0000 Uiso
H4 H 1.86999 0.79611 0.96887 0.0000 Uiso
C11 C 1.95862 0.95870 0.96861 0.0000 Uiso
C14 C 1.91360 0.91385 0.97041 0.0000 Uiso
C15 C 1.91239 0.87080 0.97002 0.0000 Uiso
C16 C 1.86971 0.82878 0.96965 0.0000 Uiso
C17 C 1.82682 0.82793 0.97177 0.0000 Uiso
N34 N 1.78482 0.78284 0.97297 0.0000 Uiso
C21 C 1.71096 0.68705 0.98424 0.0000 Uiso
C22 C 1.67355 0.64082 0.97467 0.0000 Uiso
C23 C 1.62855 0.63400 0.95394 0.0000 Uiso
H109 H 1.74608 0.69377 1.00172 0.0000 Uiso
C110 C 1.68102 0.59973 0.98331 0.0000 Uiso
H111 H 1.59906 0.59918 0.94021 0.0000 Uiso
N36 N 1.33891 0.62873 0.92803 0.0000 Uiso
H1 H 1.79414 0.87120 0.97440 0.0000 Uiso
H2 H 1.86738 0.94541 0.97364 0.0000 Uiso
C12 C 1.82644 0.87043 0.97314 0.0000 Uiso
C13 C 1.86837 0.91313 0.97256 0.0000 Uiso
N33 N 1.95900 1.00006 0.96865 0.0000 Uiso
C118 C 1.64486 0.55591 1.02581 0.0000 Uiso
C119 C 1.65069 0.51687 1.02701 0.0000 Uiso
C120 C 1.69306 0.52047 0.99008 0.0000 Uiso
C121 C 1.72967 0.56416 0.94910 0.0000 Uiso
C122 C 1.72363 0.60322 0.94542 0.0000 Uiso
S123 S 1.69649 0.46694 0.99668 0.0000 Uiso
C124 C 1.75940 0.49051 0.97333 0.0000 Uiso
H125 H 1.61200 0.55153 1.06027 0.0000 Uiso
H126 H 1.62205 0.48358 1.05887 0.0000 Uiso
H127 H 1.76273 0.56869 0.91694 0.0000 Uiso
H128 H 1.75199 0.63567 0.90843 0.0000 Uiso
H129 H 1.77951 0.51754 1.04704 0.0000 Uiso
H130 H 1.76990 0.50505 0.87496 0.0000 Uiso
H131 H 1.76708 0.46158 0.98425 0.0000 Uiso
H5 H 1.19867 -0.06812 0.98351 0.0000 Uiso
H6 H 1.37246 -0.08072 0.90754 0.0000 Uiso
H7 H 1.24588 -0.29217 0.93859 0.0000 Uiso
H8 H 1.23728 -0.22254 0.94369 0.0000 Uiso
H9 H 1.38767 -0.13527 0.92453 0.0000 Uiso
H10 H 1.39588 -0.20339 0.91609 0.0000 Uiso
C18 C 1.22629 -0.03203 0.97937 0.0000 Uiso
N19 N 1.28357 -0.05826 0.95844 0.0000 Uiso
C20 C 1.27511 -0.02215 0.97450 0.0000 Uiso
C24 C 1.32784 -0.05097 0.94803 0.0000 Uiso
C25 C 1.33690 -0.08994 0.92897 0.0000 Uiso
C26 C 1.27698 -0.25796 0.93431 0.0000 Uiso
C27 C 1.27196 -0.21824 0.93714 0.0000 Uiso
C28 C 1.31121 -0.17323 0.93305 0.0000 Uiso
C29 C 1.35596 -0.16879 0.92562 0.0000 Uiso
C30 C 1.36094 -0.20833 0.92169 0.0000 Uiso
C31 C 1.32166 -0.25341 0.92759 0.0000 Uiso
C32 C 1.32768 -0.29510 0.92801 0.0000 Uiso
N35 N 1.30428 -0.13342 0.94161 0.0000 Uiso
H3 H 1.13059 0.07506 0.96904 0.0000 Uiso
H4 H 1.20389 0.07388 0.96887 0.0000 Uiso
C11 C 1.04130 -0.00008 0.96861 0.0000 Uiso
C14 C 1.08615 -0.00025 0.97041 0.0000 Uiso
C15 C 1.12920 0.04159 0.97002 0.0000 Uiso
C16 C 1.17122 0.04093 0.96965 0.0000 Uiso
C17 C 1.17207 -0.00111 0.97177 0.0000 Uiso
N34 N 1.21716 0.00198 0.97297 0.0000 Uiso
C21 C 1.31295 0.02391 0.98424 0.0000 Uiso
C22 C 1.35918 0.03273 0.97467 0.0000 Uiso
C23 C 1.36600 -0.00545 0.95394 0.0000 Uiso
H109 H 1.30623 0.05231 1.00172 0.0000 Uiso
C110 C 1.40027 0.08129 0.98331 0.0000 Uiso
H111 H 1.40082 -0.00012 0.94021 0.0000 Uiso
N36 N 1.37127 -0.28982 0.92803 0.0000 Uiso
H1 H 1.12880 -0.07706 0.97440 0.0000 Uiso
H2 H 1.05459 -0.07803 0.97364 0.0000 Uiso
C12 C 1.12957 -0.04399 0.97314 0.0000 Uiso
C13 C 1.08687 -0.04476 0.97256 0.0000 Uiso
N33 N 0.99994 -0.04106 0.96865 0.0000 Uiso
C118 C 1.44409 0.08895 1.02581 0.0000 Uiso
C119 C 1.48313 0.13382 1.02701 0.0000 Uiso
C120 C 1.47953 0.17259 0.99008 0.0000 Uiso
C121 C 1.43584 0.16551 0.94910 0.0000 Uiso
C122 C 1.39678 0.12041 0.94542 0.0000 Uiso
S123 S 1.53306 0.22955 0.99668 0.0000 Uiso
C124 C 1.50949 0.26889 0.97333 0.0000 Uiso
H125 H 1.44847 0.06047 1.06027 0.0000 Uiso
H126 H 1.51642 0.13847 1.05887 0.0000 Uiso
H127 H 1.43131 0.19404 0.91694 0.0000 Uiso
H128 H 1.36433 0.11632 0.90843 0.0000 Uiso
H129 H 1.48246 0.26197 1.04704 0.0000 Uiso
H130 H 1.49495 0.26485 0.87496 0.0000 Uiso
H131 H 1.53842 0.30550 0.98425 0.0000 Uiso
C11 C 2.04130 0.99992 0.96861 0.0000 Uiso
C11 C 2.00008 2.04138 0.96861 0.0000 Uiso
C11 C 0.95862 -0.04130 0.96861 0.0000 Uiso
C32 C 1.32768 0.70490 0.92801 0.0000 Uiso
C32 C 1.37722 -0.32768 0.92801 0.0000 Uiso
C32 C 2.37722 1.67232 0.92801 0.0000 Uiso
N33 N 1.99994 0.95894 0.96865 0.0000 Uiso
N33 N 2.04106 2.04100 0.96865 0.0000 Uiso
N33 N 0.95900 0.00006 0.96865 0.0000 Uiso
N36 N 1.37127 0.71018 0.92803 0.0000 Uiso
N36 N 1.28982 -0.33891 0.92803 0.0000 Uiso
N36 N 2.33891 1.62873 0.92803 0.0000 Uiso
H1 H 2.12880 2.92294 0.97440 0.0000 Uiso
H2 H 2.05459 2.92197 0.97364 0.0000 Uiso
H3 H 2.13059 3.07506 0.96904 0.0000 Uiso
H4 H 2.20389 3.07388 0.96887 0.0000 Uiso
H5 H 2.19867 2.93188 0.98351 0.0000 Uiso
H6 H 2.37246 2.91928 0.90754 0.0000 Uiso
H7 H 2.24588 2.70783 0.93859 0.0000 Uiso
H8 H 2.23728 2.77746 0.94369 0.0000 Uiso
H9 H 2.38767 2.86473 0.92453 0.0000 Uiso
H10 H 2.39588 2.79661 0.91609 0.0000 Uiso
C11 C 2.04130 2.99992 0.96861 0.0000 Uiso
C12 C 2.12957 2.95601 0.97314 0.0000 Uiso
C13 C 2.08687 2.95524 0.97256 0.0000 Uiso
C14 C 2.08615 2.99975 0.97041 0.0000 Uiso
C15 C 2.12920 3.04159 0.97002 0.0000 Uiso
C16 C 2.17122 3.04093 0.96965 0.0000 Uiso
C17 C 2.17207 2.99889 0.97177 0.0000 Uiso
C18 C 2.22629 2.96797 0.97937 0.0000 Uiso
N19 N 2.28357 2.94174 0.95844 0.0000 Uiso
C20 C 2.27511 2.97785 0.97450 0.0000 Uiso
C21 C 2.31295 3.02391 0.98424 0.0000 Uiso
C22 C 2.35918 3.03273 0.97467 0.0000 Uiso
C23 C 2.36600 2.99455 0.95394 0.0000 Uiso
C24 C 2.32784 2.94903 0.94803 0.0000 Uiso
C25 C 2.33690 2.91006 0.92897 0.0000 Uiso
C26 C 2.27698 2.74204 0.93431 0.0000 Uiso
C27 C 2.27196 2.78176 0.93714 0.0000 Uiso
C28 C 2.31121 2.82677 0.93305 0.0000 Uiso
C29 C 2.35596 2.83121 0.92562 0.0000 Uiso
C30 C 2.36094 2.79167 0.92169 0.0000 Uiso
C31 C 2.32166 2.74659 0.92759 0.0000 Uiso
C32 C 2.32768 2.70490 0.92801 0.0000 Uiso
N33 N 1.99994 2.95894 0.96865 0.0000 Uiso
N34 N 2.21716 3.00198 0.97297 0.0000 Uiso
N35 N 2.30428 2.86658 0.94161 0.0000 Uiso
N36 N 2.37127 2.71018 0.92803 0.0000 Uiso
H109 H 2.30623 3.05231 1.00172 0.0000 Uiso
C110 C 2.40027 3.08129 0.98331 0.0000 Uiso
H111 H 2.40082 2.99988 0.94021 0.0000 Uiso
C118 C 2.44409 3.08895 1.02581 0.0000 Uiso
C119 C 2.48313 3.13382 1.02701 0.0000 Uiso
C120 C 2.47953 3.17259 0.99008 0.0000 Uiso
C121 C 2.43584 3.16551 0.94910 0.0000 Uiso
C122 C 2.39678 3.12041 0.94542 0.0000 Uiso
S123 S 2.53306 3.22955 0.99668 0.0000 Uiso
C124 C 2.50949 3.26889 0.97333 0.0000 Uiso
H125 H 2.44847 3.06047 1.06027 0.0000 Uiso
H126 H 2.51642 3.13847 1.05887 0.0000 Uiso
H127 H 2.43131 3.19404 0.91694 0.0000 Uiso
H128 H 2.36433 3.11632 0.90843 0.0000 Uiso
H129 H 2.48246 3.26197 1.04704 0.0000 Uiso
H130 H 2.49495 3.26485 0.87496 0.0000 Uiso
H131 H 2.53842 3.30550 0.98425 0.0000 Uiso
H5 H 2.06812 2.26679 0.98351 0.0000 Uiso
H6 H 2.08072 2.45318 0.90754 0.0000 Uiso
H7 H 2.29217 2.53805 0.93859 0.0000 Uiso
H8 H 2.22254 2.45982 0.94369 0.0000 Uiso
H9 H 2.13527 2.52294 0.92453 0.0000 Uiso
H10 H 2.20339 2.59927 0.91609 0.0000 Uiso
C18 C 2.03203 2.25832 0.97937 0.0000 Uiso
N19 N 2.05826 2.34183 0.95844 0.0000 Uiso
C20 C 2.02215 2.29726 0.97450 0.0000 Uiso
C24 C 2.05097 2.37881 0.94803 0.0000 Uiso
C25 C 2.08994 2.42684 0.92897 0.0000 Uiso
C26 C 2.25796 2.53494 0.93431 0.0000 Uiso
C27 C 2.21824 2.49020 0.93714 0.0000 Uiso
C28 C 2.17323 2.48444 0.93305 0.0000 Uiso
C29 C 2.16879 2.52475 0.92562 0.0000 Uiso
C30 C 2.20833 2.56927 0.92169 0.0000 Uiso
C31 C 2.25341 2.57507 0.92759 0.0000 Uiso
C32 C 2.29510 2.62278 0.92801 0.0000 Uiso
N35 N 2.13342 2.43770 0.94161 0.0000 Uiso
H3 H 1.92494 2.05553 0.96904 0.0000 Uiso
H4 H 1.92612 2.13001 0.96887 0.0000 Uiso
C14 C 2.00025 2.08640 0.97041 0.0000 Uiso
C15 C 1.95841 2.08761 0.97002 0.0000 Uiso
C16 C 1.95907 2.13029 0.96965 0.0000 Uiso
C17 C 2.00111 2.17318 0.97177 0.0000 Uiso
N34 N 1.99802 2.21518 0.97297 0.0000 Uiso
C21 C 1.97609 2.28904 0.98424 0.0000 Uiso
C22 C 1.96727 2.32645 0.97467 0.0000 Uiso
C23 C 2.00545 2.37145 0.95394 0.0000 Uiso
H109 H 1.94769 2.25392 1.00172 0.0000 Uiso
C110 C 1.91871 2.31898 0.98331 0.0000 Uiso
H111 H 2.00012 2.40094 0.94021 0.0000 Uiso
N36 N 2.28982 2.66109 0.92803 0.0000 Uiso
H1 H 2.07706 2.20586 0.97440 0.0000 Uiso
H2 H 2.07803 2.13262 0.97364 0.0000 Uiso
C12 C 2.04399 2.17356 0.97314 0.0000 Uiso
C13 C 2.04476 2.13163 0.97256 0.0000 Uiso
C118 C 1.91105 2.35514 1.02581 0.0000 Uiso
C119 C 1.86618 2.34931 1.02701 0.0000 Uiso
C120 C 1.82741 2.30694 0.99008 0.0000 Uiso
C121 C 1.83449 2.27033 0.94910 0.0000 Uiso
C122 C 1.87959 2.27637 0.94542 0.0000 Uiso
S123 S 1.77045 2.30351 0.99668 0.0000 Uiso
C124 C 1.73111 2.24060 0.97333 0.0000 Uiso
H125 H 1.93953 2.38800 1.06027 0.0000 Uiso
H126 H 1.86153 2.37795 1.05887 0.0000 Uiso
H127 H 1.80596 2.23727 0.91694 0.0000 Uiso
H128 H 1.88368 2.24801 0.90843 0.0000 Uiso
H129 H 1.73803 2.22049 1.04704 0.0000 Uiso
H130 H 1.73515 2.23010 0.87496 0.0000 Uiso
H131 H 1.69450 2.23292 0.98425 0.0000 Uiso
H5 H 1.73321 2.80133 0.98351 0.0000 Uiso
H6 H 1.54682 2.62754 0.90754 0.0000 Uiso
H7 H 1.46195 2.75412 0.93859 0.0000 Uiso
H8 H 1.54018 2.76272 0.94369 0.0000 Uiso
H9 H 1.47706 2.61233 0.92453 0.0000 Uiso
H10 H 1.40073 2.60412 0.91609 0.0000 Uiso
C18 C 1.74168 2.77371 0.97937 0.0000 Uiso
N19 N 1.65817 2.71643 0.95844 0.0000 Uiso
C20 C 1.70274 2.72489 0.97450 0.0000 Uiso
C24 C 1.62119 2.67216 0.94803 0.0000 Uiso
C25 C 1.57316 2.66310 0.92897 0.0000 Uiso
C26 C 1.46506 2.72302 0.93431 0.0000 Uiso
C27 C 1.50980 2.72804 0.93714 0.0000 Uiso
C28 C 1.51556 2.68879 0.93305 0.0000 Uiso
C29 C 1.47525 2.64404 0.92562 0.0000 Uiso
C30 C 1.43073 2.63906 0.92169 0.0000 Uiso
C31 C 1.42493 2.67834 0.92759 0.0000 Uiso
N35 N 1.56230 2.69572 0.94161 0.0000 Uiso
H3 H 1.94447 2.86941 0.96904 0.0000 Uiso
H4 H 1.86999 2.79611 0.96887 0.0000 Uiso
C11 C 1.95862 2.95870 0.96861 0.0000 Uiso
C14 C 1.91360 2.91385 0.97041 0.0000 Uiso
C15 C 1.91239 2.87080 0.97002 0.0000 Uiso
C16 C 1.86971 2.82878 0.96965 0.0000 Uiso
C17 C 1.82682 2.82793 0.97177 0.0000 Uiso
N34 N 1.78482 2.78284 0.97297 0.0000 Uiso
C21 C 1.71096 2.68705 0.98424 0.0000 Uiso
C22 C 1.67355 2.64082 0.97467 0.0000 Uiso
C23 C 1.62855 2.63400 0.95394 0.0000 Uiso
H109 H 1.74608 2.69377 1.00172 0.0000 Uiso
C110 C 1.68102 2.59973 0.98331 0.0000 Uiso
H111 H 1.59906 2.59918 0.94021 0.0000 Uiso
H1 H 1.79414 2.87120 0.97440 0.0000 Uiso
H2 H 1.86738 2.94541 0.97364 0.0000 Uiso
C12 C 1.82644 2.87043 0.97314 0.0000 Uiso
C13 C 1.86837 2.91313 0.97256 0.0000 Uiso
N33 N 1.95900 3.00006 0.96865 0.0000 Uiso
C118 C 1.64486 2.55591 1.02581 0.0000 Uiso
C119 C 1.65069 2.51687 1.02701 0.0000 Uiso
C120 C 1.69306 2.52047 0.99008 0.0000 Uiso
C121 C 1.72967 2.56416 0.94910 0.0000 Uiso
C122 C 1.72363 2.60322 0.94542 0.0000 Uiso
S123 S 1.69649 2.46694 0.99668 0.0000 Uiso
C124 C 1.75940 2.49051 0.97333 0.0000 Uiso
H125 H 1.61200 2.55153 1.06027 0.0000 Uiso
H126 H 1.62205 2.48358 1.05887 0.0000 Uiso
H127 H 1.76273 2.56869 0.91694 0.0000 Uiso
H128 H 1.75199 2.63567 0.90843 0.0000 Uiso
H129 H 1.77951 2.51754 1.04704 0.0000 Uiso
H130 H 1.76990 2.50505 0.87496 0.0000 Uiso
H131 H 1.76708 2.46158 0.98425 0.0000 Uiso
H5 H 1.19867 0.93188 0.98351 0.0000 Uiso
H6 H 1.37246 0.91928 0.90754 0.0000 Uiso
H7 H 1.24588 0.70783 0.93859 0.0000 Uiso
H8 H 1.23728 0.77746 0.94369 0.0000 Uiso
H9 H 1.38767 0.86473 0.92453 0.0000 Uiso
H10 H 1.39588 0.79661 0.91609 0.0000 Uiso
C18 C 1.22629 0.96797 0.97937 0.0000 Uiso
N19 N 1.28357 0.94174 0.95844 0.0000 Uiso
C20 C 1.27511 0.97785 0.97450 0.0000 Uiso
C24 C 1.32784 0.94903 0.94803 0.0000 Uiso
C25 C 1.33690 0.91006 0.92897 0.0000 Uiso
C26 C 1.27698 0.74204 0.93431 0.0000 Uiso
C27 C 1.27196 0.78176 0.93714 0.0000 Uiso
C28 C 1.31121 0.82677 0.93305 0.0000 Uiso
C29 C 1.35596 0.83121 0.92562 0.0000 Uiso
C30 C 1.36094 0.79167 0.92169 0.0000 Uiso
C31 C 1.32166 0.74659 0.92759 0.0000 Uiso
N35 N 1.30428 0.86658 0.94161 0.0000 Uiso
H3 H 1.13059 1.07506 0.96904 0.0000 Uiso
H4 H 1.20389 1.07388 0.96887 0.0000 Uiso
C14 C 1.08615 0.99975 0.97041 0.0000 Uiso
C15 C 1.12920 1.04159 0.97002 0.0000 Uiso
C16 C 1.17122 1.04093 0.96965 0.0000 Uiso
C17 C 1.17207 0.99889 0.97177 0.0000 Uiso
N34 N 1.21716 1.00198 0.97297 0.0000 Uiso
C21 C 1.31295 1.02391 0.98424 0.0000 Uiso
C22 C 1.35918 1.03273 0.97467 0.0000 Uiso
C23 C 1.36600 0.99455 0.95394 0.0000 Uiso
H109 H 1.30623 1.05231 1.00172 0.0000 Uiso
C110 C 1.40027 1.08129 0.98331 0.0000 Uiso
H111 H 1.40082 0.99988 0.94021 0.0000 Uiso
H1 H 1.12880 0.92294 0.97440 0.0000 Uiso
H2 H 1.05459 0.92197 0.97364 0.0000 Uiso
C12 C 1.12957 0.95601 0.97314 0.0000 Uiso
C13 C 1.08687 0.95524 0.97256 0.0000 Uiso
C118 C 1.44409 1.08895 1.02581 0.0000 Uiso
C119 C 1.48313 1.13382 1.02701 0.0000 Uiso
C120 C 1.47953 1.17259 0.99008 0.0000 Uiso
C121 C 1.43584 1.16551 0.94910 0.0000 Uiso
C122 C 1.39678 1.12041 0.94542 0.0000 Uiso
S123 S 1.53306 1.22955 0.99668 0.0000 Uiso
C124 C 1.50949 1.26889 0.97333 0.0000 Uiso
H125 H 1.44847 1.06047 1.06027 0.0000 Uiso
H126 H 1.51642 1.13847 1.05887 0.0000 Uiso
H127 H 1.43131 1.19404 0.91694 0.0000 Uiso
H128 H 1.36433 1.11632 0.90843 0.0000 Uiso
H129 H 1.48246 1.26197 1.04704 0.0000 Uiso
H130 H 1.49495 1.26485 0.87496 0.0000 Uiso
H131 H 1.53842 1.30550 0.98425 0.0000 Uiso
H5 H 0.19867 1.93188 0.98351 0.0000 Uiso
H6 H 0.37246 1.91928 0.90754 0.0000 Uiso
H7 H 0.24588 1.70783 0.93859 0.0000 Uiso
H8 H 0.23728 1.77746 0.94369 0.0000 Uiso
H9 H 0.38767 1.86473 0.92453 0.0000 Uiso
H10 H 0.39588 1.79661 0.91609 0.0000 Uiso
C18 C 0.22629 1.96797 0.97937 0.0000 Uiso
N19 N 0.28357 1.94174 0.95844 0.0000 Uiso
C20 C 0.27511 1.97785 0.97450 0.0000 Uiso
C24 C 0.32784 1.94903 0.94803 0.0000 Uiso
C25 C 0.33690 1.91006 0.92897 0.0000 Uiso
C26 C 0.27698 1.74204 0.93431 0.0000 Uiso
C27 C 0.27196 1.78176 0.93714 0.0000 Uiso
C28 C 0.31121 1.82677 0.93305 0.0000 Uiso
C29 C 0.35596 1.83121 0.92562 0.0000 Uiso
C30 C 0.36094 1.79167 0.92169 0.0000 Uiso
C31 C 0.32166 1.74659 0.92759 0.0000 Uiso
N35 N 0.30428 1.86658 0.94161 0.0000 Uiso
H3 H 0.13059 2.07506 0.96904 0.0000 Uiso
H4 H 0.20389 2.07388 0.96887 0.0000 Uiso
C14 C 0.08615 1.99975 0.97041 0.0000 Uiso
C15 C 0.12920 2.04159 0.97002 0.0000 Uiso
C16 C 0.17122 2.04093 0.96965 0.0000 Uiso
C17 C 0.17207 1.99889 0.97177 0.0000 Uiso
N34 N 0.21716 2.00198 0.97297 0.0000 Uiso
C21 C 0.31295 2.02391 0.98424 0.0000 Uiso
C22 C 0.35918 2.03273 0.97467 0.0000 Uiso
C23 C 0.36600 1.99455 0.95394 0.0000 Uiso
H109 H 0.30623 2.05231 1.00172 0.0000 Uiso
C110 C 0.40027 2.08129 0.98331 0.0000 Uiso
H111 H 0.40082 1.99988 0.94021 0.0000 Uiso
H1 H 0.12880 1.92294 0.97440 0.0000 Uiso
H2 H 0.05459 1.92197 0.97364 0.0000 Uiso
C12 C 0.12957 1.95601 0.97314 0.0000 Uiso
C13 C 0.08687 1.95524 0.97256 0.0000 Uiso
C118 C 0.44409 2.08895 1.02581 0.0000 Uiso
C119 C 0.48313 2.13382 1.02701 0.0000 Uiso
C120 C 0.47953 2.17259 0.99008 0.0000 Uiso
C121 C 0.43584 2.16551 0.94910 0.0000 Uiso
C122 C 0.39678 2.12041 0.94542 0.0000 Uiso
S123 S 0.53306 2.22955 0.99668 0.0000 Uiso
C124 C 0.50949 2.26889 0.97333 0.0000 Uiso
H125 H 0.44847 2.06047 1.06027 0.0000 Uiso
H126 H 0.51642 2.13847 1.05887 0.0000 Uiso
H127 H 0.43131 2.19404 0.91694 0.0000 Uiso
H128 H 0.36433 2.11632 0.90843 0.0000 Uiso
H129 H 0.48246 2.26197 1.04704 0.0000 Uiso
H130 H 0.49495 2.26485 0.87496 0.0000 Uiso
H131 H 0.53842 2.30550 0.98425 0.0000 Uiso
C11 C 2.00008 3.04138 0.96861 0.0000 Uiso
C32 C 2.37722 2.67232 0.92801 0.0000 Uiso
N33 N 2.04106 3.04100 0.96865 0.0000 Uiso
N36 N 2.33891 2.62873 0.92803 0.0000 Uiso
H1 H -0.92294 0.20586 0.97440 0.0000 Uiso
H2 H -0.92197 0.13262 0.97364 0.0000 Uiso
H3 H -1.07506 0.05553 0.96904 0.0000 Uiso
H4 H -1.07388 0.13001 0.96887 0.0000 Uiso
H5 H -0.93188 0.26679 0.98351 0.0000 Uiso
H6 H -0.91928 0.45318 0.90754 0.0000 Uiso
H7 H -0.70783 0.53805 0.93859 0.0000 Uiso
H8 H -0.77746 0.45982 0.94369 0.0000 Uiso
H9 H -0.86473 0.52294 0.92453 0.0000 Uiso
H10 H -0.79661 0.59927 0.91609 0.0000 Uiso
C11 C -0.99992 0.04138 0.96861 0.0000 Uiso
C12 C -0.95601 0.17356 0.97314 0.0000 Uiso
C13 C -0.95524 0.13163 0.97256 0.0000 Uiso
C14 C -0.99975 0.08640 0.97041 0.0000 Uiso
C15 C -1.04159 0.08761 0.97002 0.0000 Uiso
C16 C -1.04093 0.13029 0.96965 0.0000 Uiso
C17 C -0.99889 0.17318 0.97177 0.0000 Uiso
C18 C -0.96797 0.25832 0.97937 0.0000 Uiso
N19 N -0.94174 0.34183 0.95844 0.0000 Uiso
C20 C -0.97785 0.29726 0.97450 0.0000 Uiso
C21 C -1.02391 0.28904 0.98424 0.0000 Uiso
C22 C -1.03273 0.32645 0.97467 0.0000 Uiso
C23 C -0.99455 0.37145 0.95394 0.0000 Uiso
C24 C -0.94903 0.37881 0.94803 0.0000 Uiso
C25 C -0.91006 0.42684 0.92897 0.0000 Uiso
C26 C -0.74204 0.53494 0.93431 0.0000 Uiso
C27 C -0.78176 0.49020 0.93714 0.0000 Uiso
C28 C -0.82677 0.48444 0.93305 0.0000 Uiso
C29 C -0.83121 0.52475 0.92562 0.0000 Uiso
C30 C -0.79167 0.56927 0.92169 0.0000 Uiso
C31 C -0.74659 0.57507 0.92759 0.0000 Uiso
N33 N -0.95894 0.04100 0.96865 0.0000 Uiso
N34 N -1.00198 0.21518 0.97297 0.0000 Uiso
N35 N -0.86658 0.43770 0.94161 0.0000 Uiso
H109 H -1.05231 0.25392 1.00172 0.0000 Uiso
C110 C -1.08129 0.31898 0.98331 0.0000 Uiso
H111 H -0.99988 0.40094 0.94021 0.0000 Uiso
C118 C -1.08895 0.35514 1.02581 0.0000 Uiso
C119 C -1.13382 0.34931 1.02701 0.0000 Uiso
C120 C -1.17259 0.30694 0.99008 0.0000 Uiso
C121 C -1.16551 0.27033 0.94910 0.0000 Uiso
C122 C -1.12041 0.27637 0.94542 0.0000 Uiso
S123 S -1.22955 0.30351 0.99668 0.0000 Uiso
C124 C -1.26889 0.24060 0.97333 0.0000 Uiso
H125 H -1.06047 0.38800 1.06027 0.0000 Uiso
H126 H -1.13847 0.37795 1.05887 0.0000 Uiso
H127 H -1.19404 0.23727 0.91694 0.0000 Uiso
H128 H -1.11632 0.24801 0.90843 0.0000 Uiso
H129 H -1.26197 0.22049 1.04704 0.0000 Uiso
H130 H -1.26485 0.23010 0.87496 0.0000 Uiso
H131 H -1.30550 0.23292 0.98425 0.0000 Uiso
H5 H -0.80133 -0.06812 0.98351 0.0000 Uiso
H6 H -0.62754 -0.08072 0.90754 0.0000 Uiso
H7 H -0.75412 -0.29217 0.93859 0.0000 Uiso
H8 H -0.76272 -0.22254 0.94369 0.0000 Uiso
H9 H -0.61233 -0.13527 0.92453 0.0000 Uiso
H10 H -0.60412 -0.20339 0.91609 0.0000 Uiso
C18 C -0.77371 -0.03203 0.97937 0.0000 Uiso
N19 N -0.71643 -0.05826 0.95844 0.0000 Uiso
C20 C -0.72489 -0.02215 0.97450 0.0000 Uiso
C24 C -0.67216 -0.05097 0.94803 0.0000 Uiso
C25 C -0.66310 -0.08994 0.92897 0.0000 Uiso
C26 C -0.72302 -0.25796 0.93431 0.0000 Uiso
C27 C -0.72804 -0.21824 0.93714 0.0000 Uiso
C28 C -0.68879 -0.17323 0.93305 0.0000 Uiso
C29 C -0.64404 -0.16879 0.92562 0.0000 Uiso
C30 C -0.63906 -0.20833 0.92169 0.0000 Uiso
C31 C -0.67834 -0.25341 0.92759 0.0000 Uiso
C32 C -0.67232 -0.29510 0.92801 0.0000 Uiso
N35 N -0.69572 -0.13342 0.94161 0.0000 Uiso
H3 H -0.86941 0.07506 0.96904 0.0000 Uiso
H4 H -0.79611 0.07388 0.96887 0.0000 Uiso
C11 C -0.95870 -0.00008 0.96861 0.0000 Uiso
C14 C -0.91385 -0.00025 0.97041 0.0000 Uiso
C15 C -0.87080 0.04159 0.97002 0.0000 Uiso
C16 C -0.82878 0.04093 0.96965 0.0000 Uiso
C17 C -0.82793 -0.00111 0.97177 0.0000 Uiso
N34 N -0.78284 0.00198 0.97297 0.0000 Uiso
C21 C -0.68705 0.02391 0.98424 0.0000 Uiso
C22 C -0.64082 0.03273 0.97467 0.0000 Uiso
C23 C -0.63400 -0.00545 0.95394 0.0000 Uiso
H109 H -0.69377 0.05231 1.00172 0.0000 Uiso
C110 C -0.59973 0.08129 0.98331 0.0000 Uiso
H111 H -0.59918 -0.00012 0.94021 0.0000 Uiso
N36 N -0.62873 -0.28982 0.92803 0.0000 Uiso
H1 H -0.87120 -0.07706 0.97440 0.0000 Uiso
H2 H -0.94541 -0.07803 0.97364 0.0000 Uiso
C12 C -0.87043 -0.04399 0.97314 0.0000 Uiso
C13 C -0.91313 -0.04476 0.97256 0.0000 Uiso
N33 N -1.00006 -0.04106 0.96865 0.0000 Uiso
C118 C -0.55591 0.08895 1.02581 0.0000 Uiso
C119 C -0.51687 0.13382 1.02701 0.0000 Uiso
C120 C -0.52047 0.17259 0.99008 0.0000 Uiso
C121 C -0.56416 0.16551 0.94910 0.0000 Uiso
C122 C -0.60322 0.12041 0.94542 0.0000 Uiso
S123 S -0.46694 0.22955 0.99668 0.0000 Uiso
C124 C -0.49051 0.26889 0.97333 0.0000 Uiso
H125 H -0.55153 0.06047 1.06027 0.0000 Uiso
H126 H -0.48358 0.13847 1.05887 0.0000 Uiso
H127 H -0.56869 0.19404 0.91694 0.0000 Uiso
H128 H -0.63567 0.11632 0.90843 0.0000 Uiso
H129 H -0.51754 0.26197 1.04704 0.0000 Uiso
H130 H -0.50505 0.26485 0.87496 0.0000 Uiso
H131 H -0.46158 0.30550 0.98425 0.0000 Uiso
H5 H 0.06812 -0.73321 0.98351 0.0000 Uiso
H6 H 0.08072 -0.54682 0.90754 0.0000 Uiso
H7 H 0.29217 -0.46195 0.93859 0.0000 Uiso
H8 H 0.22254 -0.54018 0.94369 0.0000 Uiso
H9 H 0.13527 -0.47706 0.92453 0.0000 Uiso
H10 H 0.20339 -0.40073 0.91609 0.0000 Uiso
C18 C 0.03203 -0.74168 0.97937 0.0000 Uiso
N19 N 0.05826 -0.65817 0.95844 0.0000 Uiso
C20 C 0.02215 -0.70274 0.97450 0.0000 Uiso
C24 C 0.05097 -0.62119 0.94803 0.0000 Uiso
C25 C 0.08994 -0.57316 0.92897 0.0000 Uiso
C26 C 0.25796 -0.46506 0.93431 0.0000 Uiso
C27 C 0.21824 -0.50980 0.93714 0.0000 Uiso
C28 C 0.17323 -0.51556 0.93305 0.0000 Uiso
C29 C 0.16879 -0.47525 0.92562 0.0000 Uiso
C30 C 0.20833 -0.43073 0.92169 0.0000 Uiso
C31 C 0.25341 -0.42493 0.92759 0.0000 Uiso
C32 C 0.29510 -0.37722 0.92801 0.0000 Uiso
N35 N 0.13342 -0.56230 0.94161 0.0000 Uiso
H3 H -0.07506 -0.94447 0.96904 0.0000 Uiso
H4 H -0.07388 -0.86999 0.96887 0.0000 Uiso
C11 C 0.00008 -0.95862 0.96861 0.0000 Uiso
C14 C 0.00025 -0.91360 0.97041 0.0000 Uiso
C15 C -0.04159 -0.91239 0.97002 0.0000 Uiso
C16 C -0.04093 -0.86971 0.96965 0.0000 Uiso
C17 C 0.00111 -0.82682 0.97177 0.0000 Uiso
N34 N -0.00198 -0.78482 0.97297 0.0000 Uiso
C21 C -0.02391 -0.71096 0.98424 0.0000 Uiso
C22 C -0.03273 -0.67355 0.97467 0.0000 Uiso
C23 C 0.00545 -0.62855 0.95394 0.0000 Uiso
H109 H -0.05231 -0.74608 1.00172 0.0000 Uiso
C110 C -0.08129 -0.68102 0.98331 0.0000 Uiso
H111 H 0.00012 -0.59906 0.94021 0.0000 Uiso
H1 H 0.07706 -0.79414 0.97440 0.0000 Uiso
H2 H 0.07803 -0.86738 0.97364 0.0000 Uiso
C12 C 0.04399 -0.82644 0.97314 0.0000 Uiso
C13 C 0.04476 -0.86837 0.97256 0.0000 Uiso
N33 N 0.04106 -0.95900 0.96865 0.0000 Uiso
C118 C -0.08895 -0.64486 1.02581 0.0000 Uiso
C119 C -0.13382 -0.65069 1.02701 0.0000 Uiso
C120 C -0.17259 -0.69306 0.99008 0.0000 Uiso
C121 C -0.16551 -0.72967 0.94910 0.0000 Uiso
C122 C -0.12041 -0.72363 0.94542 0.0000 Uiso
S123 S -0.22955 -0.69649 0.99668 0.0000 Uiso
C124 C -0.26889 -0.75940 0.97333 0.0000 Uiso
H125 H -0.06047 -0.61200 1.06027 0.0000 Uiso
H126 H -0.13847 -0.62205 1.05887 0.0000 Uiso
H127 H -0.19404 -0.76273 0.91694 0.0000 Uiso
H128 H -0.11632 -0.75199 0.90843 0.0000 Uiso
H129 H -0.26197 -0.77951 1.04704 0.0000 Uiso
H130 H -0.26485 -0.76990 0.87496 0.0000 Uiso
H131 H -0.30550 -0.76708 0.98425 0.0000 Uiso
H5 H -0.26679 -0.19867 0.98351 0.0000 Uiso
H6 H -0.45318 -0.37246 0.90754 0.0000 Uiso
H7 H -0.53805 -0.24588 0.93859 0.0000 Uiso
H8 H -0.45982 -0.23728 0.94369 0.0000 Uiso
H9 H -0.52294 -0.38767 0.92453 0.0000 Uiso
H10 H -0.59927 -0.39588 0.91609 0.0000 Uiso
C18 C -0.25832 -0.22629 0.97937 0.0000 Uiso
N19 N -0.34183 -0.28357 0.95844 0.0000 Uiso
C20 C -0.29726 -0.27511 0.97450 0.0000 Uiso
C24 C -0.37881 -0.32784 0.94803 0.0000 Uiso
C25 C -0.42684 -0.33690 0.92897 0.0000 Uiso
C26 C -0.53494 -0.27698 0.93431 0.0000 Uiso
C27 C -0.49020 -0.27196 0.93714 0.0000 Uiso
C28 C -0.48444 -0.31121 0.93305 0.0000 Uiso
C29 C -0.52475 -0.35596 0.92562 0.0000 Uiso
C30 C -0.56927 -0.36094 0.92169 0.0000 Uiso
C31 C -0.57507 -0.32166 0.92759 0.0000 Uiso
C32 C -0.62278 -0.32768 0.92801 0.0000 Uiso
N35 N -0.43770 -0.30428 0.94161 0.0000 Uiso
H3 H -0.05553 -0.13059 0.96904 0.0000 Uiso
H4 H -0.13001 -0.20389 0.96887 0.0000 Uiso
C14 C -0.08640 -0.08615 0.97041 0.0000 Uiso
C15 C -0.08761 -0.12920 0.97002 0.0000 Uiso
C16 C -0.13029 -0.17122 0.96965 0.0000 Uiso
C17 C -0.17318 -0.17207 0.97177 0.0000 Uiso
N34 N -0.21518 -0.21716 0.97297 0.0000 Uiso
C21 C -0.28904 -0.31295 0.98424 0.0000 Uiso
C22 C -0.32645 -0.35918 0.97467 0.0000 Uiso
C23 C -0.37145 -0.36600 0.95394 0.0000 Uiso
H109 H -0.25392 -0.30623 1.00172 0.0000 Uiso
C110 C -0.31898 -0.40027 0.98331 0.0000 Uiso
H111 H -0.40094 -0.40082 0.94021 0.0000 Uiso
N36 N -0.66109 -0.37127 0.92803 0.0000 Uiso
H1 H -0.20586 -0.12880 0.97440 0.0000 Uiso
H2 H -0.13262 -0.05459 0.97364 0.0000 Uiso
C12 C -0.17356 -0.12957 0.97314 0.0000 Uiso
C13 C -0.13163 -0.08687 0.97256 0.0000 Uiso
C118 C -0.35514 -0.44409 1.02581 0.0000 Uiso
C119 C -0.34931 -0.48313 1.02701 0.0000 Uiso
C120 C -0.30694 -0.47953 0.99008 0.0000 Uiso
C121 C -0.27033 -0.43584 0.94910 0.0000 Uiso
C122 C -0.27637 -0.39678 0.94542 0.0000 Uiso
S123 S -0.30351 -0.53306 0.99668 0.0000 Uiso
C124 C -0.24060 -0.50949 0.97333 0.0000 Uiso
H125 H -0.38800 -0.44847 1.06027 0.0000 Uiso
H126 H -0.37795 -0.51642 1.05887 0.0000 Uiso
H127 H -0.23727 -0.43131 0.91694 0.0000 Uiso
H128 H -0.24801 -0.36433 0.90843 0.0000 Uiso
H129 H -0.22049 -0.48246 1.04704 0.0000 Uiso
H130 H -0.23010 -0.49495 0.87496 0.0000 Uiso
H131 H -0.23292 -0.53842 0.98425 0.0000 Uiso
C11 C -1.04138 -0.04130 0.96861 0.0000 Uiso
C11 C 0.04130 -1.00008 0.96861 0.0000 Uiso
C32 C -0.70490 -0.37722 0.92801 0.0000 Uiso
N33 N -0.04100 -0.99994 0.96865 0.0000 Uiso
N33 N -1.04100 0.00006 0.96865 0.0000 Uiso
N36 N -0.71018 -0.33891 0.92803 0.0000 Uiso
N36 N 0.33891 -0.37127 0.92803 0.0000 Uiso
H1 H -0.92294 1.20586 0.97440 0.0000 Uiso
H2 H -0.92197 1.13262 0.97364 0.0000 Uiso
H3 H -1.07506 1.05553 0.96904 0.0000 Uiso
H4 H -1.07388 1.13001 0.96887 0.0000 Uiso
H5 H -0.93188 1.26679 0.98351 0.0000 Uiso
H6 H -0.91928 1.45318 0.90754 0.0000 Uiso
H7 H -0.70783 1.53805 0.93859 0.0000 Uiso
H8 H -0.77746 1.45982 0.94369 0.0000 Uiso
H9 H -0.86473 1.52294 0.92453 0.0000 Uiso
H10 H -0.79661 1.59927 0.91609 0.0000 Uiso
C11 C -0.99992 1.04138 0.96861 0.0000 Uiso
C12 C -0.95601 1.17356 0.97314 0.0000 Uiso
C13 C -0.95524 1.13163 0.97256 0.0000 Uiso
C14 C -0.99975 1.08640 0.97041 0.0000 Uiso
C15 C -1.04159 1.08761 0.97002 0.0000 Uiso
C16 C -1.04093 1.13029 0.96965 0.0000 Uiso
C17 C -0.99889 1.17318 0.97177 0.0000 Uiso
C18 C -0.96797 1.25832 0.97937 0.0000 Uiso
N19 N -0.94174 1.34183 0.95844 0.0000 Uiso
C20 C -0.97785 1.29726 0.97450 0.0000 Uiso
C21 C -1.02391 1.28904 0.98424 0.0000 Uiso
C22 C -1.03273 1.32645 0.97467 0.0000 Uiso
C23 C -0.99455 1.37145 0.95394 0.0000 Uiso
C24 C -0.94903 1.37881 0.94803 0.0000 Uiso
C25 C -0.91006 1.42684 0.92897 0.0000 Uiso
C26 C -0.74204 1.53494 0.93431 0.0000 Uiso
C27 C -0.78176 1.49020 0.93714 0.0000 Uiso
C28 C -0.82677 1.48444 0.93305 0.0000 Uiso
C29 C -0.83121 1.52475 0.92562 0.0000 Uiso
C30 C -0.79167 1.56927 0.92169 0.0000 Uiso
C31 C -0.74659 1.57507 0.92759 0.0000 Uiso
N34 N -1.00198 1.21518 0.97297 0.0000 Uiso
N35 N -0.86658 1.43770 0.94161 0.0000 Uiso
H109 H -1.05231 1.25392 1.00172 0.0000 Uiso
C110 C -1.08129 1.31898 0.98331 0.0000 Uiso
H111 H -0.99988 1.40094 0.94021 0.0000 Uiso
C118 C -1.08895 1.35514 1.02581 0.0000 Uiso
C119 C -1.13382 1.34931 1.02701 0.0000 Uiso
C120 C -1.17259 1.30694 0.99008 0.0000 Uiso
C121 C -1.16551 1.27033 0.94910 0.0000 Uiso
C122 C -1.12041 1.27637 0.94542 0.0000 Uiso
S123 S -1.22955 1.30351 0.99668 0.0000 Uiso
C124 C -1.26889 1.24060 0.97333 0.0000 Uiso
H125 H -1.06047 1.38800 1.06027 0.0000 Uiso
H126 H -1.13847 1.37795 1.05887 0.0000 Uiso
H127 H -1.19404 1.23727 0.91694 0.0000 Uiso
H128 H -1.11632 1.24801 0.90843 0.0000 Uiso
H129 H -1.26197 1.22049 1.04704 0.0000 Uiso
H130 H -1.26485 1.23010 0.87496 0.0000 Uiso
H131 H -1.30550 1.23292 0.98425 0.0000 Uiso
N33 N -1.04100 1.00006 0.96865 0.0000 Uiso
H5 H 1.06812 -0.73321 0.98351 0.0000 Uiso
H6 H 1.08072 -0.54682 0.90754 0.0000 Uiso
H7 H 1.29217 -0.46195 0.93859 0.0000 Uiso
H8 H 1.22254 -0.54018 0.94369 0.0000 Uiso
H9 H 1.13527 -0.47706 0.92453 0.0000 Uiso
H10 H 1.20339 -0.40073 0.91609 0.0000 Uiso
C18 C 1.03203 -0.74168 0.97937 0.0000 Uiso
N19 N 1.05826 -0.65817 0.95844 0.0000 Uiso
C20 C 1.02215 -0.70274 0.97450 0.0000 Uiso
C24 C 1.05097 -0.62119 0.94803 0.0000 Uiso
C25 C 1.08994 -0.57316 0.92897 0.0000 Uiso
C26 C 1.25796 -0.46506 0.93431 0.0000 Uiso
C27 C 1.21824 -0.50980 0.93714 0.0000 Uiso
C28 C 1.17323 -0.51556 0.93305 0.0000 Uiso
C29 C 1.16879 -0.47525 0.92562 0.0000 Uiso
C30 C 1.20833 -0.43073 0.92169 0.0000 Uiso
C31 C 1.25341 -0.42493 0.92759 0.0000 Uiso
C32 C 1.29510 -0.37722 0.92801 0.0000 Uiso
N35 N 1.13342 -0.56230 0.94161 0.0000 Uiso
H3 H 0.92494 -0.94447 0.96904 0.0000 Uiso
H4 H 0.92612 -0.86999 0.96887 0.0000 Uiso
C11 C 1.00008 -0.95862 0.96861 0.0000 Uiso
C14 C 1.00025 -0.91360 0.97041 0.0000 Uiso
C15 C 0.95841 -0.91239 0.97002 0.0000 Uiso
C16 C 0.95907 -0.86971 0.96965 0.0000 Uiso
C17 C 1.00111 -0.82682 0.97177 0.0000 Uiso
N34 N 0.99802 -0.78482 0.97297 0.0000 Uiso
C21 C 0.97609 -0.71096 0.98424 0.0000 Uiso
C22 C 0.96727 -0.67355 0.97467 0.0000 Uiso
C23 C 1.00545 -0.62855 0.95394 0.0000 Uiso
H109 H 0.94769 -0.74608 1.00172 0.0000 Uiso
C110 C 0.91871 -0.68102 0.98331 0.0000 Uiso
H111 H 1.00012 -0.59906 0.94021 0.0000 Uiso
H1 H 1.07706 -0.79414 0.97440 0.0000 Uiso
H2 H 1.07803 -0.86738 0.97364 0.0000 Uiso
C12 C 1.04399 -0.82644 0.97314 0.0000 Uiso
C13 C 1.04476 -0.86837 0.97256 0.0000 Uiso
N33 N 1.04106 -0.95900 0.96865 0.0000 Uiso
C118 C 0.91105 -0.64486 1.02581 0.0000 Uiso
C119 C 0.86618 -0.65069 1.02701 0.0000 Uiso
C120 C 0.82741 -0.69306 0.99008 0.0000 Uiso
C121 C 0.83449 -0.72967 0.94910 0.0000 Uiso
C122 C 0.87959 -0.72363 0.94542 0.0000 Uiso
S123 S 0.77045 -0.69649 0.99668 0.0000 Uiso
C124 C 0.73111 -0.75940 0.97333 0.0000 Uiso
H125 H 0.93953 -0.61200 1.06027 0.0000 Uiso
H126 H 0.86153 -0.62205 1.05887 0.0000 Uiso
H127 H 0.80596 -0.76273 0.91694 0.0000 Uiso
H128 H 0.88368 -0.75199 0.90843 0.0000 Uiso
H129 H 0.73803 -0.77951 1.04704 0.0000 Uiso
H130 H 0.73515 -0.76990 0.87496 0.0000 Uiso
H131 H 0.69450 -0.76708 0.98425 0.0000 Uiso
H5 H 0.73321 -0.19867 0.98351 0.0000 Uiso
H6 H 0.54682 -0.37246 0.90754 0.0000 Uiso
H7 H 0.46195 -0.24588 0.93859 0.0000 Uiso
H8 H 0.54018 -0.23728 0.94369 0.0000 Uiso
H9 H 0.47706 -0.38767 0.92453 0.0000 Uiso
H10 H 0.40073 -0.39588 0.91609 0.0000 Uiso
C18 C 0.74168 -0.22629 0.97937 0.0000 Uiso
N19 N 0.65817 -0.28357 0.95844 0.0000 Uiso
C20 C 0.70274 -0.27511 0.97450 0.0000 Uiso
C24 C 0.62119 -0.32784 0.94803 0.0000 Uiso
C25 C 0.57316 -0.33690 0.92897 0.0000 Uiso
C26 C 0.46506 -0.27698 0.93431 0.0000 Uiso
C27 C 0.50980 -0.27196 0.93714 0.0000 Uiso
C28 C 0.51556 -0.31121 0.93305 0.0000 Uiso
C29 C 0.47525 -0.35596 0.92562 0.0000 Uiso
C30 C 0.43073 -0.36094 0.92169 0.0000 Uiso
C31 C 0.42493 -0.32166 0.92759 0.0000 Uiso
N35 N 0.56230 -0.30428 0.94161 0.0000 Uiso
H3 H 0.94447 -0.13059 0.96904 0.0000 Uiso
H4 H 0.86999 -0.20389 0.96887 0.0000 Uiso
C14 C 0.91360 -0.08615 0.97041 0.0000 Uiso
C15 C 0.91239 -0.12920 0.97002 0.0000 Uiso
C16 C 0.86971 -0.17122 0.96965 0.0000 Uiso
C17 C 0.82682 -0.17207 0.97177 0.0000 Uiso
N34 N 0.78482 -0.21716 0.97297 0.0000 Uiso
C21 C 0.71096 -0.31295 0.98424 0.0000 Uiso
C22 C 0.67355 -0.35918 0.97467 0.0000 Uiso
C23 C 0.62855 -0.36600 0.95394 0.0000 Uiso
H109 H 0.74608 -0.30623 1.00172 0.0000 Uiso
C110 C 0.68102 -0.40027 0.98331 0.0000 Uiso
H111 H 0.59906 -0.40082 0.94021 0.0000 Uiso
H1 H 0.79414 -0.12880 0.97440 0.0000 Uiso
H2 H 0.86738 -0.05459 0.97364 0.0000 Uiso
C12 C 0.82644 -0.12957 0.97314 0.0000 Uiso
C13 C 0.86837 -0.08687 0.97256 0.0000 Uiso
C118 C 0.64486 -0.44409 1.02581 0.0000 Uiso
C119 C 0.65069 -0.48313 1.02701 0.0000 Uiso
C120 C 0.69306 -0.47953 0.99008 0.0000 Uiso
C121 C 0.72967 -0.43584 0.94910 0.0000 Uiso
C122 C 0.72363 -0.39678 0.94542 0.0000 Uiso
S123 S 0.69649 -0.53306 0.99668 0.0000 Uiso
C124 C 0.75940 -0.50949 0.97333 0.0000 Uiso
H125 H 0.61200 -0.44847 1.06027 0.0000 Uiso
H126 H 0.62205 -0.51642 1.05887 0.0000 Uiso
H127 H 0.76273 -0.43131 0.91694 0.0000 Uiso
H128 H 0.75199 -0.36433 0.90843 0.0000 Uiso
H129 H 0.77951 -0.48246 1.04704 0.0000 Uiso
H130 H 0.76990 -0.49495 0.87496 0.0000 Uiso
H131 H 0.76708 -0.53842 0.98425 0.0000 Uiso
C11 C 1.04130 -1.00008 0.96861 0.0000 Uiso
N33 N 0.95900 -0.99994 0.96865 0.0000 Uiso
N36 N 1.33891 -0.37127 0.92803 0.0000 Uiso
H1 H 1.79414 -0.12880 0.97440 0.0000 Uiso
H2 H 1.86738 -0.05459 0.97364 0.0000 Uiso
H3 H 1.94447 -0.13059 0.96904 0.0000 Uiso
H4 H 1.86999 -0.20389 0.96887 0.0000 Uiso
H5 H 1.73321 -0.19867 0.98351 0.0000 Uiso
H6 H 1.54682 -0.37246 0.90754 0.0000 Uiso
H7 H 1.46195 -0.24588 0.93859 0.0000 Uiso
H8 H 1.54018 -0.23728 0.94369 0.0000 Uiso
H9 H 1.47706 -0.38767 0.92453 0.0000 Uiso
H10 H 1.40073 -0.39588 0.91609 0.0000 Uiso
C11 C 1.95862 -0.04130 0.96861 0.0000 Uiso
C12 C 1.82644 -0.12957 0.97314 0.0000 Uiso
C13 C 1.86837 -0.08687 0.97256 0.0000 Uiso
C14 C 1.91360 -0.08615 0.97041 0.0000 Uiso
C15 C 1.91239 -0.12920 0.97002 0.0000 Uiso
C16 C 1.86971 -0.17122 0.96965 0.0000 Uiso
C17 C 1.82682 -0.17207 0.97177 0.0000 Uiso
C18 C 1.74168 -0.22629 0.97937 0.0000 Uiso
N19 N 1.65817 -0.28357 0.95844 0.0000 Uiso
C20 C 1.70274 -0.27511 0.97450 0.0000 Uiso
C21 C 1.71096 -0.31295 0.98424 0.0000 Uiso
C22 C 1.67355 -0.35918 0.97467 0.0000 Uiso
C23 C 1.62855 -0.36600 0.95394 0.0000 Uiso
C24 C 1.62119 -0.32784 0.94803 0.0000 Uiso
C25 C 1.57316 -0.33690 0.92897 0.0000 Uiso
C26 C 1.46506 -0.27698 0.93431 0.0000 Uiso
C27 C 1.50980 -0.27196 0.93714 0.0000 Uiso
C28 C 1.51556 -0.31121 0.93305 0.0000 Uiso
C29 C 1.47525 -0.35596 0.92562 0.0000 Uiso
C30 C 1.43073 -0.36094 0.92169 0.0000 Uiso
C31 C 1.42493 -0.32166 0.92759 0.0000 Uiso
N33 N 1.95900 0.00006 0.96865 0.0000 Uiso
N34 N 1.78482 -0.21716 0.97297 0.0000 Uiso
N35 N 1.56230 -0.30428 0.94161 0.0000 Uiso
H109 H 1.74608 -0.30623 1.00172 0.0000 Uiso
C110 C 1.68102 -0.40027 0.98331 0.0000 Uiso
H111 H 1.59906 -0.40082 0.94021 0.0000 Uiso
C118 C 1.64486 -0.44409 1.02581 0.0000 Uiso
C119 C 1.65069 -0.48313 1.02701 0.0000 Uiso
C120 C 1.69306 -0.47953 0.99008 0.0000 Uiso
C121 C 1.72967 -0.43584 0.94910 0.0000 Uiso
C122 C 1.72363 -0.39678 0.94542 0.0000 Uiso
S123 S 1.69649 -0.53306 0.99668 0.0000 Uiso
C124 C 1.75940 -0.50949 0.97333 0.0000 Uiso
H125 H 1.61200 -0.44847 1.06027 0.0000 Uiso
H126 H 1.62205 -0.51642 1.05887 0.0000 Uiso
H127 H 1.76273 -0.43131 0.91694 0.0000 Uiso
H128 H 1.75199 -0.36433 0.90843 0.0000 Uiso
H129 H 1.77951 -0.48246 1.04704 0.0000 Uiso
H130 H 1.76990 -0.49495 0.87496 0.0000 Uiso
H131 H 1.76708 -0.53842 0.98425 0.0000 Uiso
H5 H 2.06812 0.26679 0.98351 0.0000 Uiso
H6 H 2.08072 0.45318 0.90754 0.0000 Uiso
H7 H 2.29217 0.53805 0.93859 0.0000 Uiso
H8 H 2.22254 0.45982 0.94369 0.0000 Uiso
H9 H 2.13527 0.52294 0.92453 0.0000 Uiso
H10 H 2.20339 0.59927 0.91609 0.0000 Uiso
C18 C 2.03203 0.25832 0.97937 0.0000 Uiso
N19 N 2.05826 0.34183 0.95844 0.0000 Uiso
C20 C 2.02215 0.29726 0.97450 0.0000 Uiso
C24 C 2.05097 0.37881 0.94803 0.0000 Uiso
C25 C 2.08994 0.42684 0.92897 0.0000 Uiso
C26 C 2.25796 0.53494 0.93431 0.0000 Uiso
C27 C 2.21824 0.49020 0.93714 0.0000 Uiso
C28 C 2.17323 0.48444 0.93305 0.0000 Uiso
C29 C 2.16879 0.52475 0.92562 0.0000 Uiso
C30 C 2.20833 0.56927 0.92169 0.0000 Uiso
C31 C 2.25341 0.57507 0.92759 0.0000 Uiso
C32 C 2.29510 0.62278 0.92801 0.0000 Uiso
N35 N 2.13342 0.43770 0.94161 0.0000 Uiso
H3 H 1.92494 0.05553 0.96904 0.0000 Uiso
H4 H 1.92612 0.13001 0.96887 0.0000 Uiso
C11 C 2.00008 0.04138 0.96861 0.0000 Uiso
C14 C 2.00025 0.08640 0.97041 0.0000 Uiso
C15 C 1.95841 0.08761 0.97002 0.0000 Uiso
C16 C 1.95907 0.13029 0.96965 0.0000 Uiso
C17 C 2.00111 0.17318 0.97177 0.0000 Uiso
N34 N 1.99802 0.21518 0.97297 0.0000 Uiso
C21 C 1.97609 0.28904 0.98424 0.0000 Uiso
C22 C 1.96727 0.32645 0.97467 0.0000 Uiso
C23 C 2.00545 0.37145 0.95394 0.0000 Uiso
H109 H 1.94769 0.25392 1.00172 0.0000 Uiso
C110 C 1.91871 0.31898 0.98331 0.0000 Uiso
H111 H 2.00012 0.40094 0.94021 0.0000 Uiso
N36 N 2.28982 0.66109 0.92803 0.0000 Uiso
H1 H 2.07706 0.20586 0.97440 0.0000 Uiso
H2 H 2.07803 0.13262 0.97364 0.0000 Uiso
C12 C 2.04399 0.17356 0.97314 0.0000 Uiso
C13 C 2.04476 0.13163 0.97256 0.0000 Uiso
N33 N 2.04106 0.04100 0.96865 0.0000 Uiso
C118 C 1.91105 0.35514 1.02581 0.0000 Uiso
C119 C 1.86618 0.34931 1.02701 0.0000 Uiso
C120 C 1.82741 0.30694 0.99008 0.0000 Uiso
C121 C 1.83449 0.27033 0.94910 0.0000 Uiso
C122 C 1.87959 0.27637 0.94542 0.0000 Uiso
S123 S 1.77045 0.30351 0.99668 0.0000 Uiso
C124 C 1.73111 0.24060 0.97333 0.0000 Uiso
H125 H 1.93953 0.38800 1.06027 0.0000 Uiso
H126 H 1.86153 0.37795 1.05887 0.0000 Uiso
H127 H 1.80596 0.23727 0.91694 0.0000 Uiso
H128 H 1.88368 0.24801 0.90843 0.0000 Uiso
H129 H 1.73803 0.22049 1.04704 0.0000 Uiso
H130 H 1.73515 0.23010 0.87496 0.0000 Uiso
H131 H 1.69450 0.23292 0.98425 0.0000 Uiso
H5 H 2.73321 1.80133 0.98351 0.0000 Uiso
H6 H 2.54682 1.62754 0.90754 0.0000 Uiso
H7 H 2.46195 1.75412 0.93859 0.0000 Uiso
H8 H 2.54018 1.76272 0.94369 0.0000 Uiso
H9 H 2.47706 1.61233 0.92453 0.0000 Uiso
H10 H 2.40073 1.60412 0.91609 0.0000 Uiso
C18 C 2.74168 1.77371 0.97937 0.0000 Uiso
N19 N 2.65817 1.71643 0.95844 0.0000 Uiso
C20 C 2.70274 1.72489 0.97450 0.0000 Uiso
C24 C 2.62119 1.67216 0.94803 0.0000 Uiso
C25 C 2.57316 1.66310 0.92897 0.0000 Uiso
C26 C 2.46506 1.72302 0.93431 0.0000 Uiso
C27 C 2.50980 1.72804 0.93714 0.0000 Uiso
C28 C 2.51556 1.68879 0.93305 0.0000 Uiso
C29 C 2.47525 1.64404 0.92562 0.0000 Uiso
C30 C 2.43073 1.63906 0.92169 0.0000 Uiso
C31 C 2.42493 1.67834 0.92759 0.0000 Uiso
N35 N 2.56230 1.69572 0.94161 0.0000 Uiso
H3 H 2.94447 1.86941 0.96904 0.0000 Uiso
H4 H 2.86999 1.79611 0.96887 0.0000 Uiso
C11 C 2.95862 1.95870 0.96861 0.0000 Uiso
C14 C 2.91360 1.91385 0.97041 0.0000 Uiso
C15 C 2.91239 1.87080 0.97002 0.0000 Uiso
C16 C 2.86971 1.82878 0.96965 0.0000 Uiso
C17 C 2.82682 1.82793 0.97177 0.0000 Uiso
N34 N 2.78482 1.78284 0.97297 0.0000 Uiso
C21 C 2.71096 1.68705 0.98424 0.0000 Uiso
C22 C 2.67355 1.64082 0.97467 0.0000 Uiso
C23 C 2.62855 1.63400 0.95394 0.0000 Uiso
H109 H 2.74608 1.69377 1.00172 0.0000 Uiso
C110 C 2.68102 1.59973 0.98331 0.0000 Uiso
H111 H 2.59906 1.59918 0.94021 0.0000 Uiso
H1 H 2.79414 1.87120 0.97440 0.0000 Uiso
H2 H 2.86738 1.94541 0.97364 0.0000 Uiso
C12 C 2.82644 1.87043 0.97314 0.0000 Uiso
C13 C 2.86837 1.91313 0.97256 0.0000 Uiso
N33 N 2.95900 2.00006 0.96865 0.0000 Uiso
C118 C 2.64486 1.55591 1.02581 0.0000 Uiso
C119 C 2.65069 1.51687 1.02701 0.0000 Uiso
C120 C 2.69306 1.52047 0.99008 0.0000 Uiso
C121 C 2.72967 1.56416 0.94910 0.0000 Uiso
C122 C 2.72363 1.60322 0.94542 0.0000 Uiso
S123 S 2.69649 1.46694 0.99668 0.0000 Uiso
C124 C 2.75940 1.49051 0.97333 0.0000 Uiso
H125 H 2.61200 1.55153 1.06027 0.0000 Uiso
H126 H 2.62205 1.48358 1.05887 0.0000 Uiso
H127 H 2.76273 1.56869 0.91694 0.0000 Uiso
H128 H 2.75199 1.63567 0.90843 0.0000 Uiso
H129 H 2.77951 1.51754 1.04704 0.0000 Uiso
H130 H 2.76990 1.50505 0.87496 0.0000 Uiso
H131 H 2.76708 1.46158 0.98425 0.0000 Uiso
H5 H 2.19867 0.93188 0.98351 0.0000 Uiso
H6 H 2.37246 0.91928 0.90754 0.0000 Uiso
H7 H 2.24588 0.70783 0.93859 0.0000 Uiso
H8 H 2.23728 0.77746 0.94369 0.0000 Uiso
H9 H 2.38767 0.86473 0.92453 0.0000 Uiso
H10 H 2.39588 0.79661 0.91609 0.0000 Uiso
C18 C 2.22629 0.96797 0.97937 0.0000 Uiso
N19 N 2.28357 0.94174 0.95844 0.0000 Uiso
C20 C 2.27511 0.97785 0.97450 0.0000 Uiso
C24 C 2.32784 0.94903 0.94803 0.0000 Uiso
C25 C 2.33690 0.91006 0.92897 0.0000 Uiso
C26 C 2.27698 0.74204 0.93431 0.0000 Uiso
C27 C 2.27196 0.78176 0.93714 0.0000 Uiso
C28 C 2.31121 0.82677 0.93305 0.0000 Uiso
C29 C 2.35596 0.83121 0.92562 0.0000 Uiso
C30 C 2.36094 0.79167 0.92169 0.0000 Uiso
C31 C 2.32166 0.74659 0.92759 0.0000 Uiso
C32 C 2.32768 0.70490 0.92801 0.0000 Uiso
N35 N 2.30428 0.86658 0.94161 0.0000 Uiso
H3 H 2.13059 1.07506 0.96904 0.0000 Uiso
H4 H 2.20389 1.07388 0.96887 0.0000 Uiso
C14 C 2.08615 0.99975 0.97041 0.0000 Uiso
C15 C 2.12920 1.04159 0.97002 0.0000 Uiso
C16 C 2.17122 1.04093 0.96965 0.0000 Uiso
C17 C 2.17207 0.99889 0.97177 0.0000 Uiso
N34 N 2.21716 1.00198 0.97297 0.0000 Uiso
C21 C 2.31295 1.02391 0.98424 0.0000 Uiso
C22 C 2.35918 1.03273 0.97467 0.0000 Uiso
C23 C 2.36600 0.99455 0.95394 0.0000 Uiso
H109 H 2.30623 1.05231 1.00172 0.0000 Uiso
C110 C 2.40027 1.08129 0.98331 0.0000 Uiso
H111 H 2.40082 0.99988 0.94021 0.0000 Uiso
N36 N 2.37127 0.71018 0.92803 0.0000 Uiso
H1 H 2.12880 0.92294 0.97440 0.0000 Uiso
H2 H 2.05459 0.92197 0.97364 0.0000 Uiso
C12 C 2.12957 0.95601 0.97314 0.0000 Uiso
C13 C 2.08687 0.95524 0.97256 0.0000 Uiso
C118 C 2.44409 1.08895 1.02581 0.0000 Uiso
C119 C 2.48313 1.13382 1.02701 0.0000 Uiso
C120 C 2.47953 1.17259 0.99008 0.0000 Uiso
C121 C 2.43584 1.16551 0.94910 0.0000 Uiso
C122 C 2.39678 1.12041 0.94542 0.0000 Uiso
S123 S 2.53306 1.22955 0.99668 0.0000 Uiso
C124 C 2.50949 1.26889 0.97333 0.0000 Uiso
H125 H 2.44847 1.06047 1.06027 0.0000 Uiso
H126 H 2.51642 1.13847 1.05887 0.0000 Uiso
H127 H 2.43131 1.19404 0.91694 0.0000 Uiso
H128 H 2.36433 1.11632 0.90843 0.0000 Uiso
H129 H 2.48246 1.26197 1.04704 0.0000 Uiso
H130 H 2.49495 1.26485 0.87496 0.0000 Uiso
H131 H 2.53842 1.30550 0.98425 0.0000 Uiso
C11 C 2.04130 -0.00008 0.96861 0.0000 Uiso
C11 C 3.00008 2.04138 0.96861 0.0000 Uiso
C32 C 2.37722 0.67232 0.92801 0.0000 Uiso
N33 N 2.99994 1.95894 0.96865 0.0000 Uiso
N33 N 1.99994 -0.04106 0.96865 0.0000 Uiso
N36 N 2.33891 0.62873 0.92803 0.0000 Uiso
H5 H 2.73321 2.80133 0.98351 0.0000 Uiso
H6 H 2.54682 2.62754 0.90754 0.0000 Uiso
H7 H 2.46195 2.75412 0.93859 0.0000 Uiso
H8 H 2.54018 2.76272 0.94369 0.0000 Uiso
H9 H 2.47706 2.61233 0.92453 0.0000 Uiso
H10 H 2.40073 2.60412 0.91609 0.0000 Uiso
C18 C 2.74168 2.77371 0.97937 0.0000 Uiso
N19 N 2.65817 2.71643 0.95844 0.0000 Uiso
C20 C 2.70274 2.72489 0.97450 0.0000 Uiso
C24 C 2.62119 2.67216 0.94803 0.0000 Uiso
C25 C 2.57316 2.66310 0.92897 0.0000 Uiso
C26 C 2.46506 2.72302 0.93431 0.0000 Uiso
C27 C 2.50980 2.72804 0.93714 0.0000 Uiso
C28 C 2.51556 2.68879 0.93305 0.0000 Uiso
C29 C 2.47525 2.64404 0.92562 0.0000 Uiso
C30 C 2.43073 2.63906 0.92169 0.0000 Uiso
C31 C 2.42493 2.67834 0.92759 0.0000 Uiso
N35 N 2.56230 2.69572 0.94161 0.0000 Uiso
H3 H 2.94447 2.86941 0.96904 0.0000 Uiso
H4 H 2.86999 2.79611 0.96887 0.0000 Uiso
C11 C 2.95862 2.95870 0.96861 0.0000 Uiso
C14 C 2.91360 2.91385 0.97041 0.0000 Uiso
C15 C 2.91239 2.87080 0.97002 0.0000 Uiso
C16 C 2.86971 2.82878 0.96965 0.0000 Uiso
C17 C 2.82682 2.82793 0.97177 0.0000 Uiso
N34 N 2.78482 2.78284 0.97297 0.0000 Uiso
C21 C 2.71096 2.68705 0.98424 0.0000 Uiso
C22 C 2.67355 2.64082 0.97467 0.0000 Uiso
C23 C 2.62855 2.63400 0.95394 0.0000 Uiso
H109 H 2.74608 2.69377 1.00172 0.0000 Uiso
C110 C 2.68102 2.59973 0.98331 0.0000 Uiso
H111 H 2.59906 2.59918 0.94021 0.0000 Uiso
H1 H 2.79414 2.87120 0.97440 0.0000 Uiso
H2 H 2.86738 2.94541 0.97364 0.0000 Uiso
C12 C 2.82644 2.87043 0.97314 0.0000 Uiso
C13 C 2.86837 2.91313 0.97256 0.0000 Uiso
N33 N 2.95900 3.00006 0.96865 0.0000 Uiso
C118 C 2.64486 2.55591 1.02581 0.0000 Uiso
C119 C 2.65069 2.51687 1.02701 0.0000 Uiso
C120 C 2.69306 2.52047 0.99008 0.0000 Uiso
C121 C 2.72967 2.56416 0.94910 0.0000 Uiso
C122 C 2.72363 2.60322 0.94542 0.0000 Uiso
S123 S 2.69649 2.46694 0.99668 0.0000 Uiso
C124 C 2.75940 2.49051 0.97333 0.0000 Uiso
H125 H 2.61200 2.55153 1.06027 0.0000 Uiso
H126 H 2.62205 2.48358 1.05887 0.0000 Uiso
H127 H 2.76273 2.56869 0.91694 0.0000 Uiso
H128 H 2.75199 2.63567 0.90843 0.0000 Uiso
H129 H 2.77951 2.51754 1.04704 0.0000 Uiso
H130 H 2.76990 2.50505 0.87496 0.0000 Uiso
H131 H 2.76708 2.46158 0.98425 0.0000 Uiso
C11 C 3.00008 3.04138 0.96861 0.0000 Uiso
N33 N 2.99994 2.95894 0.96865 0.0000 Uiso
H1 H 1.12880 1.92294 1.97440 0.0000 Uiso
H2 H 1.05459 1.92197 1.97364 0.0000 Uiso
H3 H 1.13059 2.07506 1.96904 0.0000 Uiso
H4 H 1.20389 2.07388 1.96887 0.0000 Uiso
H5 H 1.19867 1.93188 1.98351 0.0000 Uiso
H6 H 1.37246 1.91928 1.90754 0.0000 Uiso
H7 H 1.24588 1.70783 1.93859 0.0000 Uiso
H8 H 1.23728 1.77746 1.94369 0.0000 Uiso
H9 H 1.38767 1.86473 1.92453 0.0000 Uiso
H10 H 1.39588 1.79661 1.91609 0.0000 Uiso
C11 C 1.04130 1.99992 1.96861 0.0000 Uiso
C12 C 1.12957 1.95601 1.97314 0.0000 Uiso
C13 C 1.08687 1.95524 1.97256 0.0000 Uiso
C14 C 1.08615 1.99975 1.97041 0.0000 Uiso
C15 C 1.12920 2.04159 1.97002 0.0000 Uiso
C16 C 1.17122 2.04093 1.96965 0.0000 Uiso
C17 C 1.17207 1.99889 1.97177 0.0000 Uiso
C18 C 1.22629 1.96797 1.97937 0.0000 Uiso
N19 N 1.28357 1.94174 1.95844 0.0000 Uiso
C20 C 1.27511 1.97785 1.97450 0.0000 Uiso
C21 C 1.31295 2.02391 1.98424 0.0000 Uiso
C22 C 1.35918 2.03273 1.97467 0.0000 Uiso
C23 C 1.36600 1.99455 1.95394 0.0000 Uiso
C24 C 1.32784 1.94903 1.94803 0.0000 Uiso
C25 C 1.33690 1.91006 1.92897 0.0000 Uiso
C26 C 1.27698 1.74204 1.93431 0.0000 Uiso
C27 C 1.27196 1.78176 1.93714 0.0000 Uiso
C28 C 1.31121 1.82677 1.93305 0.0000 Uiso
C29 C 1.35596 1.83121 1.92562 0.0000 Uiso
C30 C 1.36094 1.79167 1.92169 0.0000 Uiso
C31 C 1.32166 1.74659 1.92759 0.0000 Uiso
C32 C 1.32768 1.70490 1.92801 0.0000 Uiso
N33 N 0.99994 1.95894 1.96865 0.0000 Uiso
N34 N 1.21716 2.00198 1.97297 0.0000 Uiso
N35 N 1.30428 1.86658 1.94161 0.0000 Uiso
N36 N 1.37127 1.71018 1.92803 0.0000 Uiso
H109 H 1.30623 2.05231 2.00172 0.0000 Uiso
C110 C 1.40027 2.08129 1.98331 0.0000 Uiso
H111 H 1.40082 1.99988 1.94021 0.0000 Uiso
C118 C 1.44409 2.08895 2.02581 0.0000 Uiso
C119 C 1.48313 2.13382 2.02701 0.0000 Uiso
C120 C 1.47953 2.17259 1.99008 0.0000 Uiso
C121 C 1.43584 2.16551 1.94910 0.0000 Uiso
C122 C 1.39678 2.12041 1.94542 0.0000 Uiso
S123 S 1.53306 2.22955 1.99668 0.0000 Uiso
C124 C 1.50949 2.26889 1.97333 0.0000 Uiso
H125 H 1.44847 2.06047 2.06027 0.0000 Uiso
H126 H 1.51642 2.13847 2.05887 0.0000 Uiso
H127 H 1.43131 2.19404 1.91694 0.0000 Uiso
H128 H 1.36433 2.11632 1.90843 0.0000 Uiso
H129 H 1.48246 2.26197 2.04704 0.0000 Uiso
H130 H 1.49495 2.26485 1.87496 0.0000 Uiso
H131 H 1.53842 2.30550 1.98425 0.0000 Uiso
H5 H 1.06812 1.26679 1.98351 0.0000 Uiso
H6 H 1.08072 1.45318 1.90754 0.0000 Uiso
H7 H 1.29217 1.53805 1.93859 0.0000 Uiso
H8 H 1.22254 1.45982 1.94369 0.0000 Uiso
H9 H 1.13527 1.52294 1.92453 0.0000 Uiso
H10 H 1.20339 1.59927 1.91609 0.0000 Uiso
C18 C 1.03203 1.25832 1.97937 0.0000 Uiso
N19 N 1.05826 1.34183 1.95844 0.0000 Uiso
C20 C 1.02215 1.29726 1.97450 0.0000 Uiso
C24 C 1.05097 1.37881 1.94803 0.0000 Uiso
C25 C 1.08994 1.42684 1.92897 0.0000 Uiso
C26 C 1.25796 1.53494 1.93431 0.0000 Uiso
C27 C 1.21824 1.49020 1.93714 0.0000 Uiso
C28 C 1.17323 1.48444 1.93305 0.0000 Uiso
C29 C 1.16879 1.52475 1.92562 0.0000 Uiso
C30 C 1.20833 1.56927 1.92169 0.0000 Uiso
C31 C 1.25341 1.57507 1.92759 0.0000 Uiso
C32 C 1.29510 1.62278 1.92801 0.0000 Uiso
N35 N 1.13342 1.43770 1.94161 0.0000 Uiso
H3 H 0.92494 1.05553 1.96904 0.0000 Uiso
H4 H 0.92612 1.13001 1.96887 0.0000 Uiso
C11 C 1.00008 1.04138 1.96861 0.0000 Uiso
C14 C 1.00025 1.08640 1.97041 0.0000 Uiso
C15 C 0.95841 1.08761 1.97002 0.0000 Uiso
C16 C 0.95907 1.13029 1.96965 0.0000 Uiso
C17 C 1.00111 1.17318 1.97177 0.0000 Uiso
N34 N 0.99802 1.21518 1.97297 0.0000 Uiso
C21 C 0.97609 1.28904 1.98424 0.0000 Uiso
C22 C 0.96727 1.32645 1.97467 0.0000 Uiso
C23 C 1.00545 1.37145 1.95394 0.0000 Uiso
H109 H 0.94769 1.25392 2.00172 0.0000 Uiso
C110 C 0.91871 1.31898 1.98331 0.0000 Uiso
H111 H 1.00012 1.40094 1.94021 0.0000 Uiso
N36 N 1.28982 1.66109 1.92803 0.0000 Uiso
H1 H 1.07706 1.20586 1.97440 0.0000 Uiso
H2 H 1.07803 1.13262 1.97364 0.0000 Uiso
C12 C 1.04399 1.17356 1.97314 0.0000 Uiso
C13 C 1.04476 1.13163 1.97256 0.0000 Uiso
N33 N 1.04106 1.04100 1.96865 0.0000 Uiso
C118 C 0.91105 1.35514 2.02581 0.0000 Uiso
C119 C 0.86618 1.34931 2.02701 0.0000 Uiso
C120 C 0.82741 1.30694 1.99008 0.0000 Uiso
C121 C 0.83449 1.27033 1.94910 0.0000 Uiso
C122 C 0.87959 1.27637 1.94542 0.0000 Uiso
S123 S 0.77045 1.30351 1.99668 0.0000 Uiso
C124 C 0.73111 1.24060 1.97333 0.0000 Uiso
H125 H 0.93953 1.38800 2.06027 0.0000 Uiso
H126 H 0.86153 1.37795 2.05887 0.0000 Uiso
H127 H 0.80596 1.23727 1.91694 0.0000 Uiso
H128 H 0.88368 1.24801 1.90843 0.0000 Uiso
H129 H 0.73803 1.22049 2.04704 0.0000 Uiso
H130 H 0.73515 1.23010 1.87496 0.0000 Uiso
H131 H 0.69450 1.23292 1.98425 0.0000 Uiso
H5 H 0.73321 1.80133 1.98351 0.0000 Uiso
H6 H 0.54682 1.62754 1.90754 0.0000 Uiso
H7 H 0.46195 1.75412 1.93859 0.0000 Uiso
H8 H 0.54018 1.76272 1.94369 0.0000 Uiso
H9 H 0.47706 1.61233 1.92453 0.0000 Uiso
H10 H 0.40073 1.60412 1.91609 0.0000 Uiso
C18 C 0.74168 1.77371 1.97937 0.0000 Uiso
N19 N 0.65817 1.71643 1.95844 0.0000 Uiso
C20 C 0.70274 1.72489 1.97450 0.0000 Uiso
C24 C 0.62119 1.67216 1.94803 0.0000 Uiso
C25 C 0.57316 1.66310 1.92897 0.0000 Uiso
C26 C 0.46506 1.72302 1.93431 0.0000 Uiso
C27 C 0.50980 1.72804 1.93714 0.0000 Uiso
C28 C 0.51556 1.68879 1.93305 0.0000 Uiso
C29 C 0.47525 1.64404 1.92562 0.0000 Uiso
C30 C 0.43073 1.63906 1.92169 0.0000 Uiso
C31 C 0.42493 1.67834 1.92759 0.0000 Uiso
C32 C 0.37722 1.67232 1.92801 0.0000 Uiso
N35 N 0.56230 1.69572 1.94161 0.0000 Uiso
H3 H 0.94447 1.86941 1.96904 0.0000 Uiso
H4 H 0.86999 1.79611 1.96887 0.0000 Uiso
C11 C 0.95862 1.95870 1.96861 0.0000 Uiso
C14 C 0.91360 1.91385 1.97041 0.0000 Uiso
C15 C 0.91239 1.87080 1.97002 0.0000 Uiso
C16 C 0.86971 1.82878 1.96965 0.0000 Uiso
C17 C 0.82682 1.82793 1.97177 0.0000 Uiso
N34 N 0.78482 1.78284 1.97297 0.0000 Uiso
C21 C 0.71096 1.68705 1.98424 0.0000 Uiso
C22 C 0.67355 1.64082 1.97467 0.0000 Uiso
C23 C 0.62855 1.63400 1.95394 0.0000 Uiso
H109 H 0.74608 1.69377 2.00172 0.0000 Uiso
C110 C 0.68102 1.59973 1.98331 0.0000 Uiso
H111 H 0.59906 1.59918 1.94021 0.0000 Uiso
N36 N 0.33891 1.62873 1.92803 0.0000 Uiso
H1 H 0.79414 1.87120 1.97440 0.0000 Uiso
H2 H 0.86738 1.94541 1.97364 0.0000 Uiso
C12 C 0.82644 1.87043 1.97314 0.0000 Uiso
C13 C 0.86837 1.91313 1.97256 0.0000 Uiso
N33 N 0.95900 2.00006 1.96865 0.0000 Uiso
C118 C 0.64486 1.55591 2.02581 0.0000 Uiso
C119 C 0.65069 1.51687 2.02701 0.0000 Uiso
C120 C 0.69306 1.52047 1.99008 0.0000 Uiso
C121 C 0.72967 1.56416 1.94910 0.0000 Uiso
C122 C 0.72363 1.60322 1.94542 0.0000 Uiso
S123 S 0.69649 1.46694 1.99668 0.0000 Uiso
C124 C 0.75940 1.49051 1.97333 0.0000 Uiso
H125 H 0.61200 1.55153 2.06027 0.0000 Uiso
H126 H 0.62205 1.48358 2.05887 0.0000 Uiso
H127 H 0.76273 1.56869 1.91694 0.0000 Uiso
H128 H 0.75199 1.63567 1.90843 0.0000 Uiso
H129 H 0.77951 1.51754 2.04704 0.0000 Uiso
H130 H 0.76990 1.50505 1.87496 0.0000 Uiso
H131 H 0.76708 1.46158 1.98425 0.0000 Uiso
H1 H 0.07706 0.20586 1.97440 0.0000 Uiso
H2 H 0.07803 0.13262 1.97364 0.0000 Uiso
H3 H -0.07506 0.05553 1.96904 0.0000 Uiso
H4 H -0.07388 0.13001 1.96887 0.0000 Uiso
H5 H 0.06812 0.26679 1.98351 0.0000 Uiso
H6 H 0.08072 0.45318 1.90754 0.0000 Uiso
H7 H 0.29217 0.53805 1.93859 0.0000 Uiso
H8 H 0.22254 0.45982 1.94369 0.0000 Uiso
H9 H 0.13527 0.52294 1.92453 0.0000 Uiso
H10 H 0.20339 0.59927 1.91609 0.0000 Uiso
C11 C 0.00008 0.04138 1.96861 0.0000 Uiso
C12 C 0.04399 0.17356 1.97314 0.0000 Uiso
C13 C 0.04476 0.13163 1.97256 0.0000 Uiso
C14 C 0.00025 0.08640 1.97041 0.0000 Uiso
C15 C -0.04159 0.08761 1.97002 0.0000 Uiso
C16 C -0.04093 0.13029 1.96965 0.0000 Uiso
C17 C 0.00111 0.17318 1.97177 0.0000 Uiso
C18 C 0.03203 0.25832 1.97937 0.0000 Uiso
N19 N 0.05826 0.34183 1.95844 0.0000 Uiso
C20 C 0.02215 0.29726 1.97450 0.0000 Uiso
C21 C -0.02391 0.28904 1.98424 0.0000 Uiso
C22 C -0.03273 0.32645 1.97467 0.0000 Uiso
C23 C 0.00545 0.37145 1.95394 0.0000 Uiso
C24 C 0.05097 0.37881 1.94803 0.0000 Uiso
C25 C 0.08994 0.42684 1.92897 0.0000 Uiso
C26 C 0.25796 0.53494 1.93431 0.0000 Uiso
C27 C 0.21824 0.49020 1.93714 0.0000 Uiso
C28 C 0.17323 0.48444 1.93305 0.0000 Uiso
C29 C 0.16879 0.52475 1.92562 0.0000 Uiso
C30 C 0.20833 0.56927 1.92169 0.0000 Uiso
C31 C 0.25341 0.57507 1.92759 0.0000 Uiso
C32 C 0.29510 0.62278 1.92801 0.0000 Uiso
N33 N 0.04106 0.04100 1.96865 0.0000 Uiso
N34 N -0.00198 0.21518 1.97297 0.0000 Uiso
N35 N 0.13342 0.43770 1.94161 0.0000 Uiso
N36 N 0.28982 0.66109 1.92803 0.0000 Uiso
H109 H -0.05231 0.25392 2.00172 0.0000 Uiso
C110 C -0.08129 0.31898 1.98331 0.0000 Uiso
H111 H 0.00012 0.40094 1.94021 0.0000 Uiso
C118 C -0.08895 0.35514 2.02581 0.0000 Uiso
C119 C -0.13382 0.34931 2.02701 0.0000 Uiso
C120 C -0.17259 0.30694 1.99008 0.0000 Uiso
C121 C -0.16551 0.27033 1.94910 0.0000 Uiso
C122 C -0.12041 0.27637 1.94542 0.0000 Uiso
S123 S -0.22955 0.30351 1.99668 0.0000 Uiso
C124 C -0.26889 0.24060 1.97333 0.0000 Uiso
H125 H -0.06047 0.38800 2.06027 0.0000 Uiso
H126 H -0.13847 0.37795 2.05887 0.0000 Uiso
H127 H -0.19404 0.23727 1.91694 0.0000 Uiso
H128 H -0.11632 0.24801 1.90843 0.0000 Uiso
H129 H -0.26197 0.22049 2.04704 0.0000 Uiso
H130 H -0.26485 0.23010 1.87496 0.0000 Uiso
H131 H -0.30550 0.23292 1.98425 0.0000 Uiso
H5 H 0.73321 0.80133 1.98351 0.0000 Uiso
H6 H 0.54682 0.62754 1.90754 0.0000 Uiso
H7 H 0.46195 0.75412 1.93859 0.0000 Uiso
H8 H 0.54018 0.76272 1.94369 0.0000 Uiso
H9 H 0.47706 0.61233 1.92453 0.0000 Uiso
H10 H 0.40073 0.60412 1.91609 0.0000 Uiso
C18 C 0.74168 0.77371 1.97937 0.0000 Uiso
N19 N 0.65817 0.71643 1.95844 0.0000 Uiso
C20 C 0.70274 0.72489 1.97450 0.0000 Uiso
C24 C 0.62119 0.67216 1.94803 0.0000 Uiso
C25 C 0.57316 0.66310 1.92897 0.0000 Uiso
C26 C 0.46506 0.72302 1.93431 0.0000 Uiso
C27 C 0.50980 0.72804 1.93714 0.0000 Uiso
C28 C 0.51556 0.68879 1.93305 0.0000 Uiso
C29 C 0.47525 0.64404 1.92562 0.0000 Uiso
C30 C 0.43073 0.63906 1.92169 0.0000 Uiso
C31 C 0.42493 0.67834 1.92759 0.0000 Uiso
C32 C 0.37722 0.67232 1.92801 0.0000 Uiso
N35 N 0.56230 0.69572 1.94161 0.0000 Uiso
H3 H 0.94447 0.86941 1.96904 0.0000 Uiso
H4 H 0.86999 0.79611 1.96887 0.0000 Uiso
C11 C 0.95862 0.95870 1.96861 0.0000 Uiso
C14 C 0.91360 0.91385 1.97041 0.0000 Uiso
C15 C 0.91239 0.87080 1.97002 0.0000 Uiso
C16 C 0.86971 0.82878 1.96965 0.0000 Uiso
C17 C 0.82682 0.82793 1.97177 0.0000 Uiso
N34 N 0.78482 0.78284 1.97297 0.0000 Uiso
C21 C 0.71096 0.68705 1.98424 0.0000 Uiso
C22 C 0.67355 0.64082 1.97467 0.0000 Uiso
C23 C 0.62855 0.63400 1.95394 0.0000 Uiso
H109 H 0.74608 0.69377 2.00172 0.0000 Uiso
C110 C 0.68102 0.59973 1.98331 0.0000 Uiso
H111 H 0.59906 0.59918 1.94021 0.0000 Uiso
N36 N 0.33891 0.62873 1.92803 0.0000 Uiso
H1 H 0.79414 0.87120 1.97440 0.0000 Uiso
H2 H 0.86738 0.94541 1.97364 0.0000 Uiso
C12 C 0.82644 0.87043 1.97314 0.0000 Uiso
C13 C 0.86837 0.91313 1.97256 0.0000 Uiso
N33 N 0.95900 1.00006 1.96865 0.0000 Uiso
C118 C 0.64486 0.55591 2.02581 0.0000 Uiso
C119 C 0.65069 0.51687 2.02701 0.0000 Uiso
C120 C 0.69306 0.52047 1.99008 0.0000 Uiso
C121 C 0.72967 0.56416 1.94910 0.0000 Uiso
C122 C 0.72363 0.60322 1.94542 0.0000 Uiso
S123 S 0.69649 0.46694 1.99668 0.0000 Uiso
C124 C 0.75940 0.49051 1.97333 0.0000 Uiso
H125 H 0.61200 0.55153 2.06027 0.0000 Uiso
H126 H 0.62205 0.48358 2.05887 0.0000 Uiso
H127 H 0.76273 0.56869 1.91694 0.0000 Uiso
H128 H 0.75199 0.63567 1.90843 0.0000 Uiso
H129 H 0.77951 0.51754 2.04704 0.0000 Uiso
H130 H 0.76990 0.50505 1.87496 0.0000 Uiso
H131 H 0.76708 0.46158 1.98425 0.0000 Uiso
H5 H 0.19867 -0.06812 1.98351 0.0000 Uiso
H6 H 0.37246 -0.08072 1.90754 0.0000 Uiso
H7 H 0.24588 -0.29217 1.93859 0.0000 Uiso
H8 H 0.23728 -0.22254 1.94369 0.0000 Uiso
H9 H 0.38767 -0.13527 1.92453 0.0000 Uiso
H10 H 0.39588 -0.20339 1.91609 0.0000 Uiso
C18 C 0.22629 -0.03203 1.97937 0.0000 Uiso
N19 N 0.28357 -0.05826 1.95844 0.0000 Uiso
C20 C 0.27511 -0.02215 1.97450 0.0000 Uiso
C24 C 0.32784 -0.05097 1.94803 0.0000 Uiso
C25 C 0.33690 -0.08994 1.92897 0.0000 Uiso
C26 C 0.27698 -0.25796 1.93431 0.0000 Uiso
C27 C 0.27196 -0.21824 1.93714 0.0000 Uiso
C28 C 0.31121 -0.17323 1.93305 0.0000 Uiso
C29 C 0.35596 -0.16879 1.92562 0.0000 Uiso
C30 C 0.36094 -0.20833 1.92169 0.0000 Uiso
C31 C 0.32166 -0.25341 1.92759 0.0000 Uiso
C32 C 0.32768 -0.29510 1.92801 0.0000 Uiso
N35 N 0.30428 -0.13342 1.94161 0.0000 Uiso
H3 H 0.13059 0.07506 1.96904 0.0000 Uiso
H4 H 0.20389 0.07388 1.96887 0.0000 Uiso
C11 C 0.04130 -0.00008 1.96861 0.0000 Uiso
C14 C 0.08615 -0.00025 1.97041 0.0000 Uiso
C15 C 0.12920 0.04159 1.97002 0.0000 Uiso
C16 C 0.17122 0.04093 1.96965 0.0000 Uiso
C17 C 0.17207 -0.00111 1.97177 0.0000 Uiso
N34 N 0.21716 0.00198 1.97297 0.0000 Uiso
C21 C 0.31295 0.02391 1.98424 0.0000 Uiso
C22 C 0.35918 0.03273 1.97467 0.0000 Uiso
C23 C 0.36600 -0.00545 1.95394 0.0000 Uiso
H109 H 0.30623 0.05231 2.00172 0.0000 Uiso
C110 C 0.40027 0.08129 1.98331 0.0000 Uiso
H111 H 0.40082 -0.00012 1.94021 0.0000 Uiso
N36 N 0.37127 -0.28982 1.92803 0.0000 Uiso
H1 H 0.12880 -0.07706 1.97440 0.0000 Uiso
H2 H 0.05459 -0.07803 1.97364 0.0000 Uiso
C12 C 0.12957 -0.04399 1.97314 0.0000 Uiso
C13 C 0.08687 -0.04476 1.97256 0.0000 Uiso
N33 N -0.00006 -0.04106 1.96865 0.0000 Uiso
C118 C 0.44409 0.08895 2.02581 0.0000 Uiso
C119 C 0.48313 0.13382 2.02701 0.0000 Uiso
C120 C 0.47953 0.17259 1.99008 0.0000 Uiso
C121 C 0.43584 0.16551 1.94910 0.0000 Uiso
C122 C 0.39678 0.12041 1.94542 0.0000 Uiso
S123 S 0.53306 0.22955 1.99668 0.0000 Uiso
C124 C 0.50949 0.26889 1.97333 0.0000 Uiso
H125 H 0.44847 0.06047 2.06027 0.0000 Uiso
H126 H 0.51642 0.13847 2.05887 0.0000 Uiso
H127 H 0.43131 0.19404 1.91694 0.0000 Uiso
H128 H 0.36433 0.11632 1.90843 0.0000 Uiso
H129 H 0.48246 0.26197 2.04704 0.0000 Uiso
H130 H 0.49495 0.26485 1.87496 0.0000 Uiso
H131 H 0.53842 0.30550 1.98425 0.0000 Uiso
H1 H -0.20586 0.87120 1.97440 0.0000 Uiso
H2 H -0.13262 0.94541 1.97364 0.0000 Uiso
H3 H -0.05553 0.86941 1.96904 0.0000 Uiso
H4 H -0.13001 0.79611 1.96887 0.0000 Uiso
H5 H -0.26679 0.80133 1.98351 0.0000 Uiso
H6 H -0.45318 0.62754 1.90754 0.0000 Uiso
H7 H -0.53805 0.75412 1.93859 0.0000 Uiso
H8 H -0.45982 0.76272 1.94369 0.0000 Uiso
H9 H -0.52294 0.61233 1.92453 0.0000 Uiso
H10 H -0.59927 0.60412 1.91609 0.0000 Uiso
C11 C -0.04138 0.95870 1.96861 0.0000 Uiso
C12 C -0.17356 0.87043 1.97314 0.0000 Uiso
C13 C -0.13163 0.91313 1.97256 0.0000 Uiso
C14 C -0.08640 0.91385 1.97041 0.0000 Uiso
C15 C -0.08761 0.87080 1.97002 0.0000 Uiso
C16 C -0.13029 0.82878 1.96965 0.0000 Uiso
C17 C -0.17318 0.82793 1.97177 0.0000 Uiso
C18 C -0.25832 0.77371 1.97937 0.0000 Uiso
N19 N -0.34183 0.71643 1.95844 0.0000 Uiso
C20 C -0.29726 0.72489 1.97450 0.0000 Uiso
C21 C -0.28904 0.68705 1.98424 0.0000 Uiso
C22 C -0.32645 0.64082 1.97467 0.0000 Uiso
C23 C -0.37145 0.63400 1.95394 0.0000 Uiso
C24 C -0.37881 0.67216 1.94803 0.0000 Uiso
C25 C -0.42684 0.66310 1.92897 0.0000 Uiso
C26 C -0.53494 0.72302 1.93431 0.0000 Uiso
C27 C -0.49020 0.72804 1.93714 0.0000 Uiso
C28 C -0.48444 0.68879 1.93305 0.0000 Uiso
C29 C -0.52475 0.64404 1.92562 0.0000 Uiso
C30 C -0.56927 0.63906 1.92169 0.0000 Uiso
C31 C -0.57507 0.67834 1.92759 0.0000 Uiso
C32 C -0.62278 0.67232 1.92801 0.0000 Uiso
N33 N -0.04100 1.00006 1.96865 0.0000 Uiso
N34 N -0.21518 0.78284 1.97297 0.0000 Uiso
N35 N -0.43770 0.69572 1.94161 0.0000 Uiso
N36 N -0.66109 0.62873 1.92803 0.0000 Uiso
H109 H -0.25392 0.69377 2.00172 0.0000 Uiso
C110 C -0.31898 0.59973 1.98331 0.0000 Uiso
H111 H -0.40094 0.59918 1.94021 0.0000 Uiso
C118 C -0.35514 0.55591 2.02581 0.0000 Uiso
C119 C -0.34931 0.51687 2.02701 0.0000 Uiso
C120 C -0.30694 0.52047 1.99008 0.0000 Uiso
C121 C -0.27033 0.56416 1.94910 0.0000 Uiso
C122 C -0.27637 0.60322 1.94542 0.0000 Uiso
S123 S -0.30351 0.46694 1.99668 0.0000 Uiso
C124 C -0.24060 0.49051 1.97333 0.0000 Uiso
H125 H -0.38800 0.55153 2.06027 0.0000 Uiso
H126 H -0.37795 0.48358 2.05887 0.0000 Uiso
H127 H -0.23727 0.56869 1.91694 0.0000 Uiso
H128 H -0.24801 0.63567 1.90843 0.0000 Uiso
H129 H -0.22049 0.51754 2.04704 0.0000 Uiso
H130 H -0.23010 0.50505 1.87496 0.0000 Uiso
H131 H -0.23292 0.46158 1.98425 0.0000 Uiso
H5 H -0.80133 0.93188 1.98351 0.0000 Uiso
H6 H -0.62754 0.91928 1.90754 0.0000 Uiso
H7 H -0.75412 0.70783 1.93859 0.0000 Uiso
H8 H -0.76272 0.77746 1.94369 0.0000 Uiso
H9 H -0.61233 0.86473 1.92453 0.0000 Uiso
H10 H -0.60412 0.79661 1.91609 0.0000 Uiso
C18 C -0.77371 0.96797 1.97937 0.0000 Uiso
N19 N -0.71643 0.94174 1.95844 0.0000 Uiso
C20 C -0.72489 0.97785 1.97450 0.0000 Uiso
C24 C -0.67216 0.94903 1.94803 0.0000 Uiso
C25 C -0.66310 0.91006 1.92897 0.0000 Uiso
C26 C -0.72302 0.74204 1.93431 0.0000 Uiso
C27 C -0.72804 0.78176 1.93714 0.0000 Uiso
C28 C -0.68879 0.82677 1.93305 0.0000 Uiso
C29 C -0.64404 0.83121 1.92562 0.0000 Uiso
C30 C -0.63906 0.79167 1.92169 0.0000 Uiso
C31 C -0.67834 0.74659 1.92759 0.0000 Uiso
C32 C -0.67232 0.70490 1.92801 0.0000 Uiso
N35 N -0.69572 0.86658 1.94161 0.0000 Uiso
H3 H -0.86941 1.07506 1.96904 0.0000 Uiso
H4 H -0.79611 1.07388 1.96887 0.0000 Uiso
C11 C -0.95870 0.99992 1.96861 0.0000 Uiso
C14 C -0.91385 0.99975 1.97041 0.0000 Uiso
C15 C -0.87080 1.04159 1.97002 0.0000 Uiso
C16 C -0.82878 1.04093 1.96965 0.0000 Uiso
C17 C -0.82793 0.99889 1.97177 0.0000 Uiso
N34 N -0.78284 1.00198 1.97297 0.0000 Uiso
C21 C -0.68705 1.02391 1.98424 0.0000 Uiso
C22 C -0.64082 1.03273 1.97467 0.0000 Uiso
C23 C -0.63400 0.99455 1.95394 0.0000 Uiso
H109 H -0.69377 1.05231 2.00172 0.0000 Uiso
C110 C -0.59973 1.08129 1.98331 0.0000 Uiso
H111 H -0.59918 0.99988 1.94021 0.0000 Uiso
N36 N -0.62873 0.71018 1.92803 0.0000 Uiso
H1 H -0.87120 0.92294 1.97440 0.0000 Uiso
H2 H -0.94541 0.92197 1.97364 0.0000 Uiso
C12 C -0.87043 0.95601 1.97314 0.0000 Uiso
C13 C -0.91313 0.95524 1.97256 0.0000 Uiso
N33 N -1.00006 0.95894 1.96865 0.0000 Uiso
C118 C -0.55591 1.08895 2.02581 0.0000 Uiso
C119 C -0.51687 1.13382 2.02701 0.0000 Uiso
C120 C -0.52047 1.17259 1.99008 0.0000 Uiso
C121 C -0.56416 1.16551 1.94910 0.0000 Uiso
C122 C -0.60322 1.12041 1.94542 0.0000 Uiso
S123 S -0.46694 1.22955 1.99668 0.0000 Uiso
C124 C -0.49051 1.26889 1.97333 0.0000 Uiso
H125 H -0.55153 1.06047 2.06027 0.0000 Uiso
H126 H -0.48358 1.13847 2.05887 0.0000 Uiso
H127 H -0.56869 1.19404 1.91694 0.0000 Uiso
H128 H -0.63567 1.11632 1.90843 0.0000 Uiso
H129 H -0.51754 1.26197 2.04704 0.0000 Uiso
H130 H -0.50505 1.26485 1.87496 0.0000 Uiso
H131 H -0.46158 1.30550 1.98425 0.0000 Uiso
H5 H 0.06812 1.26679 1.98351 0.0000 Uiso
H6 H 0.08072 1.45318 1.90754 0.0000 Uiso
H7 H 0.29217 1.53805 1.93859 0.0000 Uiso
H8 H 0.22254 1.45982 1.94369 0.0000 Uiso
H9 H 0.13527 1.52294 1.92453 0.0000 Uiso
H10 H 0.20339 1.59927 1.91609 0.0000 Uiso
C18 C 0.03203 1.25832 1.97937 0.0000 Uiso
N19 N 0.05826 1.34183 1.95844 0.0000 Uiso
C20 C 0.02215 1.29726 1.97450 0.0000 Uiso
C24 C 0.05097 1.37881 1.94803 0.0000 Uiso
C25 C 0.08994 1.42684 1.92897 0.0000 Uiso
C26 C 0.25796 1.53494 1.93431 0.0000 Uiso
C27 C 0.21824 1.49020 1.93714 0.0000 Uiso
C28 C 0.17323 1.48444 1.93305 0.0000 Uiso
C29 C 0.16879 1.52475 1.92562 0.0000 Uiso
C30 C 0.20833 1.56927 1.92169 0.0000 Uiso
C31 C 0.25341 1.57507 1.92759 0.0000 Uiso
C32 C 0.29510 1.62278 1.92801 0.0000 Uiso
N35 N 0.13342 1.43770 1.94161 0.0000 Uiso
H3 H -0.07506 1.05553 1.96904 0.0000 Uiso
H4 H -0.07388 1.13001 1.96887 0.0000 Uiso
C11 C 0.00008 1.04138 1.96861 0.0000 Uiso
C14 C 0.00025 1.08640 1.97041 0.0000 Uiso
C15 C -0.04159 1.08761 1.97002 0.0000 Uiso
C16 C -0.04093 1.13029 1.96965 0.0000 Uiso
C17 C 0.00111 1.17318 1.97177 0.0000 Uiso
N34 N -0.00198 1.21518 1.97297 0.0000 Uiso
C21 C -0.02391 1.28904 1.98424 0.0000 Uiso
C22 C -0.03273 1.32645 1.97467 0.0000 Uiso
C23 C 0.00545 1.37145 1.95394 0.0000 Uiso
H109 H -0.05231 1.25392 2.00172 0.0000 Uiso
C110 C -0.08129 1.31898 1.98331 0.0000 Uiso
H111 H 0.00012 1.40094 1.94021 0.0000 Uiso
N36 N 0.28982 1.66109 1.92803 0.0000 Uiso
H1 H 0.07706 1.20586 1.97440 0.0000 Uiso
H2 H 0.07803 1.13262 1.97364 0.0000 Uiso
C12 C 0.04399 1.17356 1.97314 0.0000 Uiso
C13 C 0.04476 1.13163 1.97256 0.0000 Uiso
N33 N 0.04106 1.04100 1.96865 0.0000 Uiso
C118 C -0.08895 1.35514 2.02581 0.0000 Uiso
C119 C -0.13382 1.34931 2.02701 0.0000 Uiso
C120 C -0.17259 1.30694 1.99008 0.0000 Uiso
C121 C -0.16551 1.27033 1.94910 0.0000 Uiso
C122 C -0.12041 1.27637 1.94542 0.0000 Uiso
S123 S -0.22955 1.30351 1.99668 0.0000 Uiso
C124 C -0.26889 1.24060 1.97333 0.0000 Uiso
H125 H -0.06047 1.38800 2.06027 0.0000 Uiso
H126 H -0.13847 1.37795 2.05887 0.0000 Uiso
H127 H -0.19404 1.23727 1.91694 0.0000 Uiso
H128 H -0.11632 1.24801 1.90843 0.0000 Uiso
H129 H -0.26197 1.22049 2.04704 0.0000 Uiso
H130 H -0.26485 1.23010 1.87496 0.0000 Uiso
H131 H -0.30550 1.23292 1.98425 0.0000 Uiso
C11 C 0.04130 0.99992 1.96861 0.0000 Uiso
C11 C 1.04130 0.99992 1.96861 0.0000 Uiso
C11 C 1.00008 2.04138 1.96861 0.0000 Uiso
C11 C -1.04138 0.95870 1.96861 0.0000 Uiso
C11 C -0.04138 -0.04130 1.96861 0.0000 Uiso
C32 C 0.32768 0.70490 1.92801 0.0000 Uiso
C32 C 0.32768 1.70490 1.92801 0.0000 Uiso
C32 C -0.70490 0.62278 1.92801 0.0000 Uiso
C32 C 0.37722 -0.32768 1.92801 0.0000 Uiso
C32 C 1.37722 1.67232 1.92801 0.0000 Uiso
N33 N -0.00006 0.95894 1.96865 0.0000 Uiso
N33 N 0.99994 0.95894 1.96865 0.0000 Uiso
N33 N -0.95894 1.04100 1.96865 0.0000 Uiso
N33 N 1.04106 2.04100 1.96865 0.0000 Uiso
N33 N -0.04100 0.00006 1.96865 0.0000 Uiso
N36 N 0.37127 0.71018 1.92803 0.0000 Uiso
N36 N 0.37127 1.71018 1.92803 0.0000 Uiso
N36 N -0.71018 0.66109 1.92803 0.0000 Uiso
N36 N 0.28982 -0.33891 1.92803 0.0000 Uiso
N36 N 1.33891 1.62873 1.92803 0.0000 Uiso
H1 H 1.12880 2.92294 1.97440 0.0000 Uiso
H2 H 1.05459 2.92197 1.97364 0.0000 Uiso
H3 H 1.13059 3.07506 1.96904 0.0000 Uiso
H4 H 1.20389 3.07388 1.96887 0.0000 Uiso
H5 H 1.19867 2.93188 1.98351 0.0000 Uiso
H6 H 1.37246 2.91928 1.90754 0.0000 Uiso
H7 H 1.24588 2.70783 1.93859 0.0000 Uiso
H8 H 1.23728 2.77746 1.94369 0.0000 Uiso
H9 H 1.38767 2.86473 1.92453 0.0000 Uiso
H10 H 1.39588 2.79661 1.91609 0.0000 Uiso
C11 C 1.04130 2.99992 1.96861 0.0000 Uiso
C12 C 1.12957 2.95601 1.97314 0.0000 Uiso
C13 C 1.08687 2.95524 1.97256 0.0000 Uiso
C14 C 1.08615 2.99975 1.97041 0.0000 Uiso
C15 C 1.12920 3.04159 1.97002 0.0000 Uiso
C16 C 1.17122 3.04093 1.96965 0.0000 Uiso
C17 C 1.17207 2.99889 1.97177 0.0000 Uiso
C18 C 1.22629 2.96797 1.97937 0.0000 Uiso
N19 N 1.28357 2.94174 1.95844 0.0000 Uiso
C20 C 1.27511 2.97785 1.97450 0.0000 Uiso
C21 C 1.31295 3.02391 1.98424 0.0000 Uiso
C22 C 1.35918 3.03273 1.97467 0.0000 Uiso
C23 C 1.36600 2.99455 1.95394 0.0000 Uiso
C24 C 1.32784 2.94903 1.94803 0.0000 Uiso
C25 C 1.33690 2.91006 1.92897 0.0000 Uiso
C26 C 1.27698 2.74204 1.93431 0.0000 Uiso
C27 C 1.27196 2.78176 1.93714 0.0000 Uiso
C28 C 1.31121 2.82677 1.93305 0.0000 Uiso
C29 C 1.35596 2.83121 1.92562 0.0000 Uiso
C30 C 1.36094 2.79167 1.92169 0.0000 Uiso
C31 C 1.32166 2.74659 1.92759 0.0000 Uiso
C32 C 1.32768 2.70490 1.92801 0.0000 Uiso
N33 N 0.99994 2.95894 1.96865 0.0000 Uiso
N34 N 1.21716 3.00198 1.97297 0.0000 Uiso
N35 N 1.30428 2.86658 1.94161 0.0000 Uiso
N36 N 1.37127 2.71018 1.92803 0.0000 Uiso
H109 H 1.30623 3.05231 2.00172 0.0000 Uiso
C110 C 1.40027 3.08129 1.98331 0.0000 Uiso
H111 H 1.40082 2.99988 1.94021 0.0000 Uiso
C118 C 1.44409 3.08895 2.02581 0.0000 Uiso
C119 C 1.48313 3.13382 2.02701 0.0000 Uiso
C120 C 1.47953 3.17259 1.99008 0.0000 Uiso
C121 C 1.43584 3.16551 1.94910 0.0000 Uiso
C122 C 1.39678 3.12041 1.94542 0.0000 Uiso
S123 S 1.53306 3.22955 1.99668 0.0000 Uiso
C124 C 1.50949 3.26889 1.97333 0.0000 Uiso
H125 H 1.44847 3.06047 2.06027 0.0000 Uiso
H126 H 1.51642 3.13847 2.05887 0.0000 Uiso
H127 H 1.43131 3.19404 1.91694 0.0000 Uiso
H128 H 1.36433 3.11632 1.90843 0.0000 Uiso
H129 H 1.48246 3.26197 2.04704 0.0000 Uiso
H130 H 1.49495 3.26485 1.87496 0.0000 Uiso
H131 H 1.53842 3.30550 1.98425 0.0000 Uiso
H5 H 1.06812 2.26679 1.98351 0.0000 Uiso
H6 H 1.08072 2.45318 1.90754 0.0000 Uiso
H7 H 1.29217 2.53805 1.93859 0.0000 Uiso
H8 H 1.22254 2.45982 1.94369 0.0000 Uiso
H9 H 1.13527 2.52294 1.92453 0.0000 Uiso
H10 H 1.20339 2.59927 1.91609 0.0000 Uiso
C18 C 1.03203 2.25832 1.97937 0.0000 Uiso
N19 N 1.05826 2.34183 1.95844 0.0000 Uiso
C20 C 1.02215 2.29726 1.97450 0.0000 Uiso
C24 C 1.05097 2.37881 1.94803 0.0000 Uiso
C25 C 1.08994 2.42684 1.92897 0.0000 Uiso
C26 C 1.25796 2.53494 1.93431 0.0000 Uiso
C27 C 1.21824 2.49020 1.93714 0.0000 Uiso
C28 C 1.17323 2.48444 1.93305 0.0000 Uiso
C29 C 1.16879 2.52475 1.92562 0.0000 Uiso
C30 C 1.20833 2.56927 1.92169 0.0000 Uiso
C31 C 1.25341 2.57507 1.92759 0.0000 Uiso
C32 C 1.29510 2.62278 1.92801 0.0000 Uiso
N35 N 1.13342 2.43770 1.94161 0.0000 Uiso
H3 H 0.92494 2.05553 1.96904 0.0000 Uiso
H4 H 0.92612 2.13001 1.96887 0.0000 Uiso
C14 C 1.00025 2.08640 1.97041 0.0000 Uiso
C15 C 0.95841 2.08761 1.97002 0.0000 Uiso
C16 C 0.95907 2.13029 1.96965 0.0000 Uiso
C17 C 1.00111 2.17318 1.97177 0.0000 Uiso
N34 N 0.99802 2.21518 1.97297 0.0000 Uiso
C21 C 0.97609 2.28904 1.98424 0.0000 Uiso
C22 C 0.96727 2.32645 1.97467 0.0000 Uiso
C23 C 1.00545 2.37145 1.95394 0.0000 Uiso
H109 H 0.94769 2.25392 2.00172 0.0000 Uiso
C110 C 0.91871 2.31898 1.98331 0.0000 Uiso
H111 H 1.00012 2.40094 1.94021 0.0000 Uiso
N36 N 1.28982 2.66109 1.92803 0.0000 Uiso
H1 H 1.07706 2.20586 1.97440 0.0000 Uiso
H2 H 1.07803 2.13262 1.97364 0.0000 Uiso
C12 C 1.04399 2.17356 1.97314 0.0000 Uiso
C13 C 1.04476 2.13163 1.97256 0.0000 Uiso
C118 C 0.91105 2.35514 2.02581 0.0000 Uiso
C119 C 0.86618 2.34931 2.02701 0.0000 Uiso
C120 C 0.82741 2.30694 1.99008 0.0000 Uiso
C121 C 0.83449 2.27033 1.94910 0.0000 Uiso
C122 C 0.87959 2.27637 1.94542 0.0000 Uiso
S123 S 0.77045 2.30351 1.99668 0.0000 Uiso
C124 C 0.73111 2.24060 1.97333 0.0000 Uiso
H125 H 0.93953 2.38800 2.06027 0.0000 Uiso
H126 H 0.86153 2.37795 2.05887 0.0000 Uiso
H127 H 0.80596 2.23727 1.91694 0.0000 Uiso
H128 H 0.88368 2.24801 1.90843 0.0000 Uiso
H129 H 0.73803 2.22049 2.04704 0.0000 Uiso
H130 H 0.73515 2.23010 1.87496 0.0000 Uiso
H131 H 0.69450 2.23292 1.98425 0.0000 Uiso
H5 H 0.73321 2.80133 1.98351 0.0000 Uiso
H6 H 0.54682 2.62754 1.90754 0.0000 Uiso
H7 H 0.46195 2.75412 1.93859 0.0000 Uiso
H8 H 0.54018 2.76272 1.94369 0.0000 Uiso
H9 H 0.47706 2.61233 1.92453 0.0000 Uiso
H10 H 0.40073 2.60412 1.91609 0.0000 Uiso
C18 C 0.74168 2.77371 1.97937 0.0000 Uiso
N19 N 0.65817 2.71643 1.95844 0.0000 Uiso
C20 C 0.70274 2.72489 1.97450 0.0000 Uiso
C24 C 0.62119 2.67216 1.94803 0.0000 Uiso
C25 C 0.57316 2.66310 1.92897 0.0000 Uiso
C26 C 0.46506 2.72302 1.93431 0.0000 Uiso
C27 C 0.50980 2.72804 1.93714 0.0000 Uiso
C28 C 0.51556 2.68879 1.93305 0.0000 Uiso
C29 C 0.47525 2.64404 1.92562 0.0000 Uiso
C30 C 0.43073 2.63906 1.92169 0.0000 Uiso
C31 C 0.42493 2.67834 1.92759 0.0000 Uiso
C32 C 0.37722 2.67232 1.92801 0.0000 Uiso
N35 N 0.56230 2.69572 1.94161 0.0000 Uiso
H3 H 0.94447 2.86941 1.96904 0.0000 Uiso
H4 H 0.86999 2.79611 1.96887 0.0000 Uiso
C11 C 0.95862 2.95870 1.96861 0.0000 Uiso
C14 C 0.91360 2.91385 1.97041 0.0000 Uiso
C15 C 0.91239 2.87080 1.97002 0.0000 Uiso
C16 C 0.86971 2.82878 1.96965 0.0000 Uiso
C17 C 0.82682 2.82793 1.97177 0.0000 Uiso
N34 N 0.78482 2.78284 1.97297 0.0000 Uiso
C21 C 0.71096 2.68705 1.98424 0.0000 Uiso
C22 C 0.67355 2.64082 1.97467 0.0000 Uiso
C23 C 0.62855 2.63400 1.95394 0.0000 Uiso
H109 H 0.74608 2.69377 2.00172 0.0000 Uiso
C110 C 0.68102 2.59973 1.98331 0.0000 Uiso
H111 H 0.59906 2.59918 1.94021 0.0000 Uiso
N36 N 0.33891 2.62873 1.92803 0.0000 Uiso
H1 H 0.79414 2.87120 1.97440 0.0000 Uiso
H2 H 0.86738 2.94541 1.97364 0.0000 Uiso
C12 C 0.82644 2.87043 1.97314 0.0000 Uiso
C13 C 0.86837 2.91313 1.97256 0.0000 Uiso
N33 N 0.95900 3.00006 1.96865 0.0000 Uiso
C118 C 0.64486 2.55591 2.02581 0.0000 Uiso
C119 C 0.65069 2.51687 2.02701 0.0000 Uiso
C120 C 0.69306 2.52047 1.99008 0.0000 Uiso
C121 C 0.72967 2.56416 1.94910 0.0000 Uiso
C122 C 0.72363 2.60322 1.94542 0.0000 Uiso
S123 S 0.69649 2.46694 1.99668 0.0000 Uiso
C124 C 0.75940 2.49051 1.97333 0.0000 Uiso
H125 H 0.61200 2.55153 2.06027 0.0000 Uiso
H126 H 0.62205 2.48358 2.05887 0.0000 Uiso
H127 H 0.76273 2.56869 1.91694 0.0000 Uiso
H128 H 0.75199 2.63567 1.90843 0.0000 Uiso
H129 H 0.77951 2.51754 2.04704 0.0000 Uiso
H130 H 0.76990 2.50505 1.87496 0.0000 Uiso
H131 H 0.76708 2.46158 1.98425 0.0000 Uiso
H5 H 0.19867 0.93188 1.98351 0.0000 Uiso
H6 H 0.37246 0.91928 1.90754 0.0000 Uiso
H7 H 0.24588 0.70783 1.93859 0.0000 Uiso
H8 H 0.23728 0.77746 1.94369 0.0000 Uiso
H9 H 0.38767 0.86473 1.92453 0.0000 Uiso
H10 H 0.39588 0.79661 1.91609 0.0000 Uiso
C18 C 0.22629 0.96797 1.97937 0.0000 Uiso
N19 N 0.28357 0.94174 1.95844 0.0000 Uiso
C20 C 0.27511 0.97785 1.97450 0.0000 Uiso
C24 C 0.32784 0.94903 1.94803 0.0000 Uiso
C25 C 0.33690 0.91006 1.92897 0.0000 Uiso
C26 C 0.27698 0.74204 1.93431 0.0000 Uiso
C27 C 0.27196 0.78176 1.93714 0.0000 Uiso
C28 C 0.31121 0.82677 1.93305 0.0000 Uiso
C29 C 0.35596 0.83121 1.92562 0.0000 Uiso
C30 C 0.36094 0.79167 1.92169 0.0000 Uiso
C31 C 0.32166 0.74659 1.92759 0.0000 Uiso
N35 N 0.30428 0.86658 1.94161 0.0000 Uiso
H3 H 0.13059 1.07506 1.96904 0.0000 Uiso
H4 H 0.20389 1.07388 1.96887 0.0000 Uiso
C14 C 0.08615 0.99975 1.97041 0.0000 Uiso
C15 C 0.12920 1.04159 1.97002 0.0000 Uiso
C16 C 0.17122 1.04093 1.96965 0.0000 Uiso
C17 C 0.17207 0.99889 1.97177 0.0000 Uiso
N34 N 0.21716 1.00198 1.97297 0.0000 Uiso
C21 C 0.31295 1.02391 1.98424 0.0000 Uiso
C22 C 0.35918 1.03273 1.97467 0.0000 Uiso
C23 C 0.36600 0.99455 1.95394 0.0000 Uiso
H109 H 0.30623 1.05231 2.00172 0.0000 Uiso
C110 C 0.40027 1.08129 1.98331 0.0000 Uiso
H111 H 0.40082 0.99988 1.94021 0.0000 Uiso
H1 H 0.12880 0.92294 1.97440 0.0000 Uiso
H2 H 0.05459 0.92197 1.97364 0.0000 Uiso
C12 C 0.12957 0.95601 1.97314 0.0000 Uiso
C13 C 0.08687 0.95524 1.97256 0.0000 Uiso
C118 C 0.44409 1.08895 2.02581 0.0000 Uiso
C119 C 0.48313 1.13382 2.02701 0.0000 Uiso
C120 C 0.47953 1.17259 1.99008 0.0000 Uiso
C121 C 0.43584 1.16551 1.94910 0.0000 Uiso
C122 C 0.39678 1.12041 1.94542 0.0000 Uiso
S123 S 0.53306 1.22955 1.99668 0.0000 Uiso
C124 C 0.50949 1.26889 1.97333 0.0000 Uiso
H125 H 0.44847 1.06047 2.06027 0.0000 Uiso
H126 H 0.51642 1.13847 2.05887 0.0000 Uiso
H127 H 0.43131 1.19404 1.91694 0.0000 Uiso
H128 H 0.36433 1.11632 1.90843 0.0000 Uiso
H129 H 0.48246 1.26197 2.04704 0.0000 Uiso
H130 H 0.49495 1.26485 1.87496 0.0000 Uiso
H131 H 0.53842 1.30550 1.98425 0.0000 Uiso
H1 H -0.20586 1.87120 1.97440 0.0000 Uiso
H2 H -0.13262 1.94541 1.97364 0.0000 Uiso
H3 H -0.05553 1.86941 1.96904 0.0000 Uiso
H4 H -0.13001 1.79611 1.96887 0.0000 Uiso
H5 H -0.26679 1.80133 1.98351 0.0000 Uiso
H6 H -0.45318 1.62754 1.90754 0.0000 Uiso
H7 H -0.53805 1.75412 1.93859 0.0000 Uiso
H8 H -0.45982 1.76272 1.94369 0.0000 Uiso
H9 H -0.52294 1.61233 1.92453 0.0000 Uiso
H10 H -0.59927 1.60412 1.91609 0.0000 Uiso
C11 C -0.04138 1.95870 1.96861 0.0000 Uiso
C12 C -0.17356 1.87043 1.97314 0.0000 Uiso
C13 C -0.13163 1.91313 1.97256 0.0000 Uiso
C14 C -0.08640 1.91385 1.97041 0.0000 Uiso
C15 C -0.08761 1.87080 1.97002 0.0000 Uiso
C16 C -0.13029 1.82878 1.96965 0.0000 Uiso
C17 C -0.17318 1.82793 1.97177 0.0000 Uiso
C18 C -0.25832 1.77371 1.97937 0.0000 Uiso
N19 N -0.34183 1.71643 1.95844 0.0000 Uiso
C20 C -0.29726 1.72489 1.97450 0.0000 Uiso
C21 C -0.28904 1.68705 1.98424 0.0000 Uiso
C22 C -0.32645 1.64082 1.97467 0.0000 Uiso
C23 C -0.37145 1.63400 1.95394 0.0000 Uiso
C24 C -0.37881 1.67216 1.94803 0.0000 Uiso
C25 C -0.42684 1.66310 1.92897 0.0000 Uiso
C26 C -0.53494 1.72302 1.93431 0.0000 Uiso
C27 C -0.49020 1.72804 1.93714 0.0000 Uiso
C28 C -0.48444 1.68879 1.93305 0.0000 Uiso
C29 C -0.52475 1.64404 1.92562 0.0000 Uiso
C30 C -0.56927 1.63906 1.92169 0.0000 Uiso
C31 C -0.57507 1.67834 1.92759 0.0000 Uiso
C32 C -0.62278 1.67232 1.92801 0.0000 Uiso
N33 N -0.04100 2.00006 1.96865 0.0000 Uiso
N34 N -0.21518 1.78284 1.97297 0.0000 Uiso
N35 N -0.43770 1.69572 1.94161 0.0000 Uiso
N36 N -0.66109 1.62873 1.92803 0.0000 Uiso
H109 H -0.25392 1.69377 2.00172 0.0000 Uiso
C110 C -0.31898 1.59973 1.98331 0.0000 Uiso
H111 H -0.40094 1.59918 1.94021 0.0000 Uiso
C118 C -0.35514 1.55591 2.02581 0.0000 Uiso
C119 C -0.34931 1.51687 2.02701 0.0000 Uiso
C120 C -0.30694 1.52047 1.99008 0.0000 Uiso
C121 C -0.27033 1.56416 1.94910 0.0000 Uiso
C122 C -0.27637 1.60322 1.94542 0.0000 Uiso
S123 S -0.30351 1.46694 1.99668 0.0000 Uiso
C124 C -0.24060 1.49051 1.97333 0.0000 Uiso
H125 H -0.38800 1.55153 2.06027 0.0000 Uiso
H126 H -0.37795 1.48358 2.05887 0.0000 Uiso
H127 H -0.23727 1.56869 1.91694 0.0000 Uiso
H128 H -0.24801 1.63567 1.90843 0.0000 Uiso
H129 H -0.22049 1.51754 2.04704 0.0000 Uiso
H130 H -0.23010 1.50505 1.87496 0.0000 Uiso
H131 H -0.23292 1.46158 1.98425 0.0000 Uiso
H5 H -0.80133 1.93188 1.98351 0.0000 Uiso
H6 H -0.62754 1.91928 1.90754 0.0000 Uiso
H7 H -0.75412 1.70783 1.93859 0.0000 Uiso
H8 H -0.76272 1.77746 1.94369 0.0000 Uiso
H9 H -0.61233 1.86473 1.92453 0.0000 Uiso
H10 H -0.60412 1.79661 1.91609 0.0000 Uiso
C18 C -0.77371 1.96797 1.97937 0.0000 Uiso
N19 N -0.71643 1.94174 1.95844 0.0000 Uiso
C20 C -0.72489 1.97785 1.97450 0.0000 Uiso
C24 C -0.67216 1.94903 1.94803 0.0000 Uiso
C25 C -0.66310 1.91006 1.92897 0.0000 Uiso
C26 C -0.72302 1.74204 1.93431 0.0000 Uiso
C27 C -0.72804 1.78176 1.93714 0.0000 Uiso
C28 C -0.68879 1.82677 1.93305 0.0000 Uiso
C29 C -0.64404 1.83121 1.92562 0.0000 Uiso
C30 C -0.63906 1.79167 1.92169 0.0000 Uiso
C31 C -0.67834 1.74659 1.92759 0.0000 Uiso
C32 C -0.67232 1.70490 1.92801 0.0000 Uiso
N35 N -0.69572 1.86658 1.94161 0.0000 Uiso
H3 H -0.86941 2.07506 1.96904 0.0000 Uiso
H4 H -0.79611 2.07388 1.96887 0.0000 Uiso
C11 C -0.95870 1.99992 1.96861 0.0000 Uiso
C14 C -0.91385 1.99975 1.97041 0.0000 Uiso
C15 C -0.87080 2.04159 1.97002 0.0000 Uiso
C16 C -0.82878 2.04093 1.96965 0.0000 Uiso
C17 C -0.82793 1.99889 1.97177 0.0000 Uiso
N34 N -0.78284 2.00198 1.97297 0.0000 Uiso
C21 C -0.68705 2.02391 1.98424 0.0000 Uiso
C22 C -0.64082 2.03273 1.97467 0.0000 Uiso
C23 C -0.63400 1.99455 1.95394 0.0000 Uiso
H109 H -0.69377 2.05231 2.00172 0.0000 Uiso
C110 C -0.59973 2.08129 1.98331 0.0000 Uiso
H111 H -0.59918 1.99988 1.94021 0.0000 Uiso
N36 N -0.62873 1.71018 1.92803 0.0000 Uiso
H1 H -0.87120 1.92294 1.97440 0.0000 Uiso
H2 H -0.94541 1.92197 1.97364 0.0000 Uiso
C12 C -0.87043 1.95601 1.97314 0.0000 Uiso
C13 C -0.91313 1.95524 1.97256 0.0000 Uiso
N33 N -1.00006 1.95894 1.96865 0.0000 Uiso
C118 C -0.55591 2.08895 2.02581 0.0000 Uiso
C119 C -0.51687 2.13382 2.02701 0.0000 Uiso
C120 C -0.52047 2.17259 1.99008 0.0000 Uiso
C121 C -0.56416 2.16551 1.94910 0.0000 Uiso
C122 C -0.60322 2.12041 1.94542 0.0000 Uiso
S123 S -0.46694 2.22955 1.99668 0.0000 Uiso
C124 C -0.49051 2.26889 1.97333 0.0000 Uiso
H125 H -0.55153 2.06047 2.06027 0.0000 Uiso
H126 H -0.48358 2.13847 2.05887 0.0000 Uiso
H127 H -0.56869 2.19404 1.91694 0.0000 Uiso
H128 H -0.63567 2.11632 1.90843 0.0000 Uiso
H129 H -0.51754 2.26197 2.04704 0.0000 Uiso
H130 H -0.50505 2.26485 1.87496 0.0000 Uiso
H131 H -0.46158 2.30550 1.98425 0.0000 Uiso
H5 H 0.06812 2.26679 1.98351 0.0000 Uiso
H6 H 0.08072 2.45318 1.90754 0.0000 Uiso
H7 H 0.29217 2.53805 1.93859 0.0000 Uiso
H8 H 0.22254 2.45982 1.94369 0.0000 Uiso
H9 H 0.13527 2.52294 1.92453 0.0000 Uiso
H10 H 0.20339 2.59927 1.91609 0.0000 Uiso
C18 C 0.03203 2.25832 1.97937 0.0000 Uiso
N19 N 0.05826 2.34183 1.95844 0.0000 Uiso
C20 C 0.02215 2.29726 1.97450 0.0000 Uiso
C24 C 0.05097 2.37881 1.94803 0.0000 Uiso
C25 C 0.08994 2.42684 1.92897 0.0000 Uiso
C26 C 0.25796 2.53494 1.93431 0.0000 Uiso
C27 C 0.21824 2.49020 1.93714 0.0000 Uiso
C28 C 0.17323 2.48444 1.93305 0.0000 Uiso
C29 C 0.16879 2.52475 1.92562 0.0000 Uiso
C30 C 0.20833 2.56927 1.92169 0.0000 Uiso
C31 C 0.25341 2.57507 1.92759 0.0000 Uiso
C32 C 0.29510 2.62278 1.92801 0.0000 Uiso
N35 N 0.13342 2.43770 1.94161 0.0000 Uiso
H3 H -0.07506 2.05553 1.96904 0.0000 Uiso
H4 H -0.07388 2.13001 1.96887 0.0000 Uiso
C11 C 0.00008 2.04138 1.96861 0.0000 Uiso
C14 C 0.00025 2.08640 1.97041 0.0000 Uiso
C15 C -0.04159 2.08761 1.97002 0.0000 Uiso
C16 C -0.04093 2.13029 1.96965 0.0000 Uiso
C17 C 0.00111 2.17318 1.97177 0.0000 Uiso
N34 N -0.00198 2.21518 1.97297 0.0000 Uiso
C21 C -0.02391 2.28904 1.98424 0.0000 Uiso
C22 C -0.03273 2.32645 1.97467 0.0000 Uiso
C23 C 0.00545 2.37145 1.95394 0.0000 Uiso
H109 H -0.05231 2.25392 2.00172 0.0000 Uiso
C110 C -0.08129 2.31898 1.98331 0.0000 Uiso
H111 H 0.00012 2.40094 1.94021 0.0000 Uiso
N36 N 0.28982 2.66109 1.92803 0.0000 Uiso
H1 H 0.07706 2.20586 1.97440 0.0000 Uiso
H2 H 0.07803 2.13262 1.97364 0.0000 Uiso
C12 C 0.04399 2.17356 1.97314 0.0000 Uiso
C13 C 0.04476 2.13163 1.97256 0.0000 Uiso
N33 N 0.04106 2.04100 1.96865 0.0000 Uiso
C118 C -0.08895 2.35514 2.02581 0.0000 Uiso
C119 C -0.13382 2.34931 2.02701 0.0000 Uiso
C120 C -0.17259 2.30694 1.99008 0.0000 Uiso
C121 C -0.16551 2.27033 1.94910 0.0000 Uiso
C122 C -0.12041 2.27637 1.94542 0.0000 Uiso
S123 S -0.22955 2.30351 1.99668 0.0000 Uiso
C124 C -0.26889 2.24060 1.97333 0.0000 Uiso
H125 H -0.06047 2.38800 2.06027 0.0000 Uiso
H126 H -0.13847 2.37795 2.05887 0.0000 Uiso
H127 H -0.19404 2.23727 1.91694 0.0000 Uiso
H128 H -0.11632 2.24801 1.90843 0.0000 Uiso
H129 H -0.26197 2.22049 2.04704 0.0000 Uiso
H130 H -0.26485 2.23010 1.87496 0.0000 Uiso
H131 H -0.30550 2.23292 1.98425 0.0000 Uiso
C11 C 0.04130 1.99992 1.96861 0.0000 Uiso
C11 C 1.00008 3.04138 1.96861 0.0000 Uiso
C11 C -1.04138 1.95870 1.96861 0.0000 Uiso
C32 C 0.32768 2.70490 1.92801 0.0000 Uiso
C32 C -0.70490 1.62278 1.92801 0.0000 Uiso
C32 C 1.37722 2.67232 1.92801 0.0000 Uiso
N33 N -0.00006 1.95894 1.96865 0.0000 Uiso
N33 N -0.95894 2.04100 1.96865 0.0000 Uiso
N33 N 1.04106 3.04100 1.96865 0.0000 Uiso
N36 N 0.37127 2.71018 1.92803 0.0000 Uiso
N36 N -0.71018 1.66109 1.92803 0.0000 Uiso
N36 N 1.33891 2.62873 1.92803 0.0000 Uiso
H1 H 2.12880 1.92294 1.97440 0.0000 Uiso
H2 H 2.05459 1.92197 1.97364 0.0000 Uiso
H3 H 2.13059 2.07506 1.96904 0.0000 Uiso
H4 H 2.20389 2.07388 1.96887 0.0000 Uiso
H5 H 2.19867 1.93188 1.98351 0.0000 Uiso
H6 H 2.37246 1.91928 1.90754 0.0000 Uiso
H7 H 2.24588 1.70783 1.93859 0.0000 Uiso
H8 H 2.23728 1.77746 1.94369 0.0000 Uiso
H9 H 2.38767 1.86473 1.92453 0.0000 Uiso
H10 H 2.39588 1.79661 1.91609 0.0000 Uiso
C11 C 2.04130 1.99992 1.96861 0.0000 Uiso
C12 C 2.12957 1.95601 1.97314 0.0000 Uiso
C13 C 2.08687 1.95524 1.97256 0.0000 Uiso
C14 C 2.08615 1.99975 1.97041 0.0000 Uiso
C15 C 2.12920 2.04159 1.97002 0.0000 Uiso
C16 C 2.17122 2.04093 1.96965 0.0000 Uiso
C17 C 2.17207 1.99889 1.97177 0.0000 Uiso
C18 C 2.22629 1.96797 1.97937 0.0000 Uiso
N19 N 2.28357 1.94174 1.95844 0.0000 Uiso
C20 C 2.27511 1.97785 1.97450 0.0000 Uiso
C21 C 2.31295 2.02391 1.98424 0.0000 Uiso
C22 C 2.35918 2.03273 1.97467 0.0000 Uiso
C23 C 2.36600 1.99455 1.95394 0.0000 Uiso
C24 C 2.32784 1.94903 1.94803 0.0000 Uiso
C25 C 2.33690 1.91006 1.92897 0.0000 Uiso
C26 C 2.27698 1.74204 1.93431 0.0000 Uiso
C27 C 2.27196 1.78176 1.93714 0.0000 Uiso
C28 C 2.31121 1.82677 1.93305 0.0000 Uiso
C29 C 2.35596 1.83121 1.92562 0.0000 Uiso
C30 C 2.36094 1.79167 1.92169 0.0000 Uiso
C31 C 2.32166 1.74659 1.92759 0.0000 Uiso
C32 C 2.32768 1.70490 1.92801 0.0000 Uiso
N33 N 1.99994 1.95894 1.96865 0.0000 Uiso
N34 N 2.21716 2.00198 1.97297 0.0000 Uiso
N35 N 2.30428 1.86658 1.94161 0.0000 Uiso
N36 N 2.37127 1.71018 1.92803 0.0000 Uiso
H109 H 2.30623 2.05231 2.00172 0.0000 Uiso
C110 C 2.40027 2.08129 1.98331 0.0000 Uiso
H111 H 2.40082 1.99988 1.94021 0.0000 Uiso
C118 C 2.44409 2.08895 2.02581 0.0000 Uiso
C119 C 2.48313 2.13382 2.02701 0.0000 Uiso
C120 C 2.47953 2.17259 1.99008 0.0000 Uiso
C121 C 2.43584 2.16551 1.94910 0.0000 Uiso
C122 C 2.39678 2.12041 1.94542 0.0000 Uiso
S123 S 2.53306 2.22955 1.99668 0.0000 Uiso
C124 C 2.50949 2.26889 1.97333 0.0000 Uiso
H125 H 2.44847 2.06047 2.06027 0.0000 Uiso
H126 H 2.51642 2.13847 2.05887 0.0000 Uiso
H127 H 2.43131 2.19404 1.91694 0.0000 Uiso
H128 H 2.36433 2.11632 1.90843 0.0000 Uiso
H129 H 2.48246 2.26197 2.04704 0.0000 Uiso
H130 H 2.49495 2.26485 1.87496 0.0000 Uiso
H131 H 2.53842 2.30550 1.98425 0.0000 Uiso
H5 H 2.06812 1.26679 1.98351 0.0000 Uiso
H6 H 2.08072 1.45318 1.90754 0.0000 Uiso
H7 H 2.29217 1.53805 1.93859 0.0000 Uiso
H8 H 2.22254 1.45982 1.94369 0.0000 Uiso
H9 H 2.13527 1.52294 1.92453 0.0000 Uiso
H10 H 2.20339 1.59927 1.91609 0.0000 Uiso
C18 C 2.03203 1.25832 1.97937 0.0000 Uiso
N19 N 2.05826 1.34183 1.95844 0.0000 Uiso
C20 C 2.02215 1.29726 1.97450 0.0000 Uiso
C24 C 2.05097 1.37881 1.94803 0.0000 Uiso
C25 C 2.08994 1.42684 1.92897 0.0000 Uiso
C26 C 2.25796 1.53494 1.93431 0.0000 Uiso
C27 C 2.21824 1.49020 1.93714 0.0000 Uiso
C28 C 2.17323 1.48444 1.93305 0.0000 Uiso
C29 C 2.16879 1.52475 1.92562 0.0000 Uiso
C30 C 2.20833 1.56927 1.92169 0.0000 Uiso
C31 C 2.25341 1.57507 1.92759 0.0000 Uiso
C32 C 2.29510 1.62278 1.92801 0.0000 Uiso
N35 N 2.13342 1.43770 1.94161 0.0000 Uiso
H3 H 1.92494 1.05553 1.96904 0.0000 Uiso
H4 H 1.92612 1.13001 1.96887 0.0000 Uiso
C11 C 2.00008 1.04138 1.96861 0.0000 Uiso
C14 C 2.00025 1.08640 1.97041 0.0000 Uiso
C15 C 1.95841 1.08761 1.97002 0.0000 Uiso
C16 C 1.95907 1.13029 1.96965 0.0000 Uiso
C17 C 2.00111 1.17318 1.97177 0.0000 Uiso
N34 N 1.99802 1.21518 1.97297 0.0000 Uiso
C21 C 1.97609 1.28904 1.98424 0.0000 Uiso
C22 C 1.96727 1.32645 1.97467 0.0000 Uiso
C23 C 2.00545 1.37145 1.95394 0.0000 Uiso
H109 H 1.94769 1.25392 2.00172 0.0000 Uiso
C110 C 1.91871 1.31898 1.98331 0.0000 Uiso
H111 H 2.00012 1.40094 1.94021 0.0000 Uiso
N36 N 2.28982 1.66109 1.92803 0.0000 Uiso
H1 H 2.07706 1.20586 1.97440 0.0000 Uiso
H2 H 2.07803 1.13262 1.97364 0.0000 Uiso
C12 C 2.04399 1.17356 1.97314 0.0000 Uiso
C13 C 2.04476 1.13163 1.97256 0.0000 Uiso
N33 N 2.04106 1.04100 1.96865 0.0000 Uiso
C118 C 1.91105 1.35514 2.02581 0.0000 Uiso
C119 C 1.86618 1.34931 2.02701 0.0000 Uiso
C120 C 1.82741 1.30694 1.99008 0.0000 Uiso
C121 C 1.83449 1.27033 1.94910 0.0000 Uiso
C122 C 1.87959 1.27637 1.94542 0.0000 Uiso
S123 S 1.77045 1.30351 1.99668 0.0000 Uiso
C124 C 1.73111 1.24060 1.97333 0.0000 Uiso
H125 H 1.93953 1.38800 2.06027 0.0000 Uiso
H126 H 1.86153 1.37795 2.05887 0.0000 Uiso
H127 H 1.80596 1.23727 1.91694 0.0000 Uiso
H128 H 1.88368 1.24801 1.90843 0.0000 Uiso
H129 H 1.73803 1.22049 2.04704 0.0000 Uiso
H130 H 1.73515 1.23010 1.87496 0.0000 Uiso
H131 H 1.69450 1.23292 1.98425 0.0000 Uiso
H5 H 1.73321 1.80133 1.98351 0.0000 Uiso
H6 H 1.54682 1.62754 1.90754 0.0000 Uiso
H7 H 1.46195 1.75412 1.93859 0.0000 Uiso
H8 H 1.54018 1.76272 1.94369 0.0000 Uiso
H9 H 1.47706 1.61233 1.92453 0.0000 Uiso
H10 H 1.40073 1.60412 1.91609 0.0000 Uiso
C18 C 1.74168 1.77371 1.97937 0.0000 Uiso
N19 N 1.65817 1.71643 1.95844 0.0000 Uiso
C20 C 1.70274 1.72489 1.97450 0.0000 Uiso
C24 C 1.62119 1.67216 1.94803 0.0000 Uiso
C25 C 1.57316 1.66310 1.92897 0.0000 Uiso
C26 C 1.46506 1.72302 1.93431 0.0000 Uiso
C27 C 1.50980 1.72804 1.93714 0.0000 Uiso
C28 C 1.51556 1.68879 1.93305 0.0000 Uiso
C29 C 1.47525 1.64404 1.92562 0.0000 Uiso
C30 C 1.43073 1.63906 1.92169 0.0000 Uiso
C31 C 1.42493 1.67834 1.92759 0.0000 Uiso
N35 N 1.56230 1.69572 1.94161 0.0000 Uiso
H3 H 1.94447 1.86941 1.96904 0.0000 Uiso
H4 H 1.86999 1.79611 1.96887 0.0000 Uiso
C11 C 1.95862 1.95870 1.96861 0.0000 Uiso
C14 C 1.91360 1.91385 1.97041 0.0000 Uiso
C15 C 1.91239 1.87080 1.97002 0.0000 Uiso
C16 C 1.86971 1.82878 1.96965 0.0000 Uiso
C17 C 1.82682 1.82793 1.97177 0.0000 Uiso
N34 N 1.78482 1.78284 1.97297 0.0000 Uiso
C21 C 1.71096 1.68705 1.98424 0.0000 Uiso
C22 C 1.67355 1.64082 1.97467 0.0000 Uiso
C23 C 1.62855 1.63400 1.95394 0.0000 Uiso
H109 H 1.74608 1.69377 2.00172 0.0000 Uiso
C110 C 1.68102 1.59973 1.98331 0.0000 Uiso
H111 H 1.59906 1.59918 1.94021 0.0000 Uiso
H1 H 1.79414 1.87120 1.97440 0.0000 Uiso
H2 H 1.86738 1.94541 1.97364 0.0000 Uiso
C12 C 1.82644 1.87043 1.97314 0.0000 Uiso
C13 C 1.86837 1.91313 1.97256 0.0000 Uiso
N33 N 1.95900 2.00006 1.96865 0.0000 Uiso
C118 C 1.64486 1.55591 2.02581 0.0000 Uiso
C119 C 1.65069 1.51687 2.02701 0.0000 Uiso
C120 C 1.69306 1.52047 1.99008 0.0000 Uiso
C121 C 1.72967 1.56416 1.94910 0.0000 Uiso
C122 C 1.72363 1.60322 1.94542 0.0000 Uiso
S123 S 1.69649 1.46694 1.99668 0.0000 Uiso
C124 C 1.75940 1.49051 1.97333 0.0000 Uiso
H125 H 1.61200 1.55153 2.06027 0.0000 Uiso
H126 H 1.62205 1.48358 2.05887 0.0000 Uiso
H127 H 1.76273 1.56869 1.91694 0.0000 Uiso
H128 H 1.75199 1.63567 1.90843 0.0000 Uiso
H129 H 1.77951 1.51754 2.04704 0.0000 Uiso
H130 H 1.76990 1.50505 1.87496 0.0000 Uiso
H131 H 1.76708 1.46158 1.98425 0.0000 Uiso
H1 H 1.07706 0.20586 1.97440 0.0000 Uiso
H2 H 1.07803 0.13262 1.97364 0.0000 Uiso
H3 H 0.92494 0.05553 1.96904 0.0000 Uiso
H4 H 0.92612 0.13001 1.96887 0.0000 Uiso
H5 H 1.06812 0.26679 1.98351 0.0000 Uiso
H6 H 1.08072 0.45318 1.90754 0.0000 Uiso
H7 H 1.29217 0.53805 1.93859 0.0000 Uiso
H8 H 1.22254 0.45982 1.94369 0.0000 Uiso
H9 H 1.13527 0.52294 1.92453 0.0000 Uiso
H10 H 1.20339 0.59927 1.91609 0.0000 Uiso
C11 C 1.00008 0.04138 1.96861 0.0000 Uiso
C12 C 1.04399 0.17356 1.97314 0.0000 Uiso
C13 C 1.04476 0.13163 1.97256 0.0000 Uiso
C14 C 1.00025 0.08640 1.97041 0.0000 Uiso
C15 C 0.95841 0.08761 1.97002 0.0000 Uiso
C16 C 0.95907 0.13029 1.96965 0.0000 Uiso
C17 C 1.00111 0.17318 1.97177 0.0000 Uiso
C18 C 1.03203 0.25832 1.97937 0.0000 Uiso
N19 N 1.05826 0.34183 1.95844 0.0000 Uiso
C20 C 1.02215 0.29726 1.97450 0.0000 Uiso
C21 C 0.97609 0.28904 1.98424 0.0000 Uiso
C22 C 0.96727 0.32645 1.97467 0.0000 Uiso
C23 C 1.00545 0.37145 1.95394 0.0000 Uiso
C24 C 1.05097 0.37881 1.94803 0.0000 Uiso
C25 C 1.08994 0.42684 1.92897 0.0000 Uiso
C26 C 1.25796 0.53494 1.93431 0.0000 Uiso
C27 C 1.21824 0.49020 1.93714 0.0000 Uiso
C28 C 1.17323 0.48444 1.93305 0.0000 Uiso
C29 C 1.16879 0.52475 1.92562 0.0000 Uiso
C30 C 1.20833 0.56927 1.92169 0.0000 Uiso
C31 C 1.25341 0.57507 1.92759 0.0000 Uiso
C32 C 1.29510 0.62278 1.92801 0.0000 Uiso
N33 N 1.04106 0.04100 1.96865 0.0000 Uiso
N34 N 0.99802 0.21518 1.97297 0.0000 Uiso
N35 N 1.13342 0.43770 1.94161 0.0000 Uiso
N36 N 1.28982 0.66109 1.92803 0.0000 Uiso
H109 H 0.94769 0.25392 2.00172 0.0000 Uiso
C110 C 0.91871 0.31898 1.98331 0.0000 Uiso
H111 H 1.00012 0.40094 1.94021 0.0000 Uiso
C118 C 0.91105 0.35514 2.02581 0.0000 Uiso
C119 C 0.86618 0.34931 2.02701 0.0000 Uiso
C120 C 0.82741 0.30694 1.99008 0.0000 Uiso
C121 C 0.83449 0.27033 1.94910 0.0000 Uiso
C122 C 0.87959 0.27637 1.94542 0.0000 Uiso
S123 S 0.77045 0.30351 1.99668 0.0000 Uiso
C124 C 0.73111 0.24060 1.97333 0.0000 Uiso
H125 H 0.93953 0.38800 2.06027 0.0000 Uiso
H126 H 0.86153 0.37795 2.05887 0.0000 Uiso
H127 H 0.80596 0.23727 1.91694 0.0000 Uiso
H128 H 0.88368 0.24801 1.90843 0.0000 Uiso
H129 H 0.73803 0.22049 2.04704 0.0000 Uiso
H130 H 0.73515 0.23010 1.87496 0.0000 Uiso
H131 H 0.69450 0.23292 1.98425 0.0000 Uiso
H5 H 1.73321 0.80133 1.98351 0.0000 Uiso
H6 H 1.54682 0.62754 1.90754 0.0000 Uiso
H7 H 1.46195 0.75412 1.93859 0.0000 Uiso
H8 H 1.54018 0.76272 1.94369 0.0000 Uiso
H9 H 1.47706 0.61233 1.92453 0.0000 Uiso
H10 H 1.40073 0.60412 1.91609 0.0000 Uiso
C18 C 1.74168 0.77371 1.97937 0.0000 Uiso
N19 N 1.65817 0.71643 1.95844 0.0000 Uiso
C20 C 1.70274 0.72489 1.97450 0.0000 Uiso
C24 C 1.62119 0.67216 1.94803 0.0000 Uiso
C25 C 1.57316 0.66310 1.92897 0.0000 Uiso
C26 C 1.46506 0.72302 1.93431 0.0000 Uiso
C27 C 1.50980 0.72804 1.93714 0.0000 Uiso
C28 C 1.51556 0.68879 1.93305 0.0000 Uiso
C29 C 1.47525 0.64404 1.92562 0.0000 Uiso
C30 C 1.43073 0.63906 1.92169 0.0000 Uiso
C31 C 1.42493 0.67834 1.92759 0.0000 Uiso
C32 C 1.37722 0.67232 1.92801 0.0000 Uiso
N35 N 1.56230 0.69572 1.94161 0.0000 Uiso
H3 H 1.94447 0.86941 1.96904 0.0000 Uiso
H4 H 1.86999 0.79611 1.96887 0.0000 Uiso
C11 C 1.95862 0.95870 1.96861 0.0000 Uiso
C14 C 1.91360 0.91385 1.97041 0.0000 Uiso
C15 C 1.91239 0.87080 1.97002 0.0000 Uiso
C16 C 1.86971 0.82878 1.96965 0.0000 Uiso
C17 C 1.82682 0.82793 1.97177 0.0000 Uiso
N34 N 1.78482 0.78284 1.97297 0.0000 Uiso
C21 C 1.71096 0.68705 1.98424 0.0000 Uiso
C22 C 1.67355 0.64082 1.97467 0.0000 Uiso
C23 C 1.62855 0.63400 1.95394 0.0000 Uiso
H109 H 1.74608 0.69377 2.00172 0.0000 Uiso
C110 C 1.68102 0.59973 1.98331 0.0000 Uiso
H111 H 1.59906 0.59918 1.94021 0.0000 Uiso
N36 N 1.33891 0.62873 1.92803 0.0000 Uiso
H1 H 1.79414 0.87120 1.97440 0.0000 Uiso
H2 H 1.86738 0.94541 1.97364 0.0000 Uiso
C12 C 1.82644 0.87043 1.97314 0.0000 Uiso
C13 C 1.86837 0.91313 1.97256 0.0000 Uiso
N33 N 1.95900 1.00006 1.96865 0.0000 Uiso
C118 C 1.64486 0.55591 2.02581 0.0000 Uiso
C119 C 1.65069 0.51687 2.02701 0.0000 Uiso
C120 C 1.69306 0.52047 1.99008 0.0000 Uiso
C121 C 1.72967 0.56416 1.94910 0.0000 Uiso
C122 C 1.72363 0.60322 1.94542 0.0000 Uiso
S123 S 1.69649 0.46694 1.99668 0.0000 Uiso
C124 C 1.75940 0.49051 1.97333 0.0000 Uiso
H125 H 1.61200 0.55153 2.06027 0.0000 Uiso
H126 H 1.62205 0.48358 2.05887 0.0000 Uiso
H127 H 1.76273 0.56869 1.91694 0.0000 Uiso
H128 H 1.75199 0.63567 1.90843 0.0000 Uiso
H129 H 1.77951 0.51754 2.04704 0.0000 Uiso
H130 H 1.76990 0.50505 1.87496 0.0000 Uiso
H131 H 1.76708 0.46158 1.98425 0.0000 Uiso
H5 H 1.19867 -0.06812 1.98351 0.0000 Uiso
H6 H 1.37246 -0.08072 1.90754 0.0000 Uiso
H7 H 1.24588 -0.29217 1.93859 0.0000 Uiso
H8 H 1.23728 -0.22254 1.94369 0.0000 Uiso
H9 H 1.38767 -0.13527 1.92453 0.0000 Uiso
H10 H 1.39588 -0.20339 1.91609 0.0000 Uiso
C18 C 1.22629 -0.03203 1.97937 0.0000 Uiso
N19 N 1.28357 -0.05826 1.95844 0.0000 Uiso
C20 C 1.27511 -0.02215 1.97450 0.0000 Uiso
C24 C 1.32784 -0.05097 1.94803 0.0000 Uiso
C25 C 1.33690 -0.08994 1.92897 0.0000 Uiso
C26 C 1.27698 -0.25796 1.93431 0.0000 Uiso
C27 C 1.27196 -0.21824 1.93714 0.0000 Uiso
C28 C 1.31121 -0.17323 1.93305 0.0000 Uiso
C29 C 1.35596 -0.16879 1.92562 0.0000 Uiso
C30 C 1.36094 -0.20833 1.92169 0.0000 Uiso
C31 C 1.32166 -0.25341 1.92759 0.0000 Uiso
C32 C 1.32768 -0.29510 1.92801 0.0000 Uiso
N35 N 1.30428 -0.13342 1.94161 0.0000 Uiso
H3 H 1.13059 0.07506 1.96904 0.0000 Uiso
H4 H 1.20389 0.07388 1.96887 0.0000 Uiso
C11 C 1.04130 -0.00008 1.96861 0.0000 Uiso
C14 C 1.08615 -0.00025 1.97041 0.0000 Uiso
C15 C 1.12920 0.04159 1.97002 0.0000 Uiso
C16 C 1.17122 0.04093 1.96965 0.0000 Uiso
C17 C 1.17207 -0.00111 1.97177 0.0000 Uiso
N34 N 1.21716 0.00198 1.97297 0.0000 Uiso
C21 C 1.31295 0.02391 1.98424 0.0000 Uiso
C22 C 1.35918 0.03273 1.97467 0.0000 Uiso
C23 C 1.36600 -0.00545 1.95394 0.0000 Uiso
H109 H 1.30623 0.05231 2.00172 0.0000 Uiso
C110 C 1.40027 0.08129 1.98331 0.0000 Uiso
H111 H 1.40082 -0.00012 1.94021 0.0000 Uiso
N36 N 1.37127 -0.28982 1.92803 0.0000 Uiso
H1 H 1.12880 -0.07706 1.97440 0.0000 Uiso
H2 H 1.05459 -0.07803 1.97364 0.0000 Uiso
C12 C 1.12957 -0.04399 1.97314 0.0000 Uiso
C13 C 1.08687 -0.04476 1.97256 0.0000 Uiso
N33 N 0.99994 -0.04106 1.96865 0.0000 Uiso
C118 C 1.44409 0.08895 2.02581 0.0000 Uiso
C119 C 1.48313 0.13382 2.02701 0.0000 Uiso
C120 C 1.47953 0.17259 1.99008 0.0000 Uiso
C121 C 1.43584 0.16551 1.94910 0.0000 Uiso
C122 C 1.39678 0.12041 1.94542 0.0000 Uiso
S123 S 1.53306 0.22955 1.99668 0.0000 Uiso
C124 C 1.50949 0.26889 1.97333 0.0000 Uiso
H125 H 1.44847 0.06047 2.06027 0.0000 Uiso
H126 H 1.51642 0.13847 2.05887 0.0000 Uiso
H127 H 1.43131 0.19404 1.91694 0.0000 Uiso
H128 H 1.36433 0.11632 1.90843 0.0000 Uiso
H129 H 1.48246 0.26197 2.04704 0.0000 Uiso
H130 H 1.49495 0.26485 1.87496 0.0000 Uiso
H131 H 1.53842 0.30550 1.98425 0.0000 Uiso
C11 C 2.04130 0.99992 1.96861 0.0000 Uiso
C11 C 2.00008 2.04138 1.96861 0.0000 Uiso
C11 C 0.95862 -0.04130 1.96861 0.0000 Uiso
C32 C 1.32768 0.70490 1.92801 0.0000 Uiso
C32 C 1.37722 -0.32768 1.92801 0.0000 Uiso
C32 C 2.37722 1.67232 1.92801 0.0000 Uiso
N33 N 1.99994 0.95894 1.96865 0.0000 Uiso
N33 N 2.04106 2.04100 1.96865 0.0000 Uiso
N33 N 0.95900 0.00006 1.96865 0.0000 Uiso
N36 N 1.37127 0.71018 1.92803 0.0000 Uiso
N36 N 1.28982 -0.33891 1.92803 0.0000 Uiso
N36 N 2.33891 1.62873 1.92803 0.0000 Uiso
H1 H 2.12880 2.92294 1.97440 0.0000 Uiso
H2 H 2.05459 2.92197 1.97364 0.0000 Uiso
H3 H 2.13059 3.07506 1.96904 0.0000 Uiso
H4 H 2.20389 3.07388 1.96887 0.0000 Uiso
H5 H 2.19867 2.93188 1.98351 0.0000 Uiso
H6 H 2.37246 2.91928 1.90754 0.0000 Uiso
H7 H 2.24588 2.70783 1.93859 0.0000 Uiso
H8 H 2.23728 2.77746 1.94369 0.0000 Uiso
H9 H 2.38767 2.86473 1.92453 0.0000 Uiso
H10 H 2.39588 2.79661 1.91609 0.0000 Uiso
C11 C 2.04130 2.99992 1.96861 0.0000 Uiso
C12 C 2.12957 2.95601 1.97314 0.0000 Uiso
C13 C 2.08687 2.95524 1.97256 0.0000 Uiso
C14 C 2.08615 2.99975 1.97041 0.0000 Uiso
C15 C 2.12920 3.04159 1.97002 0.0000 Uiso
C16 C 2.17122 3.04093 1.96965 0.0000 Uiso
C17 C 2.17207 2.99889 1.97177 0.0000 Uiso
C18 C 2.22629 2.96797 1.97937 0.0000 Uiso
N19 N 2.28357 2.94174 1.95844 0.0000 Uiso
C20 C 2.27511 2.97785 1.97450 0.0000 Uiso
C21 C 2.31295 3.02391 1.98424 0.0000 Uiso
C22 C 2.35918 3.03273 1.97467 0.0000 Uiso
C23 C 2.36600 2.99455 1.95394 0.0000 Uiso
C24 C 2.32784 2.94903 1.94803 0.0000 Uiso
C25 C 2.33690 2.91006 1.92897 0.0000 Uiso
C26 C 2.27698 2.74204 1.93431 0.0000 Uiso
C27 C 2.27196 2.78176 1.93714 0.0000 Uiso
C28 C 2.31121 2.82677 1.93305 0.0000 Uiso
C29 C 2.35596 2.83121 1.92562 0.0000 Uiso
C30 C 2.36094 2.79167 1.92169 0.0000 Uiso
C31 C 2.32166 2.74659 1.92759 0.0000 Uiso
C32 C 2.32768 2.70490 1.92801 0.0000 Uiso
N33 N 1.99994 2.95894 1.96865 0.0000 Uiso
N34 N 2.21716 3.00198 1.97297 0.0000 Uiso
N35 N 2.30428 2.86658 1.94161 0.0000 Uiso
N36 N 2.37127 2.71018 1.92803 0.0000 Uiso
H109 H 2.30623 3.05231 2.00172 0.0000 Uiso
C110 C 2.40027 3.08129 1.98331 0.0000 Uiso
H111 H 2.40082 2.99988 1.94021 0.0000 Uiso
C118 C 2.44409 3.08895 2.02581 0.0000 Uiso
C119 C 2.48313 3.13382 2.02701 0.0000 Uiso
C120 C 2.47953 3.17259 1.99008 0.0000 Uiso
C121 C 2.43584 3.16551 1.94910 0.0000 Uiso
C122 C 2.39678 3.12041 1.94542 0.0000 Uiso
S123 S 2.53306 3.22955 1.99668 0.0000 Uiso
C124 C 2.50949 3.26889 1.97333 0.0000 Uiso
H125 H 2.44847 3.06047 2.06027 0.0000 Uiso
H126 H 2.51642 3.13847 2.05887 0.0000 Uiso
H127 H 2.43131 3.19404 1.91694 0.0000 Uiso
H128 H 2.36433 3.11632 1.90843 0.0000 Uiso
H129 H 2.48246 3.26197 2.04704 0.0000 Uiso
H130 H 2.49495 3.26485 1.87496 0.0000 Uiso
H131 H 2.53842 3.30550 1.98425 0.0000 Uiso
H5 H 2.06812 2.26679 1.98351 0.0000 Uiso
H6 H 2.08072 2.45318 1.90754 0.0000 Uiso
H7 H 2.29217 2.53805 1.93859 0.0000 Uiso
H8 H 2.22254 2.45982 1.94369 0.0000 Uiso
H9 H 2.13527 2.52294 1.92453 0.0000 Uiso
H10 H 2.20339 2.59927 1.91609 0.0000 Uiso
C18 C 2.03203 2.25832 1.97937 0.0000 Uiso
N19 N 2.05826 2.34183 1.95844 0.0000 Uiso
C20 C 2.02215 2.29726 1.97450 0.0000 Uiso
C24 C 2.05097 2.37881 1.94803 0.0000 Uiso
C25 C 2.08994 2.42684 1.92897 0.0000 Uiso
C26 C 2.25796 2.53494 1.93431 0.0000 Uiso
C27 C 2.21824 2.49020 1.93714 0.0000 Uiso
C28 C 2.17323 2.48444 1.93305 0.0000 Uiso
C29 C 2.16879 2.52475 1.92562 0.0000 Uiso
C30 C 2.20833 2.56927 1.92169 0.0000 Uiso
C31 C 2.25341 2.57507 1.92759 0.0000 Uiso
C32 C 2.29510 2.62278 1.92801 0.0000 Uiso
N35 N 2.13342 2.43770 1.94161 0.0000 Uiso
H3 H 1.92494 2.05553 1.96904 0.0000 Uiso
H4 H 1.92612 2.13001 1.96887 0.0000 Uiso
C14 C 2.00025 2.08640 1.97041 0.0000 Uiso
C15 C 1.95841 2.08761 1.97002 0.0000 Uiso
C16 C 1.95907 2.13029 1.96965 0.0000 Uiso
C17 C 2.00111 2.17318 1.97177 0.0000 Uiso
N34 N 1.99802 2.21518 1.97297 0.0000 Uiso
C21 C 1.97609 2.28904 1.98424 0.0000 Uiso
C22 C 1.96727 2.32645 1.97467 0.0000 Uiso
C23 C 2.00545 2.37145 1.95394 0.0000 Uiso
H109 H 1.94769 2.25392 2.00172 0.0000 Uiso
C110 C 1.91871 2.31898 1.98331 0.0000 Uiso
H111 H 2.00012 2.40094 1.94021 0.0000 Uiso
N36 N 2.28982 2.66109 1.92803 0.0000 Uiso
H1 H 2.07706 2.20586 1.97440 0.0000 Uiso
H2 H 2.07803 2.13262 1.97364 0.0000 Uiso
C12 C 2.04399 2.17356 1.97314 0.0000 Uiso
C13 C 2.04476 2.13163 1.97256 0.0000 Uiso
C118 C 1.91105 2.35514 2.02581 0.0000 Uiso
C119 C 1.86618 2.34931 2.02701 0.0000 Uiso
C120 C 1.82741 2.30694 1.99008 0.0000 Uiso
C121 C 1.83449 2.27033 1.94910 0.0000 Uiso
C122 C 1.87959 2.27637 1.94542 0.0000 Uiso
S123 S 1.77045 2.30351 1.99668 0.0000 Uiso
C124 C 1.73111 2.24060 1.97333 0.0000 Uiso
H125 H 1.93953 2.38800 2.06027 0.0000 Uiso
H126 H 1.86153 2.37795 2.05887 0.0000 Uiso
H127 H 1.80596 2.23727 1.91694 0.0000 Uiso
H128 H 1.88368 2.24801 1.90843 0.0000 Uiso
H129 H 1.73803 2.22049 2.04704 0.0000 Uiso
H130 H 1.73515 2.23010 1.87496 0.0000 Uiso
H131 H 1.69450 2.23292 1.98425 0.0000 Uiso
H5 H 1.73321 2.80133 1.98351 0.0000 Uiso
H6 H 1.54682 2.62754 1.90754 0.0000 Uiso
H7 H 1.46195 2.75412 1.93859 0.0000 Uiso
H8 H 1.54018 2.76272 1.94369 0.0000 Uiso
H9 H 1.47706 2.61233 1.92453 0.0000 Uiso
H10 H 1.40073 2.60412 1.91609 0.0000 Uiso
C18 C 1.74168 2.77371 1.97937 0.0000 Uiso
N19 N 1.65817 2.71643 1.95844 0.0000 Uiso
C20 C 1.70274 2.72489 1.97450 0.0000 Uiso
C24 C 1.62119 2.67216 1.94803 0.0000 Uiso
C25 C 1.57316 2.66310 1.92897 0.0000 Uiso
C26 C 1.46506 2.72302 1.93431 0.0000 Uiso
C27 C 1.50980 2.72804 1.93714 0.0000 Uiso
C28 C 1.51556 2.68879 1.93305 0.0000 Uiso
C29 C 1.47525 2.64404 1.92562 0.0000 Uiso
C30 C 1.43073 2.63906 1.92169 0.0000 Uiso
C31 C 1.42493 2.67834 1.92759 0.0000 Uiso
N35 N 1.56230 2.69572 1.94161 0.0000 Uiso
H3 H 1.94447 2.86941 1.96904 0.0000 Uiso
H4 H 1.86999 2.79611 1.96887 0.0000 Uiso
C11 C 1.95862 2.95870 1.96861 0.0000 Uiso
C14 C 1.91360 2.91385 1.97041 0.0000 Uiso
C15 C 1.91239 2.87080 1.97002 0.0000 Uiso
C16 C 1.86971 2.82878 1.96965 0.0000 Uiso
C17 C 1.82682 2.82793 1.97177 0.0000 Uiso
N34 N 1.78482 2.78284 1.97297 0.0000 Uiso
C21 C 1.71096 2.68705 1.98424 0.0000 Uiso
C22 C 1.67355 2.64082 1.97467 0.0000 Uiso
C23 C 1.62855 2.63400 1.95394 0.0000 Uiso
H109 H 1.74608 2.69377 2.00172 0.0000 Uiso
C110 C 1.68102 2.59973 1.98331 0.0000 Uiso
H111 H 1.59906 2.59918 1.94021 0.0000 Uiso
H1 H 1.79414 2.87120 1.97440 0.0000 Uiso
H2 H 1.86738 2.94541 1.97364 0.0000 Uiso
C12 C 1.82644 2.87043 1.97314 0.0000 Uiso
C13 C 1.86837 2.91313 1.97256 0.0000 Uiso
N33 N 1.95900 3.00006 1.96865 0.0000 Uiso
C118 C 1.64486 2.55591 2.02581 0.0000 Uiso
C119 C 1.65069 2.51687 2.02701 0.0000 Uiso
C120 C 1.69306 2.52047 1.99008 0.0000 Uiso
C121 C 1.72967 2.56416 1.94910 0.0000 Uiso
C122 C 1.72363 2.60322 1.94542 0.0000 Uiso
S123 S 1.69649 2.46694 1.99668 0.0000 Uiso
C124 C 1.75940 2.49051 1.97333 0.0000 Uiso
H125 H 1.61200 2.55153 2.06027 0.0000 Uiso
H126 H 1.62205 2.48358 2.05887 0.0000 Uiso
H127 H 1.76273 2.56869 1.91694 0.0000 Uiso
H128 H 1.75199 2.63567 1.90843 0.0000 Uiso
H129 H 1.77951 2.51754 2.04704 0.0000 Uiso
H130 H 1.76990 2.50505 1.87496 0.0000 Uiso
H131 H 1.76708 2.46158 1.98425 0.0000 Uiso
H5 H 1.19867 0.93188 1.98351 0.0000 Uiso
H6 H 1.37246 0.91928 1.90754 0.0000 Uiso
H7 H 1.24588 0.70783 1.93859 0.0000 Uiso
H8 H 1.23728 0.77746 1.94369 0.0000 Uiso
H9 H 1.38767 0.86473 1.92453 0.0000 Uiso
H10 H 1.39588 0.79661 1.91609 0.0000 Uiso
C18 C 1.22629 0.96797 1.97937 0.0000 Uiso
N19 N 1.28357 0.94174 1.95844 0.0000 Uiso
C20 C 1.27511 0.97785 1.97450 0.0000 Uiso
C24 C 1.32784 0.94903 1.94803 0.0000 Uiso
C25 C 1.33690 0.91006 1.92897 0.0000 Uiso
C26 C 1.27698 0.74204 1.93431 0.0000 Uiso
C27 C 1.27196 0.78176 1.93714 0.0000 Uiso
C28 C 1.31121 0.82677 1.93305 0.0000 Uiso
C29 C 1.35596 0.83121 1.92562 0.0000 Uiso
C30 C 1.36094 0.79167 1.92169 0.0000 Uiso
C31 C 1.32166 0.74659 1.92759 0.0000 Uiso
N35 N 1.30428 0.86658 1.94161 0.0000 Uiso
H3 H 1.13059 1.07506 1.96904 0.0000 Uiso
H4 H 1.20389 1.07388 1.96887 0.0000 Uiso
C14 C 1.08615 0.99975 1.97041 0.0000 Uiso
C15 C 1.12920 1.04159 1.97002 0.0000 Uiso
C16 C 1.17122 1.04093 1.96965 0.0000 Uiso
C17 C 1.17207 0.99889 1.97177 0.0000 Uiso
N34 N 1.21716 1.00198 1.97297 0.0000 Uiso
C21 C 1.31295 1.02391 1.98424 0.0000 Uiso
C22 C 1.35918 1.03273 1.97467 0.0000 Uiso
C23 C 1.36600 0.99455 1.95394 0.0000 Uiso
H109 H 1.30623 1.05231 2.00172 0.0000 Uiso
C110 C 1.40027 1.08129 1.98331 0.0000 Uiso
H111 H 1.40082 0.99988 1.94021 0.0000 Uiso
H1 H 1.12880 0.92294 1.97440 0.0000 Uiso
H2 H 1.05459 0.92197 1.97364 0.0000 Uiso
C12 C 1.12957 0.95601 1.97314 0.0000 Uiso
C13 C 1.08687 0.95524 1.97256 0.0000 Uiso
C118 C 1.44409 1.08895 2.02581 0.0000 Uiso
C119 C 1.48313 1.13382 2.02701 0.0000 Uiso
C120 C 1.47953 1.17259 1.99008 0.0000 Uiso
C121 C 1.43584 1.16551 1.94910 0.0000 Uiso
C122 C 1.39678 1.12041 1.94542 0.0000 Uiso
S123 S 1.53306 1.22955 1.99668 0.0000 Uiso
C124 C 1.50949 1.26889 1.97333 0.0000 Uiso
H125 H 1.44847 1.06047 2.06027 0.0000 Uiso
H126 H 1.51642 1.13847 2.05887 0.0000 Uiso
H127 H 1.43131 1.19404 1.91694 0.0000 Uiso
H128 H 1.36433 1.11632 1.90843 0.0000 Uiso
H129 H 1.48246 1.26197 2.04704 0.0000 Uiso
H130 H 1.49495 1.26485 1.87496 0.0000 Uiso
H131 H 1.53842 1.30550 1.98425 0.0000 Uiso
H5 H 0.19867 1.93188 1.98351 0.0000 Uiso
H6 H 0.37246 1.91928 1.90754 0.0000 Uiso
H7 H 0.24588 1.70783 1.93859 0.0000 Uiso
H8 H 0.23728 1.77746 1.94369 0.0000 Uiso
H9 H 0.38767 1.86473 1.92453 0.0000 Uiso
H10 H 0.39588 1.79661 1.91609 0.0000 Uiso
C18 C 0.22629 1.96797 1.97937 0.0000 Uiso
N19 N 0.28357 1.94174 1.95844 0.0000 Uiso
C20 C 0.27511 1.97785 1.97450 0.0000 Uiso
C24 C 0.32784 1.94903 1.94803 0.0000 Uiso
C25 C 0.33690 1.91006 1.92897 0.0000 Uiso
C26 C 0.27698 1.74204 1.93431 0.0000 Uiso
C27 C 0.27196 1.78176 1.93714 0.0000 Uiso
C28 C 0.31121 1.82677 1.93305 0.0000 Uiso
C29 C 0.35596 1.83121 1.92562 0.0000 Uiso
C30 C 0.36094 1.79167 1.92169 0.0000 Uiso
C31 C 0.32166 1.74659 1.92759 0.0000 Uiso
N35 N 0.30428 1.86658 1.94161 0.0000 Uiso
H3 H 0.13059 2.07506 1.96904 0.0000 Uiso
H4 H 0.20389 2.07388 1.96887 0.0000 Uiso
C14 C 0.08615 1.99975 1.97041 0.0000 Uiso
C15 C 0.12920 2.04159 1.97002 0.0000 Uiso
C16 C 0.17122 2.04093 1.96965 0.0000 Uiso
C17 C 0.17207 1.99889 1.97177 0.0000 Uiso
N34 N 0.21716 2.00198 1.97297 0.0000 Uiso
C21 C 0.31295 2.02391 1.98424 0.0000 Uiso
C22 C 0.35918 2.03273 1.97467 0.0000 Uiso
C23 C 0.36600 1.99455 1.95394 0.0000 Uiso
H109 H 0.30623 2.05231 2.00172 0.0000 Uiso
C110 C 0.40027 2.08129 1.98331 0.0000 Uiso
H111 H 0.40082 1.99988 1.94021 0.0000 Uiso
H1 H 0.12880 1.92294 1.97440 0.0000 Uiso
H2 H 0.05459 1.92197 1.97364 0.0000 Uiso
C12 C 0.12957 1.95601 1.97314 0.0000 Uiso
C13 C 0.08687 1.95524 1.97256 0.0000 Uiso
C118 C 0.44409 2.08895 2.02581 0.0000 Uiso
C119 C 0.48313 2.13382 2.02701 0.0000 Uiso
C120 C 0.47953 2.17259 1.99008 0.0000 Uiso
C121 C 0.43584 2.16551 1.94910 0.0000 Uiso
C122 C 0.39678 2.12041 1.94542 0.0000 Uiso
S123 S 0.53306 2.22955 1.99668 0.0000 Uiso
C124 C 0.50949 2.26889 1.97333 0.0000 Uiso
H125 H 0.44847 2.06047 2.06027 0.0000 Uiso
H126 H 0.51642 2.13847 2.05887 0.0000 Uiso
H127 H 0.43131 2.19404 1.91694 0.0000 Uiso
H128 H 0.36433 2.11632 1.90843 0.0000 Uiso
H129 H 0.48246 2.26197 2.04704 0.0000 Uiso
H130 H 0.49495 2.26485 1.87496 0.0000 Uiso
H131 H 0.53842 2.30550 1.98425 0.0000 Uiso
C11 C 2.00008 3.04138 1.96861 0.0000 Uiso
C32 C 2.37722 2.67232 1.92801 0.0000 Uiso
N33 N 2.04106 3.04100 1.96865 0.0000 Uiso
N36 N 2.33891 2.62873 1.92803 0.0000 Uiso
H1 H -0.92294 0.20586 1.97440 0.0000 Uiso
H2 H -0.92197 0.13262 1.97364 0.0000 Uiso
H3 H -1.07506 0.05553 1.96904 0.0000 Uiso
H4 H -1.07388 0.13001 1.96887 0.0000 Uiso
H5 H -0.93188 0.26679 1.98351 0.0000 Uiso
H6 H -0.91928 0.45318 1.90754 0.0000 Uiso
H7 H -0.70783 0.53805 1.93859 0.0000 Uiso
H8 H -0.77746 0.45982 1.94369 0.0000 Uiso
H9 H -0.86473 0.52294 1.92453 0.0000 Uiso
H10 H -0.79661 0.59927 1.91609 0.0000 Uiso
C11 C -0.99992 0.04138 1.96861 0.0000 Uiso
C12 C -0.95601 0.17356 1.97314 0.0000 Uiso
C13 C -0.95524 0.13163 1.97256 0.0000 Uiso
C14 C -0.99975 0.08640 1.97041 0.0000 Uiso
C15 C -1.04159 0.08761 1.97002 0.0000 Uiso
C16 C -1.04093 0.13029 1.96965 0.0000 Uiso
C17 C -0.99889 0.17318 1.97177 0.0000 Uiso
C18 C -0.96797 0.25832 1.97937 0.0000 Uiso
N19 N -0.94174 0.34183 1.95844 0.0000 Uiso
C20 C -0.97785 0.29726 1.97450 0.0000 Uiso
C21 C -1.02391 0.28904 1.98424 0.0000 Uiso
C22 C -1.03273 0.32645 1.97467 0.0000 Uiso
C23 C -0.99455 0.37145 1.95394 0.0000 Uiso
C24 C -0.94903 0.37881 1.94803 0.0000 Uiso
C25 C -0.91006 0.42684 1.92897 0.0000 Uiso
C26 C -0.74204 0.53494 1.93431 0.0000 Uiso
C27 C -0.78176 0.49020 1.93714 0.0000 Uiso
C28 C -0.82677 0.48444 1.93305 0.0000 Uiso
C29 C -0.83121 0.52475 1.92562 0.0000 Uiso
C30 C -0.79167 0.56927 1.92169 0.0000 Uiso
C31 C -0.74659 0.57507 1.92759 0.0000 Uiso
N33 N -0.95894 0.04100 1.96865 0.0000 Uiso
N34 N -1.00198 0.21518 1.97297 0.0000 Uiso
N35 N -0.86658 0.43770 1.94161 0.0000 Uiso
H109 H -1.05231 0.25392 2.00172 0.0000 Uiso
C110 C -1.08129 0.31898 1.98331 0.0000 Uiso
H111 H -0.99988 0.40094 1.94021 0.0000 Uiso
C118 C -1.08895 0.35514 2.02581 0.0000 Uiso
C119 C -1.13382 0.34931 2.02701 0.0000 Uiso
C120 C -1.17259 0.30694 1.99008 0.0000 Uiso
C121 C -1.16551 0.27033 1.94910 0.0000 Uiso
C122 C -1.12041 0.27637 1.94542 0.0000 Uiso
S123 S -1.22955 0.30351 1.99668 0.0000 Uiso
C124 C -1.26889 0.24060 1.97333 0.0000 Uiso
H125 H -1.06047 0.38800 2.06027 0.0000 Uiso
H126 H -1.13847 0.37795 2.05887 0.0000 Uiso
H127 H -1.19404 0.23727 1.91694 0.0000 Uiso
H128 H -1.11632 0.24801 1.90843 0.0000 Uiso
H129 H -1.26197 0.22049 2.04704 0.0000 Uiso
H130 H -1.26485 0.23010 1.87496 0.0000 Uiso
H131 H -1.30550 0.23292 1.98425 0.0000 Uiso
H5 H -0.80133 -0.06812 1.98351 0.0000 Uiso
H6 H -0.62754 -0.08072 1.90754 0.0000 Uiso
H7 H -0.75412 -0.29217 1.93859 0.0000 Uiso
H8 H -0.76272 -0.22254 1.94369 0.0000 Uiso
H9 H -0.61233 -0.13527 1.92453 0.0000 Uiso
H10 H -0.60412 -0.20339 1.91609 0.0000 Uiso
C18 C -0.77371 -0.03203 1.97937 0.0000 Uiso
N19 N -0.71643 -0.05826 1.95844 0.0000 Uiso
C20 C -0.72489 -0.02215 1.97450 0.0000 Uiso
C24 C -0.67216 -0.05097 1.94803 0.0000 Uiso
C25 C -0.66310 -0.08994 1.92897 0.0000 Uiso
C26 C -0.72302 -0.25796 1.93431 0.0000 Uiso
C27 C -0.72804 -0.21824 1.93714 0.0000 Uiso
C28 C -0.68879 -0.17323 1.93305 0.0000 Uiso
C29 C -0.64404 -0.16879 1.92562 0.0000 Uiso
C30 C -0.63906 -0.20833 1.92169 0.0000 Uiso
C31 C -0.67834 -0.25341 1.92759 0.0000 Uiso
C32 C -0.67232 -0.29510 1.92801 0.0000 Uiso
N35 N -0.69572 -0.13342 1.94161 0.0000 Uiso
H3 H -0.86941 0.07506 1.96904 0.0000 Uiso
H4 H -0.79611 0.07388 1.96887 0.0000 Uiso
C11 C -0.95870 -0.00008 1.96861 0.0000 Uiso
C14 C -0.91385 -0.00025 1.97041 0.0000 Uiso
C15 C -0.87080 0.04159 1.97002 0.0000 Uiso
C16 C -0.82878 0.04093 1.96965 0.0000 Uiso
C17 C -0.82793 -0.00111 1.97177 0.0000 Uiso
N34 N -0.78284 0.00198 1.97297 0.0000 Uiso
C21 C -0.68705 0.02391 1.98424 0.0000 Uiso
C22 C -0.64082 0.03273 1.97467 0.0000 Uiso
C23 C -0.63400 -0.00545 1.95394 0.0000 Uiso
H109 H -0.69377 0.05231 2.00172 0.0000 Uiso
C110 C -0.59973 0.08129 1.98331 0.0000 Uiso
H111 H -0.59918 -0.00012 1.94021 0.0000 Uiso
N36 N -0.62873 -0.28982 1.92803 0.0000 Uiso
H1 H -0.87120 -0.07706 1.97440 0.0000 Uiso
H2 H -0.94541 -0.07803 1.97364 0.0000 Uiso
C12 C -0.87043 -0.04399 1.97314 0.0000 Uiso
C13 C -0.91313 -0.04476 1.97256 0.0000 Uiso
N33 N -1.00006 -0.04106 1.96865 0.0000 Uiso
C118 C -0.55591 0.08895 2.02581 0.0000 Uiso
C119 C -0.51687 0.13382 2.02701 0.0000 Uiso
C120 C -0.52047 0.17259 1.99008 0.0000 Uiso
C121 C -0.56416 0.16551 1.94910 0.0000 Uiso
C122 C -0.60322 0.12041 1.94542 0.0000 Uiso
S123 S -0.46694 0.22955 1.99668 0.0000 Uiso
C124 C -0.49051 0.26889 1.97333 0.0000 Uiso
H125 H -0.55153 0.06047 2.06027 0.0000 Uiso
H126 H -0.48358 0.13847 2.05887 0.0000 Uiso
H127 H -0.56869 0.19404 1.91694 0.0000 Uiso
H128 H -0.63567 0.11632 1.90843 0.0000 Uiso
H129 H -0.51754 0.26197 2.04704 0.0000 Uiso
H130 H -0.50505 0.26485 1.87496 0.0000 Uiso
H131 H -0.46158 0.30550 1.98425 0.0000 Uiso
H5 H 0.06812 -0.73321 1.98351 0.0000 Uiso
H6 H 0.08072 -0.54682 1.90754 0.0000 Uiso
H7 H 0.29217 -0.46195 1.93859 0.0000 Uiso
H8 H 0.22254 -0.54018 1.94369 0.0000 Uiso
H9 H 0.13527 -0.47706 1.92453 0.0000 Uiso
H10 H 0.20339 -0.40073 1.91609 0.0000 Uiso
C18 C 0.03203 -0.74168 1.97937 0.0000 Uiso
N19 N 0.05826 -0.65817 1.95844 0.0000 Uiso
C20 C 0.02215 -0.70274 1.97450 0.0000 Uiso
C24 C 0.05097 -0.62119 1.94803 0.0000 Uiso
C25 C 0.08994 -0.57316 1.92897 0.0000 Uiso
C26 C 0.25796 -0.46506 1.93431 0.0000 Uiso
C27 C 0.21824 -0.50980 1.93714 0.0000 Uiso
C28 C 0.17323 -0.51556 1.93305 0.0000 Uiso
C29 C 0.16879 -0.47525 1.92562 0.0000 Uiso
C30 C 0.20833 -0.43073 1.92169 0.0000 Uiso
C31 C 0.25341 -0.42493 1.92759 0.0000 Uiso
C32 C 0.29510 -0.37722 1.92801 0.0000 Uiso
N35 N 0.13342 -0.56230 1.94161 0.0000 Uiso
H3 H -0.07506 -0.94447 1.96904 0.0000 Uiso
H4 H -0.07388 -0.86999 1.96887 0.0000 Uiso
C11 C 0.00008 -0.95862 1.96861 0.0000 Uiso
C14 C 0.00025 -0.91360 1.97041 0.0000 Uiso
C15 C -0.04159 -0.91239 1.97002 0.0000 Uiso
C16 C -0.04093 -0.86971 1.96965 0.0000 Uiso
C17 C 0.00111 -0.82682 1.97177 0.0000 Uiso
N34 N -0.00198 -0.78482 1.97297 0.0000 Uiso
C21 C -0.02391 -0.71096 1.98424 0.0000 Uiso
C22 C -0.03273 -0.67355 1.97467 0.0000 Uiso
C23 C 0.00545 -0.62855 1.95394 0.0000 Uiso
H109 H -0.05231 -0.74608 2.00172 0.0000 Uiso
C110 C -0.08129 -0.68102 1.98331 0.0000 Uiso
H111 H 0.00012 -0.59906 1.94021 0.0000 Uiso
H1 H 0.07706 -0.79414 1.97440 0.0000 Uiso
H2 H 0.07803 -0.86738 1.97364 0.0000 Uiso
C12 C 0.04399 -0.82644 1.97314 0.0000 Uiso
C13 C 0.04476 -0.86837 1.97256 0.0000 Uiso
N33 N 0.04106 -0.95900 1.96865 0.0000 Uiso
C118 C -0.08895 -0.64486 2.02581 0.0000 Uiso
C119 C -0.13382 -0.65069 2.02701 0.0000 Uiso
C120 C -0.17259 -0.69306 1.99008 0.0000 Uiso
C121 C -0.16551 -0.72967 1.94910 0.0000 Uiso
C122 C -0.12041 -0.72363 1.94542 0.0000 Uiso
S123 S -0.22955 -0.69649 1.99668 0.0000 Uiso
C124 C -0.26889 -0.75940 1.97333 0.0000 Uiso
H125 H -0.06047 -0.61200 2.06027 0.0000 Uiso
H126 H -0.13847 -0.62205 2.05887 0.0000 Uiso
H127 H -0.19404 -0.76273 1.91694 0.0000 Uiso
H128 H -0.11632 -0.75199 1.90843 0.0000 Uiso
H129 H -0.26197 -0.77951 2.04704 0.0000 Uiso
H130 H -0.26485 -0.76990 1.87496 0.0000 Uiso
H131 H -0.30550 -0.76708 1.98425 0.0000 Uiso
H5 H -0.26679 -0.19867 1.98351 0.0000 Uiso
H6 H -0.45318 -0.37246 1.90754 0.0000 Uiso
H7 H -0.53805 -0.24588 1.93859 0.0000 Uiso
H8 H -0.45982 -0.23728 1.94369 0.0000 Uiso
H9 H -0.52294 -0.38767 1.92453 0.0000 Uiso
H10 H -0.59927 -0.39588 1.91609 0.0000 Uiso
C18 C -0.25832 -0.22629 1.97937 0.0000 Uiso
N19 N -0.34183 -0.28357 1.95844 0.0000 Uiso
C20 C -0.29726 -0.27511 1.97450 0.0000 Uiso
C24 C -0.37881 -0.32784 1.94803 0.0000 Uiso
C25 C -0.42684 -0.33690 1.92897 0.0000 Uiso
C26 C -0.53494 -0.27698 1.93431 0.0000 Uiso
C27 C -0.49020 -0.27196 1.93714 0.0000 Uiso
C28 C -0.48444 -0.31121 1.93305 0.0000 Uiso
C29 C -0.52475 -0.35596 1.92562 0.0000 Uiso
C30 C -0.56927 -0.36094 1.92169 0.0000 Uiso
C31 C -0.57507 -0.32166 1.92759 0.0000 Uiso
C32 C -0.62278 -0.32768 1.92801 0.0000 Uiso
N35 N -0.43770 -0.30428 1.94161 0.0000 Uiso
H3 H -0.05553 -0.13059 1.96904 0.0000 Uiso
H4 H -0.13001 -0.20389 1.96887 0.0000 Uiso
C14 C -0.08640 -0.08615 1.97041 0.0000 Uiso
C15 C -0.08761 -0.12920 1.97002 0.0000 Uiso
C16 C -0.13029 -0.17122 1.96965 0.0000 Uiso
C17 C -0.17318 -0.17207 1.97177 0.0000 Uiso
N34 N -0.21518 -0.21716 1.97297 0.0000 Uiso
C21 C -0.28904 -0.31295 1.98424 0.0000 Uiso
C22 C -0.32645 -0.35918 1.97467 0.0000 Uiso
C23 C -0.37145 -0.36600 1.95394 0.0000 Uiso
H109 H -0.25392 -0.30623 2.00172 0.0000 Uiso
C110 C -0.31898 -0.40027 1.98331 0.0000 Uiso
H111 H -0.40094 -0.40082 1.94021 0.0000 Uiso
N36 N -0.66109 -0.37127 1.92803 0.0000 Uiso
H1 H -0.20586 -0.12880 1.97440 0.0000 Uiso
H2 H -0.13262 -0.05459 1.97364 0.0000 Uiso
C12 C -0.17356 -0.12957 1.97314 0.0000 Uiso
C13 C -0.13163 -0.08687 1.97256 0.0000 Uiso
C118 C -0.35514 -0.44409 2.02581 0.0000 Uiso
C119 C -0.34931 -0.48313 2.02701 0.0000 Uiso
C120 C -0.30694 -0.47953 1.99008 0.0000 Uiso
C121 C -0.27033 -0.43584 1.94910 0.0000 Uiso
C122 C -0.27637 -0.39678 1.94542 0.0000 Uiso
S123 S -0.30351 -0.53306 1.99668 0.0000 Uiso
C124 C -0.24060 -0.50949 1.97333 0.0000 Uiso
H125 H -0.38800 -0.44847 2.06027 0.0000 Uiso
H126 H -0.37795 -0.51642 2.05887 0.0000 Uiso
H127 H -0.23727 -0.43131 1.91694 0.0000 Uiso
H128 H -0.24801 -0.36433 1.90843 0.0000 Uiso
H129 H -0.22049 -0.48246 2.04704 0.0000 Uiso
H130 H -0.23010 -0.49495 1.87496 0.0000 Uiso
H131 H -0.23292 -0.53842 1.98425 0.0000 Uiso
C11 C -1.04138 -0.04130 1.96861 0.0000 Uiso
C11 C 0.04130 -1.00008 1.96861 0.0000 Uiso
C32 C -0.70490 -0.37722 1.92801 0.0000 Uiso
N33 N -0.04100 -0.99994 1.96865 0.0000 Uiso
N33 N -1.04100 0.00006 1.96865 0.0000 Uiso
N36 N -0.71018 -0.33891 1.92803 0.0000 Uiso
N36 N 0.33891 -0.37127 1.92803 0.0000 Uiso
H1 H -0.92294 1.20586 1.97440 0.0000 Uiso
H2 H -0.92197 1.13262 1.97364 0.0000 Uiso
H3 H -1.07506 1.05553 1.96904 0.0000 Uiso
H4 H -1.07388 1.13001 1.96887 0.0000 Uiso
H5 H -0.93188 1.26679 1.98351 0.0000 Uiso
H6 H -0.91928 1.45318 1.90754 0.0000 Uiso
H7 H -0.70783 1.53805 1.93859 0.0000 Uiso
H8 H -0.77746 1.45982 1.94369 0.0000 Uiso
H9 H -0.86473 1.52294 1.92453 0.0000 Uiso
H10 H -0.79661 1.59927 1.91609 0.0000 Uiso
C11 C -0.99992 1.04138 1.96861 0.0000 Uiso
C12 C -0.95601 1.17356 1.97314 0.0000 Uiso
C13 C -0.95524 1.13163 1.97256 0.0000 Uiso
C14 C -0.99975 1.08640 1.97041 0.0000 Uiso
C15 C -1.04159 1.08761 1.97002 0.0000 Uiso
C16 C -1.04093 1.13029 1.96965 0.0000 Uiso
C17 C -0.99889 1.17318 1.97177 0.0000 Uiso
C18 C -0.96797 1.25832 1.97937 0.0000 Uiso
N19 N -0.94174 1.34183 1.95844 0.0000 Uiso
C20 C -0.97785 1.29726 1.97450 0.0000 Uiso
C21 C -1.02391 1.28904 1.98424 0.0000 Uiso
C22 C -1.03273 1.32645 1.97467 0.0000 Uiso
C23 C -0.99455 1.37145 1.95394 0.0000 Uiso
C24 C -0.94903 1.37881 1.94803 0.0000 Uiso
C25 C -0.91006 1.42684 1.92897 0.0000 Uiso
C26 C -0.74204 1.53494 1.93431 0.0000 Uiso
C27 C -0.78176 1.49020 1.93714 0.0000 Uiso
C28 C -0.82677 1.48444 1.93305 0.0000 Uiso
C29 C -0.83121 1.52475 1.92562 0.0000 Uiso
C30 C -0.79167 1.56927 1.92169 0.0000 Uiso
C31 C -0.74659 1.57507 1.92759 0.0000 Uiso
N34 N -1.00198 1.21518 1.97297 0.0000 Uiso
N35 N -0.86658 1.43770 1.94161 0.0000 Uiso
H109 H -1.05231 1.25392 2.00172 0.0000 Uiso
C110 C -1.08129 1.31898 1.98331 0.0000 Uiso
H111 H -0.99988 1.40094 1.94021 0.0000 Uiso
C118 C -1.08895 1.35514 2.02581 0.0000 Uiso
C119 C -1.13382 1.34931 2.02701 0.0000 Uiso
C120 C -1.17259 1.30694 1.99008 0.0000 Uiso
C121 C -1.16551 1.27033 1.94910 0.0000 Uiso
C122 C -1.12041 1.27637 1.94542 0.0000 Uiso
S123 S -1.22955 1.30351 1.99668 0.0000 Uiso
C124 C -1.26889 1.24060 1.97333 0.0000 Uiso
H125 H -1.06047 1.38800 2.06027 0.0000 Uiso
H126 H -1.13847 1.37795 2.05887 0.0000 Uiso
H127 H -1.19404 1.23727 1.91694 0.0000 Uiso
H128 H -1.11632 1.24801 1.90843 0.0000 Uiso
H129 H -1.26197 1.22049 2.04704 0.0000 Uiso
H130 H -1.26485 1.23010 1.87496 0.0000 Uiso
H131 H -1.30550 1.23292 1.98425 0.0000 Uiso
N33 N -1.04100 1.00006 1.96865 0.0000 Uiso
H5 H 1.06812 -0.73321 1.98351 0.0000 Uiso
H6 H 1.08072 -0.54682 1.90754 0.0000 Uiso
H7 H 1.29217 -0.46195 1.93859 0.0000 Uiso
H8 H 1.22254 -0.54018 1.94369 0.0000 Uiso
H9 H 1.13527 -0.47706 1.92453 0.0000 Uiso
H10 H 1.20339 -0.40073 1.91609 0.0000 Uiso
C18 C 1.03203 -0.74168 1.97937 0.0000 Uiso
N19 N 1.05826 -0.65817 1.95844 0.0000 Uiso
C20 C 1.02215 -0.70274 1.97450 0.0000 Uiso
C24 C 1.05097 -0.62119 1.94803 0.0000 Uiso
C25 C 1.08994 -0.57316 1.92897 0.0000 Uiso
C26 C 1.25796 -0.46506 1.93431 0.0000 Uiso
C27 C 1.21824 -0.50980 1.93714 0.0000 Uiso
C28 C 1.17323 -0.51556 1.93305 0.0000 Uiso
C29 C 1.16879 -0.47525 1.92562 0.0000 Uiso
C30 C 1.20833 -0.43073 1.92169 0.0000 Uiso
C31 C 1.25341 -0.42493 1.92759 0.0000 Uiso
C32 C 1.29510 -0.37722 1.92801 0.0000 Uiso
N35 N 1.13342 -0.56230 1.94161 0.0000 Uiso
H3 H 0.92494 -0.94447 1.96904 0.0000 Uiso
H4 H 0.92612 -0.86999 1.96887 0.0000 Uiso
C11 C 1.00008 -0.95862 1.96861 0.0000 Uiso
C14 C 1.00025 -0.91360 1.97041 0.0000 Uiso
C15 C 0.95841 -0.91239 1.97002 0.0000 Uiso
C16 C 0.95907 -0.86971 1.96965 0.0000 Uiso
C17 C 1.00111 -0.82682 1.97177 0.0000 Uiso
N34 N 0.99802 -0.78482 1.97297 0.0000 Uiso
C21 C 0.97609 -0.71096 1.98424 0.0000 Uiso
C22 C 0.96727 -0.67355 1.97467 0.0000 Uiso
C23 C 1.00545 -0.62855 1.95394 0.0000 Uiso
H109 H 0.94769 -0.74608 2.00172 0.0000 Uiso
C110 C 0.91871 -0.68102 1.98331 0.0000 Uiso
H111 H 1.00012 -0.59906 1.94021 0.0000 Uiso
H1 H 1.07706 -0.79414 1.97440 0.0000 Uiso
H2 H 1.07803 -0.86738 1.97364 0.0000 Uiso
C12 C 1.04399 -0.82644 1.97314 0.0000 Uiso
C13 C 1.04476 -0.86837 1.97256 0.0000 Uiso
N33 N 1.04106 -0.95900 1.96865 0.0000 Uiso
C118 C 0.91105 -0.64486 2.02581 0.0000 Uiso
C119 C 0.86618 -0.65069 2.02701 0.0000 Uiso
C120 C 0.82741 -0.69306 1.99008 0.0000 Uiso
C121 C 0.83449 -0.72967 1.94910 0.0000 Uiso
C122 C 0.87959 -0.72363 1.94542 0.0000 Uiso
S123 S 0.77045 -0.69649 1.99668 0.0000 Uiso
C124 C 0.73111 -0.75940 1.97333 0.0000 Uiso
H125 H 0.93953 -0.61200 2.06027 0.0000 Uiso
H126 H 0.86153 -0.62205 2.05887 0.0000 Uiso
H127 H 0.80596 -0.76273 1.91694 0.0000 Uiso
H128 H 0.88368 -0.75199 1.90843 0.0000 Uiso
H129 H 0.73803 -0.77951 2.04704 0.0000 Uiso
H130 H 0.73515 -0.76990 1.87496 0.0000 Uiso
H131 H 0.69450 -0.76708 1.98425 0.0000 Uiso
H5 H 0.73321 -0.19867 1.98351 0.0000 Uiso
H6 H 0.54682 -0.37246 1.90754 0.0000 Uiso
H7 H 0.46195 -0.24588 1.93859 0.0000 Uiso
H8 H 0.54018 -0.23728 1.94369 0.0000 Uiso
H9 H 0.47706 -0.38767 1.92453 0.0000 Uiso
H10 H 0.40073 -0.39588 1.91609 0.0000 Uiso
C18 C 0.74168 -0.22629 1.97937 0.0000 Uiso
N19 N 0.65817 -0.28357 1.95844 0.0000 Uiso
C20 C 0.70274 -0.27511 1.97450 0.0000 Uiso
C24 C 0.62119 -0.32784 1.94803 0.0000 Uiso
C25 C 0.57316 -0.33690 1.92897 0.0000 Uiso
C26 C 0.46506 -0.27698 1.93431 0.0000 Uiso
C27 C 0.50980 -0.27196 1.93714 0.0000 Uiso
C28 C 0.51556 -0.31121 1.93305 0.0000 Uiso
C29 C 0.47525 -0.35596 1.92562 0.0000 Uiso
C30 C 0.43073 -0.36094 1.92169 0.0000 Uiso
C31 C 0.42493 -0.32166 1.92759 0.0000 Uiso
N35 N 0.56230 -0.30428 1.94161 0.0000 Uiso
H3 H 0.94447 -0.13059 1.96904 0.0000 Uiso
H4 H 0.86999 -0.20389 1.96887 0.0000 Uiso
C14 C 0.91360 -0.08615 1.97041 0.0000 Uiso
C15 C 0.91239 -0.12920 1.97002 0.0000 Uiso
C16 C 0.86971 -0.17122 1.96965 0.0000 Uiso
C17 C 0.82682 -0.17207 1.97177 0.0000 Uiso
N34 N 0.78482 -0.21716 1.97297 0.0000 Uiso
C21 C 0.71096 -0.31295 1.98424 0.0000 Uiso
C22 C 0.67355 -0.35918 1.97467 0.0000 Uiso
C23 C 0.62855 -0.36600 1.95394 0.0000 Uiso
H109 H 0.74608 -0.30623 2.00172 0.0000 Uiso
C110 C 0.68102 -0.40027 1.98331 0.0000 Uiso
H111 H 0.59906 -0.40082 1.94021 0.0000 Uiso
H1 H 0.79414 -0.12880 1.97440 0.0000 Uiso
H2 H 0.86738 -0.05459 1.97364 0.0000 Uiso
C12 C 0.82644 -0.12957 1.97314 0.0000 Uiso
C13 C 0.86837 -0.08687 1.97256 0.0000 Uiso
C118 C 0.64486 -0.44409 2.02581 0.0000 Uiso
C119 C 0.65069 -0.48313 2.02701 0.0000 Uiso
C120 C 0.69306 -0.47953 1.99008 0.0000 Uiso
C121 C 0.72967 -0.43584 1.94910 0.0000 Uiso
C122 C 0.72363 -0.39678 1.94542 0.0000 Uiso
S123 S 0.69649 -0.53306 1.99668 0.0000 Uiso
C124 C 0.75940 -0.50949 1.97333 0.0000 Uiso
H125 H 0.61200 -0.44847 2.06027 0.0000 Uiso
H126 H 0.62205 -0.51642 2.05887 0.0000 Uiso
H127 H 0.76273 -0.43131 1.91694 0.0000 Uiso
H128 H 0.75199 -0.36433 1.90843 0.0000 Uiso
H129 H 0.77951 -0.48246 2.04704 0.0000 Uiso
H130 H 0.76990 -0.49495 1.87496 0.0000 Uiso
H131 H 0.76708 -0.53842 1.98425 0.0000 Uiso
C11 C 1.04130 -1.00008 1.96861 0.0000 Uiso
N33 N 0.95900 -0.99994 1.96865 0.0000 Uiso
N36 N 1.33891 -0.37127 1.92803 0.0000 Uiso
H1 H 1.79414 -0.12880 1.97440 0.0000 Uiso
H2 H 1.86738 -0.05459 1.97364 0.0000 Uiso
H3 H 1.94447 -0.13059 1.96904 0.0000 Uiso
H4 H 1.86999 -0.20389 1.96887 0.0000 Uiso
H5 H 1.73321 -0.19867 1.98351 0.0000 Uiso
H6 H 1.54682 -0.37246 1.90754 0.0000 Uiso
H7 H 1.46195 -0.24588 1.93859 0.0000 Uiso
H8 H 1.54018 -0.23728 1.94369 0.0000 Uiso
H9 H 1.47706 -0.38767 1.92453 0.0000 Uiso
H10 H 1.40073 -0.39588 1.91609 0.0000 Uiso
C11 C 1.95862 -0.04130 1.96861 0.0000 Uiso
C12 C 1.82644 -0.12957 1.97314 0.0000 Uiso
C13 C 1.86837 -0.08687 1.97256 0.0000 Uiso
C14 C 1.91360 -0.08615 1.97041 0.0000 Uiso
C15 C 1.91239 -0.12920 1.97002 0.0000 Uiso
C16 C 1.86971 -0.17122 1.96965 0.0000 Uiso
C17 C 1.82682 -0.17207 1.97177 0.0000 Uiso
C18 C 1.74168 -0.22629 1.97937 0.0000 Uiso
N19 N 1.65817 -0.28357 1.95844 0.0000 Uiso
C20 C 1.70274 -0.27511 1.97450 0.0000 Uiso
C21 C 1.71096 -0.31295 1.98424 0.0000 Uiso
C22 C 1.67355 -0.35918 1.97467 0.0000 Uiso
C23 C 1.62855 -0.36600 1.95394 0.0000 Uiso
C24 C 1.62119 -0.32784 1.94803 0.0000 Uiso
C25 C 1.57316 -0.33690 1.92897 0.0000 Uiso
C26 C 1.46506 -0.27698 1.93431 0.0000 Uiso
C27 C 1.50980 -0.27196 1.93714 0.0000 Uiso
C28 C 1.51556 -0.31121 1.93305 0.0000 Uiso
C29 C 1.47525 -0.35596 1.92562 0.0000 Uiso
C30 C 1.43073 -0.36094 1.92169 0.0000 Uiso
C31 C 1.42493 -0.32166 1.92759 0.0000 Uiso
N33 N 1.95900 0.00006 1.96865 0.0000 Uiso
N34 N 1.78482 -0.21716 1.97297 0.0000 Uiso
N35 N 1.56230 -0.30428 1.94161 0.0000 Uiso
H109 H 1.74608 -0.30623 2.00172 0.0000 Uiso
C110 C 1.68102 -0.40027 1.98331 0.0000 Uiso
H111 H 1.59906 -0.40082 1.94021 0.0000 Uiso
C118 C 1.64486 -0.44409 2.02581 0.0000 Uiso
C119 C 1.65069 -0.48313 2.02701 0.0000 Uiso
C120 C 1.69306 -0.47953 1.99008 0.0000 Uiso
C121 C 1.72967 -0.43584 1.94910 0.0000 Uiso
C122 C 1.72363 -0.39678 1.94542 0.0000 Uiso
S123 S 1.69649 -0.53306 1.99668 0.0000 Uiso
C124 C 1.75940 -0.50949 1.97333 0.0000 Uiso
H125 H 1.61200 -0.44847 2.06027 0.0000 Uiso
H126 H 1.62205 -0.51642 2.05887 0.0000 Uiso
H127 H 1.76273 -0.43131 1.91694 0.0000 Uiso
H128 H 1.75199 -0.36433 1.90843 0.0000 Uiso
H129 H 1.77951 -0.48246 2.04704 0.0000 Uiso
H130 H 1.76990 -0.49495 1.87496 0.0000 Uiso
H131 H 1.76708 -0.53842 1.98425 0.0000 Uiso
H5 H 2.06812 0.26679 1.98351 0.0000 Uiso
H6 H 2.08072 0.45318 1.90754 0.0000 Uiso
H7 H 2.29217 0.53805 1.93859 0.0000 Uiso
H8 H 2.22254 0.45982 1.94369 0.0000 Uiso
H9 H 2.13527 0.52294 1.92453 0.0000 Uiso
H10 H 2.20339 0.59927 1.91609 0.0000 Uiso
C18 C 2.03203 0.25832 1.97937 0.0000 Uiso
N19 N 2.05826 0.34183 1.95844 0.0000 Uiso
C20 C 2.02215 0.29726 1.97450 0.0000 Uiso
C24 C 2.05097 0.37881 1.94803 0.0000 Uiso
C25 C 2.08994 0.42684 1.92897 0.0000 Uiso
C26 C 2.25796 0.53494 1.93431 0.0000 Uiso
C27 C 2.21824 0.49020 1.93714 0.0000 Uiso
C28 C 2.17323 0.48444 1.93305 0.0000 Uiso
C29 C 2.16879 0.52475 1.92562 0.0000 Uiso
C30 C 2.20833 0.56927 1.92169 0.0000 Uiso
C31 C 2.25341 0.57507 1.92759 0.0000 Uiso
C32 C 2.29510 0.62278 1.92801 0.0000 Uiso
N35 N 2.13342 0.43770 1.94161 0.0000 Uiso
H3 H 1.92494 0.05553 1.96904 0.0000 Uiso
H4 H 1.92612 0.13001 1.96887 0.0000 Uiso
C11 C 2.00008 0.04138 1.96861 0.0000 Uiso
C14 C 2.00025 0.08640 1.97041 0.0000 Uiso
C15 C 1.95841 0.08761 1.97002 0.0000 Uiso
C16 C 1.95907 0.13029 1.96965 0.0000 Uiso
C17 C 2.00111 0.17318 1.97177 0.0000 Uiso
N34 N 1.99802 0.21518 1.97297 0.0000 Uiso
C21 C 1.97609 0.28904 1.98424 0.0000 Uiso
C22 C 1.96727 0.32645 1.97467 0.0000 Uiso
C23 C 2.00545 0.37145 1.95394 0.0000 Uiso
H109 H 1.94769 0.25392 2.00172 0.0000 Uiso
C110 C 1.91871 0.31898 1.98331 0.0000 Uiso
H111 H 2.00012 0.40094 1.94021 0.0000 Uiso
N36 N 2.28982 0.66109 1.92803 0.0000 Uiso
H1 H 2.07706 0.20586 1.97440 0.0000 Uiso
H2 H 2.07803 0.13262 1.97364 0.0000 Uiso
C12 C 2.04399 0.17356 1.97314 0.0000 Uiso
C13 C 2.04476 0.13163 1.97256 0.0000 Uiso
N33 N 2.04106 0.04100 1.96865 0.0000 Uiso
C118 C 1.91105 0.35514 2.02581 0.0000 Uiso
C119 C 1.86618 0.34931 2.02701 0.0000 Uiso
C120 C 1.82741 0.30694 1.99008 0.0000 Uiso
C121 C 1.83449 0.27033 1.94910 0.0000 Uiso
C122 C 1.87959 0.27637 1.94542 0.0000 Uiso
S123 S 1.77045 0.30351 1.99668 0.0000 Uiso
C124 C 1.73111 0.24060 1.97333 0.0000 Uiso
H125 H 1.93953 0.38800 2.06027 0.0000 Uiso
H126 H 1.86153 0.37795 2.05887 0.0000 Uiso
H127 H 1.80596 0.23727 1.91694 0.0000 Uiso
H128 H 1.88368 0.24801 1.90843 0.0000 Uiso
H129 H 1.73803 0.22049 2.04704 0.0000 Uiso
H130 H 1.73515 0.23010 1.87496 0.0000 Uiso
H131 H 1.69450 0.23292 1.98425 0.0000 Uiso
H5 H 2.73321 1.80133 1.98351 0.0000 Uiso
H6 H 2.54682 1.62754 1.90754 0.0000 Uiso
H7 H 2.46195 1.75412 1.93859 0.0000 Uiso
H8 H 2.54018 1.76272 1.94369 0.0000 Uiso
H9 H 2.47706 1.61233 1.92453 0.0000 Uiso
H10 H 2.40073 1.60412 1.91609 0.0000 Uiso
C18 C 2.74168 1.77371 1.97937 0.0000 Uiso
N19 N 2.65817 1.71643 1.95844 0.0000 Uiso
C20 C 2.70274 1.72489 1.97450 0.0000 Uiso
C24 C 2.62119 1.67216 1.94803 0.0000 Uiso
C25 C 2.57316 1.66310 1.92897 0.0000 Uiso
C26 C 2.46506 1.72302 1.93431 0.0000 Uiso
C27 C 2.50980 1.72804 1.93714 0.0000 Uiso
C28 C 2.51556 1.68879 1.93305 0.0000 Uiso
C29 C 2.47525 1.64404 1.92562 0.0000 Uiso
C30 C 2.43073 1.63906 1.92169 0.0000 Uiso
C31 C 2.42493 1.67834 1.92759 0.0000 Uiso
N35 N 2.56230 1.69572 1.94161 0.0000 Uiso
H3 H 2.94447 1.86941 1.96904 0.0000 Uiso
H4 H 2.86999 1.79611 1.96887 0.0000 Uiso
C11 C 2.95862 1.95870 1.96861 0.0000 Uiso
C14 C 2.91360 1.91385 1.97041 0.0000 Uiso
C15 C 2.91239 1.87080 1.97002 0.0000 Uiso
C16 C 2.86971 1.82878 1.96965 0.0000 Uiso
C17 C 2.82682 1.82793 1.97177 0.0000 Uiso
N34 N 2.78482 1.78284 1.97297 0.0000 Uiso
C21 C 2.71096 1.68705 1.98424 0.0000 Uiso
C22 C 2.67355 1.64082 1.97467 0.0000 Uiso
C23 C 2.62855 1.63400 1.95394 0.0000 Uiso
H109 H 2.74608 1.69377 2.00172 0.0000 Uiso
C110 C 2.68102 1.59973 1.98331 0.0000 Uiso
H111 H 2.59906 1.59918 1.94021 0.0000 Uiso
H1 H 2.79414 1.87120 1.97440 0.0000 Uiso
H2 H 2.86738 1.94541 1.97364 0.0000 Uiso
C12 C 2.82644 1.87043 1.97314 0.0000 Uiso
C13 C 2.86837 1.91313 1.97256 0.0000 Uiso
N33 N 2.95900 2.00006 1.96865 0.0000 Uiso
C118 C 2.64486 1.55591 2.02581 0.0000 Uiso
C119 C 2.65069 1.51687 2.02701 0.0000 Uiso
C120 C 2.69306 1.52047 1.99008 0.0000 Uiso
C121 C 2.72967 1.56416 1.94910 0.0000 Uiso
C122 C 2.72363 1.60322 1.94542 0.0000 Uiso
S123 S 2.69649 1.46694 1.99668 0.0000 Uiso
C124 C 2.75940 1.49051 1.97333 0.0000 Uiso
H125 H 2.61200 1.55153 2.06027 0.0000 Uiso
H126 H 2.62205 1.48358 2.05887 0.0000 Uiso
H127 H 2.76273 1.56869 1.91694 0.0000 Uiso
H128 H 2.75199 1.63567 1.90843 0.0000 Uiso
H129 H 2.77951 1.51754 2.04704 0.0000 Uiso
H130 H 2.76990 1.50505 1.87496 0.0000 Uiso
H131 H 2.76708 1.46158 1.98425 0.0000 Uiso
H5 H 2.19867 0.93188 1.98351 0.0000 Uiso
H6 H 2.37246 0.91928 1.90754 0.0000 Uiso
H7 H 2.24588 0.70783 1.93859 0.0000 Uiso
H8 H 2.23728 0.77746 1.94369 0.0000 Uiso
H9 H 2.38767 0.86473 1.92453 0.0000 Uiso
H10 H 2.39588 0.79661 1.91609 0.0000 Uiso
C18 C 2.22629 0.96797 1.97937 0.0000 Uiso
N19 N 2.28357 0.94174 1.95844 0.0000 Uiso
C20 C 2.27511 0.97785 1.97450 0.0000 Uiso
C24 C 2.32784 0.94903 1.94803 0.0000 Uiso
C25 C 2.33690 0.91006 1.92897 0.0000 Uiso
C26 C 2.27698 0.74204 1.93431 0.0000 Uiso
C27 C 2.27196 0.78176 1.93714 0.0000 Uiso
C28 C 2.31121 0.82677 1.93305 0.0000 Uiso
C29 C 2.35596 0.83121 1.92562 0.0000 Uiso
C30 C 2.36094 0.79167 1.92169 0.0000 Uiso
C31 C 2.32166 0.74659 1.92759 0.0000 Uiso
C32 C 2.32768 0.70490 1.92801 0.0000 Uiso
N35 N 2.30428 0.86658 1.94161 0.0000 Uiso
H3 H 2.13059 1.07506 1.96904 0.0000 Uiso
H4 H 2.20389 1.07388 1.96887 0.0000 Uiso
C14 C 2.08615 0.99975 1.97041 0.0000 Uiso
C15 C 2.12920 1.04159 1.97002 0.0000 Uiso
C16 C 2.17122 1.04093 1.96965 0.0000 Uiso
C17 C 2.17207 0.99889 1.97177 0.0000 Uiso
N34 N 2.21716 1.00198 1.97297 0.0000 Uiso
C21 C 2.31295 1.02391 1.98424 0.0000 Uiso
C22 C 2.35918 1.03273 1.97467 0.0000 Uiso
C23 C 2.36600 0.99455 1.95394 0.0000 Uiso
H109 H 2.30623 1.05231 2.00172 0.0000 Uiso
C110 C 2.40027 1.08129 1.98331 0.0000 Uiso
H111 H 2.40082 0.99988 1.94021 0.0000 Uiso
N36 N 2.37127 0.71018 1.92803 0.0000 Uiso
H1 H 2.12880 0.92294 1.97440 0.0000 Uiso
H2 H 2.05459 0.92197 1.97364 0.0000 Uiso
C12 C 2.12957 0.95601 1.97314 0.0000 Uiso
C13 C 2.08687 0.95524 1.97256 0.0000 Uiso
C118 C 2.44409 1.08895 2.02581 0.0000 Uiso
C119 C 2.48313 1.13382 2.02701 0.0000 Uiso
C120 C 2.47953 1.17259 1.99008 0.0000 Uiso
C121 C 2.43584 1.16551 1.94910 0.0000 Uiso
C122 C 2.39678 1.12041 1.94542 0.0000 Uiso
S123 S 2.53306 1.22955 1.99668 0.0000 Uiso
C124 C 2.50949 1.26889 1.97333 0.0000 Uiso
H125 H 2.44847 1.06047 2.06027 0.0000 Uiso
H126 H 2.51642 1.13847 2.05887 0.0000 Uiso
H127 H 2.43131 1.19404 1.91694 0.0000 Uiso
H128 H 2.36433 1.11632 1.90843 0.0000 Uiso
H129 H 2.48246 1.26197 2.04704 0.0000 Uiso
H130 H 2.49495 1.26485 1.87496 0.0000 Uiso
H131 H 2.53842 1.30550 1.98425 0.0000 Uiso
C11 C 2.04130 -0.00008 1.96861 0.0000 Uiso
C11 C 3.00008 2.04138 1.96861 0.0000 Uiso
C32 C 2.37722 0.67232 1.92801 0.0000 Uiso
N33 N 2.99994 1.95894 1.96865 0.0000 Uiso
N33 N 1.99994 -0.04106 1.96865 0.0000 Uiso
N36 N 2.33891 0.62873 1.92803 0.0000 Uiso
H5 H 2.73321 2.80133 1.98351 0.0000 Uiso
H6 H 2.54682 2.62754 1.90754 0.0000 Uiso
H7 H 2.46195 2.75412 1.93859 0.0000 Uiso
H8 H 2.54018 2.76272 1.94369 0.0000 Uiso
H9 H 2.47706 2.61233 1.92453 0.0000 Uiso
H10 H 2.40073 2.60412 1.91609 0.0000 Uiso
C18 C 2.74168 2.77371 1.97937 0.0000 Uiso
N19 N 2.65817 2.71643 1.95844 0.0000 Uiso
C20 C 2.70274 2.72489 1.97450 0.0000 Uiso
C24 C 2.62119 2.67216 1.94803 0.0000 Uiso
C25 C 2.57316 2.66310 1.92897 0.0000 Uiso
C26 C 2.46506 2.72302 1.93431 0.0000 Uiso
C27 C 2.50980 2.72804 1.93714 0.0000 Uiso
C28 C 2.51556 2.68879 1.93305 0.0000 Uiso
C29 C 2.47525 2.64404 1.92562 0.0000 Uiso
C30 C 2.43073 2.63906 1.92169 0.0000 Uiso
C31 C 2.42493 2.67834 1.92759 0.0000 Uiso
N35 N 2.56230 2.69572 1.94161 0.0000 Uiso
H3 H 2.94447 2.86941 1.96904 0.0000 Uiso
H4 H 2.86999 2.79611 1.96887 0.0000 Uiso
C11 C 2.95862 2.95870 1.96861 0.0000 Uiso
C14 C 2.91360 2.91385 1.97041 0.0000 Uiso
C15 C 2.91239 2.87080 1.97002 0.0000 Uiso
C16 C 2.86971 2.82878 1.96965 0.0000 Uiso
C17 C 2.82682 2.82793 1.97177 0.0000 Uiso
N34 N 2.78482 2.78284 1.97297 0.0000 Uiso
C21 C 2.71096 2.68705 1.98424 0.0000 Uiso
C22 C 2.67355 2.64082 1.97467 0.0000 Uiso
C23 C 2.62855 2.63400 1.95394 0.0000 Uiso
H109 H 2.74608 2.69377 2.00172 0.0000 Uiso
C110 C 2.68102 2.59973 1.98331 0.0000 Uiso
H111 H 2.59906 2.59918 1.94021 0.0000 Uiso
H1 H 2.79414 2.87120 1.97440 0.0000 Uiso
H2 H 2.86738 2.94541 1.97364 0.0000 Uiso
C12 C 2.82644 2.87043 1.97314 0.0000 Uiso
C13 C 2.86837 2.91313 1.97256 0.0000 Uiso
N33 N 2.95900 3.00006 1.96865 0.0000 Uiso
C118 C 2.64486 2.55591 2.02581 0.0000 Uiso
C119 C 2.65069 2.51687 2.02701 0.0000 Uiso
C120 C 2.69306 2.52047 1.99008 0.0000 Uiso
C121 C 2.72967 2.56416 1.94910 0.0000 Uiso
C122 C 2.72363 2.60322 1.94542 0.0000 Uiso
S123 S 2.69649 2.46694 1.99668 0.0000 Uiso
C124 C 2.75940 2.49051 1.97333 0.0000 Uiso
H125 H 2.61200 2.55153 2.06027 0.0000 Uiso
H126 H 2.62205 2.48358 2.05887 0.0000 Uiso
H127 H 2.76273 2.56869 1.91694 0.0000 Uiso
H128 H 2.75199 2.63567 1.90843 0.0000 Uiso
H129 H 2.77951 2.51754 2.04704 0.0000 Uiso
H130 H 2.76990 2.50505 1.87496 0.0000 Uiso
H131 H 2.76708 2.46158 1.98425 0.0000 Uiso
C11 C 3.00008 3.04138 1.96861 0.0000 Uiso
N33 N 2.99994 2.95894 1.96865 0.0000 Uiso
H37 H 1.40383 0.93427 0.60839 0.0000 Uiso
H38 H 1.25979 0.72308 0.60568 0.0000 Uiso
H39 H 1.26104 0.79762 0.60952 0.0000 Uiso
H40 H 1.41183 0.87151 0.60594 0.0000 Uiso
H41 H 1.41095 0.79725 0.60414 0.0000 Uiso
C42 C 1.31030 0.95435 0.62163 0.0000 Uiso
C43 C 1.30002 0.99049 0.63896 0.0000 Uiso
C44 C 1.33768 1.03621 0.65441 0.0000 Uiso
C45 C 1.38388 1.04518 0.64981 0.0000 Uiso
N46 N 1.39237 1.00906 0.63493 0.0000 Uiso
C47 C 1.35692 0.96400 0.62213 0.0000 Uiso
C48 C 1.36767 0.92567 0.61132 0.0000 Uiso
C49 C 1.29328 0.75513 0.60539 0.0000 Uiso
C50 C 1.29387 0.79769 0.60729 0.0000 Uiso
C51 C 1.33613 0.84019 0.60662 0.0000 Uiso
C52 C 1.37843 0.83953 0.60534 0.0000 Uiso
C53 C 1.37792 0.79677 0.60461 0.0000 Uiso
C54 C 1.33528 0.75402 0.60346 0.0000 Uiso
C55 C 1.33431 0.70852 0.60122 0.0000 Uiso
N56 N 1.62336 1.32827 0.67492 0.0000 Uiso
N57 N 1.33370 0.88246 0.61077 0.0000 Uiso
N58 N 1.37481 0.70720 0.60126 0.0000 Uiso
H59 H 1.46831 1.19015 0.64088 0.0000 Uiso
H60 H 1.53669 1.26674 0.65011 0.0000 Uiso
H61 H 1.62422 1.20468 0.69185 0.0000 Uiso
H62 H 1.55452 1.12665 0.68425 0.0000 Uiso
H63 H 1.41282 1.12063 0.67101 0.0000 Uiso
C74 C 1.62810 1.28964 0.67501 0.0000 Uiso
C75 C 1.50160 1.19205 0.65454 0.0000 Uiso
C76 C 1.54125 1.23658 0.65899 0.0000 Uiso
C77 C 1.58609 1.24211 0.67257 0.0000 Uiso
C78 C 1.59023 1.20181 0.68171 0.0000 Uiso
C79 C 1.55046 1.15716 0.67751 0.0000 Uiso
C80 C 1.50573 1.15161 0.66434 0.0000 Uiso
C81 C 1.42237 1.09395 0.66051 0.0000 Uiso
N104 N 1.46603 1.10478 0.65768 0.0000 Uiso
H112 H 1.28242 0.91887 0.60617 0.0000 Uiso
C113 C 1.25045 0.98059 0.64092 0.0000 Uiso
H114 H 1.33157 1.06501 0.67203 0.0000 Uiso
C146 C 1.23948 1.01532 0.60673 0.0000 Uiso
C147 C 1.19329 1.00611 0.60810 0.0000 Uiso
C148 C 1.15655 0.96161 0.64212 0.0000 Uiso
C149 C 1.16715 0.92697 0.67614 0.0000 Uiso
C150 C 1.21337 0.93628 0.67686 0.0000 Uiso
S151 S 1.09487 0.94533 0.64142 0.0000 Uiso
C152 C 1.09996 1.00327 0.63798 0.0000 Uiso
H153 H 1.26625 1.04954 0.57492 0.0000 Uiso
H154 H 1.18701 1.03382 0.57881 0.0000 Uiso
H155 H 1.13940 0.89255 0.70387 0.0000 Uiso
H156 H 1.21971 0.90876 0.70861 0.0000 Uiso
H157 H 1.06479 0.99914 0.65234 0.0000 Uiso
H158 H 1.11357 1.02037 0.54424 0.0000 Uiso
H159 H 1.12349 1.02565 0.71528 0.0000 Uiso
H37 H 1.06573 0.46956 0.60839 0.0000 Uiso
H38 H 1.27692 0.53671 0.60568 0.0000 Uiso
H39 H 1.20238 0.46342 0.60952 0.0000 Uiso
H40 H 1.12849 0.54032 0.60594 0.0000 Uiso
H41 H 1.20275 0.61370 0.60414 0.0000 Uiso
C42 C 1.04565 0.35595 0.62163 0.0000 Uiso
C43 C 1.00951 0.30953 0.63896 0.0000 Uiso
C47 C 1.03600 0.39292 0.62213 0.0000 Uiso
C48 C 1.07433 0.44200 0.61132 0.0000 Uiso
C49 C 1.24487 0.53815 0.60539 0.0000 Uiso
C50 C 1.20231 0.49618 0.60729 0.0000 Uiso
C51 C 1.15981 0.49594 0.60662 0.0000 Uiso
C52 C 1.16047 0.53890 0.60534 0.0000 Uiso
C53 C 1.20323 0.58115 0.60461 0.0000 Uiso
C54 C 1.24598 0.58126 0.60346 0.0000 Uiso
C55 C 1.29148 0.62579 0.60122 0.0000 Uiso
N57 N 1.11754 0.45124 0.61077 0.0000 Uiso
H112 H 1.08113 0.36355 0.60617 0.0000 Uiso
C113 C 1.01941 0.26986 0.64092 0.0000 Uiso
C44 C 0.96379 0.30147 0.65441 0.0000 Uiso
C45 C 0.95482 0.33870 0.64981 0.0000 Uiso
N46 N 0.99094 0.38331 0.63493 0.0000 Uiso
H59 H 0.80985 0.27816 0.64088 0.0000 Uiso
H61 H 0.79532 0.41954 0.69185 0.0000 Uiso
H62 H 0.87335 0.42787 0.68425 0.0000 Uiso
H63 H 0.87937 0.29219 0.67101 0.0000 Uiso
C75 C 0.80795 0.30955 0.65454 0.0000 Uiso
C76 C 0.76342 0.30467 0.65899 0.0000 Uiso
C77 C 0.75789 0.34398 0.67257 0.0000 Uiso
C78 C 0.79819 0.38842 0.68171 0.0000 Uiso
C79 C 0.84284 0.39330 0.67751 0.0000 Uiso
C80 C 0.84839 0.35412 0.66434 0.0000 Uiso
C81 C 0.90605 0.32842 0.66051 0.0000 Uiso
N104 N 0.89522 0.36125 0.65768 0.0000 Uiso
H114 H 0.93499 0.26656 0.67203 0.0000 Uiso
C146 C 0.98468 0.22416 0.60673 0.0000 Uiso
C147 C 0.99389 0.18718 0.60810 0.0000 Uiso
C148 C 1.03839 0.19494 0.64212 0.0000 Uiso
C149 C 1.07303 0.24018 0.67614 0.0000 Uiso
C150 C 1.06372 0.27709 0.67686 0.0000 Uiso
S151 S 1.05467 0.14954 0.64142 0.0000 Uiso
C152 C 0.99673 0.09669 0.63798 0.0000 Uiso
H153 H 0.95046 0.21671 0.57492 0.0000 Uiso
H154 H 0.96618 0.15319 0.57881 0.0000 Uiso
H155 H 1.10745 0.24685 0.70387 0.0000 Uiso
H156 H 1.09124 0.31095 0.70861 0.0000 Uiso
H157 H 1.00086 0.06565 0.65234 0.0000 Uiso
H158 H 0.97963 0.09320 0.54424 0.0000 Uiso
H159 H 0.97435 0.09784 0.71528 0.0000 Uiso
N58 N 1.29280 0.66761 0.60126 0.0000 Uiso
N56 N 0.67173 0.29509 0.67492 0.0000 Uiso
C74 C 0.71036 0.33846 0.67501 0.0000 Uiso
H60 H 0.73326 0.26995 0.65011 0.0000 Uiso
H37 H 1.53044 0.59617 0.60839 0.0000 Uiso
H38 H 1.46329 0.74021 0.60568 0.0000 Uiso
H39 H 1.53658 0.73896 0.60952 0.0000 Uiso
H40 H 1.45968 0.58817 0.60594 0.0000 Uiso
H41 H 1.38630 0.58905 0.60414 0.0000 Uiso
C42 C 1.64405 0.68970 0.62163 0.0000 Uiso
C43 C 1.69047 0.69998 0.63896 0.0000 Uiso
C47 C 1.60708 0.64308 0.62213 0.0000 Uiso
C48 C 1.55800 0.63233 0.61132 0.0000 Uiso
C49 C 1.46185 0.70672 0.60539 0.0000 Uiso
C50 C 1.50382 0.70613 0.60729 0.0000 Uiso
C51 C 1.50406 0.66387 0.60662 0.0000 Uiso
C52 C 1.46110 0.62157 0.60534 0.0000 Uiso
C53 C 1.41885 0.62208 0.60461 0.0000 Uiso
C54 C 1.41874 0.66472 0.60346 0.0000 Uiso
C55 C 1.37421 0.66569 0.60122 0.0000 Uiso
N57 N 1.54876 0.66630 0.61077 0.0000 Uiso
H112 H 1.63645 0.71758 0.60617 0.0000 Uiso
C113 C 1.73014 0.74955 0.64092 0.0000 Uiso
C44 C 1.69853 0.66232 0.65441 0.0000 Uiso
C45 C 1.66130 0.61612 0.64981 0.0000 Uiso
N46 N 1.61669 0.60763 0.63493 0.0000 Uiso
H59 H 1.72184 0.53169 0.64088 0.0000 Uiso
H61 H 1.58046 0.37578 0.69185 0.0000 Uiso
H62 H 1.57213 0.44548 0.68425 0.0000 Uiso
H63 H 1.70781 0.58718 0.67101 0.0000 Uiso
C75 C 1.69045 0.49840 0.65454 0.0000 Uiso
C76 C 1.69533 0.45875 0.65899 0.0000 Uiso
C77 C 1.65602 0.41391 0.67257 0.0000 Uiso
C78 C 1.61158 0.40977 0.68171 0.0000 Uiso
C79 C 1.60670 0.44954 0.67751 0.0000 Uiso
C80 C 1.64588 0.49427 0.66434 0.0000 Uiso
C81 C 1.67158 0.57763 0.66051 0.0000 Uiso
N104 N 1.63875 0.53397 0.65768 0.0000 Uiso
H114 H 1.73344 0.66843 0.67203 0.0000 Uiso
C146 C 1.77584 0.76052 0.60673 0.0000 Uiso
C147 C 1.81282 0.80671 0.60810 0.0000 Uiso
C148 C 1.80506 0.84345 0.64212 0.0000 Uiso
C149 C 1.75982 0.83285 0.67614 0.0000 Uiso
C150 C 1.72291 0.78663 0.67686 0.0000 Uiso
S151 S 1.85046 0.90513 0.64142 0.0000 Uiso
C152 C 1.90331 0.90004 0.63798 0.0000 Uiso
H153 H 1.78329 0.73375 0.57492 0.0000 Uiso
H154 H 1.84681 0.81299 0.57881 0.0000 Uiso
H155 H 1.75315 0.86060 0.70387 0.0000 Uiso
H156 H 1.68905 0.78029 0.70861 0.0000 Uiso
H157 H 1.93435 0.93521 0.65234 0.0000 Uiso
H158 H 1.90680 0.88643 0.54424 0.0000 Uiso
H159 H 1.90216 0.87651 0.71528 0.0000 Uiso
N58 N 1.33239 0.62519 0.60126 0.0000 Uiso
N56 N 1.70491 0.37664 0.67492 0.0000 Uiso
C74 C 1.66154 0.37190 0.67501 0.0000 Uiso
H60 H 1.73005 0.46331 0.65011 0.0000 Uiso
H37 H 0.06573 -0.53044 0.60839 0.0000 Uiso
H38 H 0.27692 -0.46329 0.60568 0.0000 Uiso
H39 H 0.20238 -0.53658 0.60952 0.0000 Uiso
H40 H 0.12849 -0.45968 0.60594 0.0000 Uiso
H41 H 0.20275 -0.38630 0.60414 0.0000 Uiso
C42 C 0.04565 -0.64405 0.62163 0.0000 Uiso
C43 C 0.00951 -0.69047 0.63896 0.0000 Uiso
C44 C -0.03621 -0.69853 0.65441 0.0000 Uiso
C45 C -0.04518 -0.66130 0.64981 0.0000 Uiso
N46 N -0.00906 -0.61669 0.63493 0.0000 Uiso
C47 C 0.03600 -0.60708 0.62213 0.0000 Uiso
C48 C 0.07433 -0.55800 0.61132 0.0000 Uiso
C49 C 0.24487 -0.46185 0.60539 0.0000 Uiso
C50 C 0.20231 -0.50382 0.60729 0.0000 Uiso
C51 C 0.15981 -0.50406 0.60662 0.0000 Uiso
C52 C 0.16047 -0.46110 0.60534 0.0000 Uiso
C53 C 0.20323 -0.41885 0.60461 0.0000 Uiso
C54 C 0.24598 -0.41874 0.60346 0.0000 Uiso
C55 C 0.29148 -0.37421 0.60122 0.0000 Uiso
N56 N -0.32827 -0.70491 0.67492 0.0000 Uiso
N57 N 0.11754 -0.54876 0.61077 0.0000 Uiso
N58 N 0.29280 -0.33239 0.60126 0.0000 Uiso
H59 H -0.19015 -0.72184 0.64088 0.0000 Uiso
H60 H -0.26674 -0.73005 0.65011 0.0000 Uiso
H61 H -0.20468 -0.58046 0.69185 0.0000 Uiso
H62 H -0.12665 -0.57213 0.68425 0.0000 Uiso
H63 H -0.12063 -0.70781 0.67101 0.0000 Uiso
C74 C -0.28964 -0.66154 0.67501 0.0000 Uiso
C75 C -0.19205 -0.69045 0.65454 0.0000 Uiso
C76 C -0.23658 -0.69533 0.65899 0.0000 Uiso
C77 C -0.24211 -0.65602 0.67257 0.0000 Uiso
C78 C -0.20181 -0.61158 0.68171 0.0000 Uiso
C79 C -0.15716 -0.60670 0.67751 0.0000 Uiso
C80 C -0.15161 -0.64588 0.66434 0.0000 Uiso
C81 C -0.09395 -0.67158 0.66051 0.0000 Uiso
N104 N -0.10478 -0.63875 0.65768 0.0000 Uiso
H112 H 0.08113 -0.63645 0.60617 0.0000 Uiso
C113 C 0.01941 -0.73014 0.64092 0.0000 Uiso
H114 H -0.06501 -0.73344 0.67203 0.0000 Uiso
C146 C -0.01532 -0.77584 0.60673 0.0000 Uiso
C147 C -0.00611 -0.81282 0.60810 0.0000 Uiso
C148 C 0.03839 -0.80506 0.64212 0.0000 Uiso
C149 C 0.07303 -0.75982 0.67614 0.0000 Uiso
C150 C 0.06372 -0.72291 0.67686 0.0000 Uiso
S151 S 0.05467 -0.85046 0.64142 0.0000 Uiso
C152 C -0.00327 -0.90331 0.63798 0.0000 Uiso
H153 H -0.04954 -0.78329 0.57492 0.0000 Uiso
H154 H -0.03382 -0.84681 0.57881 0.0000 Uiso
H155 H 0.10745 -0.75315 0.70387 0.0000 Uiso
H156 H 0.09124 -0.68905 0.70861 0.0000 Uiso
H157 H 0.00086 -0.93435 0.65234 0.0000 Uiso
H158 H -0.02037 -0.90680 0.54424 0.0000 Uiso
H159 H -0.02565 -0.90216 0.71528 0.0000 Uiso
H37 H 0.53044 -0.40383 0.60839 0.0000 Uiso
H38 H 0.46329 -0.25979 0.60568 0.0000 Uiso
H39 H 0.53658 -0.26104 0.60952 0.0000 Uiso
H40 H 0.45968 -0.41183 0.60594 0.0000 Uiso
H41 H 0.38630 -0.41095 0.60414 0.0000 Uiso
C42 C 0.64405 -0.31030 0.62163 0.0000 Uiso
C43 C 0.69047 -0.30002 0.63896 0.0000 Uiso
C47 C 0.60708 -0.35692 0.62213 0.0000 Uiso
C48 C 0.55800 -0.36767 0.61132 0.0000 Uiso
C49 C 0.46185 -0.29328 0.60539 0.0000 Uiso
C50 C 0.50382 -0.29387 0.60729 0.0000 Uiso
C51 C 0.50406 -0.33613 0.60662 0.0000 Uiso
C52 C 0.46110 -0.37843 0.60534 0.0000 Uiso
C53 C 0.41885 -0.37792 0.60461 0.0000 Uiso
C54 C 0.41874 -0.33528 0.60346 0.0000 Uiso
C55 C 0.37421 -0.33431 0.60122 0.0000 Uiso
N57 N 0.54876 -0.33370 0.61077 0.0000 Uiso
H112 H 0.63645 -0.28242 0.60617 0.0000 Uiso
C113 C 0.73014 -0.25045 0.64092 0.0000 Uiso
C44 C 0.69853 -0.33768 0.65441 0.0000 Uiso
C45 C 0.66130 -0.38388 0.64981 0.0000 Uiso
N46 N 0.61669 -0.39237 0.63493 0.0000 Uiso
H59 H 0.72184 -0.46831 0.64088 0.0000 Uiso
H61 H 0.58046 -0.62422 0.69185 0.0000 Uiso
H62 H 0.57213 -0.55452 0.68425 0.0000 Uiso
H63 H 0.70781 -0.41282 0.67101 0.0000 Uiso
C75 C 0.69045 -0.50160 0.65454 0.0000 Uiso
C76 C 0.69533 -0.54125 0.65899 0.0000 Uiso
C77 C 0.65602 -0.58609 0.67257 0.0000 Uiso
C78 C 0.61158 -0.59023 0.68171 0.0000 Uiso
C79 C 0.60670 -0.55046 0.67751 0.0000 Uiso
C80 C 0.64588 -0.50573 0.66434 0.0000 Uiso
C81 C 0.67158 -0.42237 0.66051 0.0000 Uiso
N104 N 0.63875 -0.46603 0.65768 0.0000 Uiso
H114 H 0.73344 -0.33157 0.67203 0.0000 Uiso
C146 C 0.77584 -0.23948 0.60673 0.0000 Uiso
C147 C 0.81282 -0.19329 0.60810 0.0000 Uiso
C148 C 0.80506 -0.15655 0.64212 0.0000 Uiso
C149 C 0.75982 -0.16715 0.67614 0.0000 Uiso
C150 C 0.72291 -0.21337 0.67686 0.0000 Uiso
S151 S 0.85046 -0.09487 0.64142 0.0000 Uiso
C152 C 0.90331 -0.09996 0.63798 0.0000 Uiso
H153 H 0.78329 -0.26625 0.57492 0.0000 Uiso
H154 H 0.84681 -0.18701 0.57881 0.0000 Uiso
H155 H 0.75315 -0.13940 0.70387 0.0000 Uiso
H156 H 0.68905 -0.21971 0.70861 0.0000 Uiso
H157 H 0.93435 -0.06479 0.65234 0.0000 Uiso
H158 H 0.90680 -0.11357 0.54424 0.0000 Uiso
H159 H 0.90216 -0.12349 0.71528 0.0000 Uiso
N58 N 0.33239 -0.37481 0.60126 0.0000 Uiso
N56 N 0.70491 -0.62336 0.67492 0.0000 Uiso
C74 C 0.66154 -0.62810 0.67501 0.0000 Uiso
H60 H 0.73005 -0.53669 0.65011 0.0000 Uiso
H37 H 0.40383 -0.06573 0.60839 0.0000 Uiso
H38 H 0.25979 -0.27692 0.60568 0.0000 Uiso
H39 H 0.26104 -0.20238 0.60952 0.0000 Uiso
H40 H 0.41183 -0.12849 0.60594 0.0000 Uiso
H41 H 0.41095 -0.20275 0.60414 0.0000 Uiso
C42 C 0.31030 -0.04565 0.62163 0.0000 Uiso
C43 C 0.30002 -0.00951 0.63896 0.0000 Uiso
C47 C 0.35692 -0.03600 0.62213 0.0000 Uiso
C48 C 0.36767 -0.07433 0.61132 0.0000 Uiso
C49 C 0.29328 -0.24487 0.60539 0.0000 Uiso
C50 C 0.29387 -0.20231 0.60729 0.0000 Uiso
C51 C 0.33613 -0.15981 0.60662 0.0000 Uiso
C52 C 0.37843 -0.16047 0.60534 0.0000 Uiso
C53 C 0.37792 -0.20323 0.60461 0.0000 Uiso
C54 C 0.33528 -0.24598 0.60346 0.0000 Uiso
C55 C 0.33431 -0.29148 0.60122 0.0000 Uiso
N57 N 0.33370 -0.11754 0.61077 0.0000 Uiso
H112 H 0.28242 -0.08113 0.60617 0.0000 Uiso
C113 C 0.25045 -0.01941 0.64092 0.0000 Uiso
C44 C 0.33768 0.03621 0.65441 0.0000 Uiso
C45 C 0.38388 0.04518 0.64981 0.0000 Uiso
N46 N 0.39237 0.00906 0.63493 0.0000 Uiso
H59 H 0.46831 0.19015 0.64088 0.0000 Uiso
H61 H 0.62422 0.20468 0.69185 0.0000 Uiso
H62 H 0.55452 0.12665 0.68425 0.0000 Uiso
H63 H 0.41282 0.12063 0.67101 0.0000 Uiso
C75 C 0.50160 0.19205 0.65454 0.0000 Uiso
C76 C 0.54125 0.23658 0.65899 0.0000 Uiso
C77 C 0.58609 0.24211 0.67257 0.0000 Uiso
C78 C 0.59023 0.20181 0.68171 0.0000 Uiso
C79 C 0.55046 0.15716 0.67751 0.0000 Uiso
C80 C 0.50573 0.15161 0.66434 0.0000 Uiso
C81 C 0.42237 0.09395 0.66051 0.0000 Uiso
N104 N 0.46603 0.10478 0.65768 0.0000 Uiso
H114 H 0.33157 0.06501 0.67203 0.0000 Uiso
C146 C 0.23948 0.01532 0.60673 0.0000 Uiso
C147 C 0.19329 0.00611 0.60810 0.0000 Uiso
C148 C 0.15655 -0.03839 0.64212 0.0000 Uiso
C149 C 0.16715 -0.07303 0.67614 0.0000 Uiso
C150 C 0.21337 -0.06372 0.67686 0.0000 Uiso
S151 S 0.09487 -0.05467 0.64142 0.0000 Uiso
C152 C 0.09996 0.00327 0.63798 0.0000 Uiso
H153 H 0.26625 0.04954 0.57492 0.0000 Uiso
H154 H 0.18701 0.03382 0.57881 0.0000 Uiso
H155 H 0.13940 -0.10745 0.70387 0.0000 Uiso
H156 H 0.21971 -0.09124 0.70861 0.0000 Uiso
H157 H 0.06479 -0.00086 0.65234 0.0000 Uiso
H158 H 0.11357 0.02037 0.54424 0.0000 Uiso
H159 H 0.12349 0.02565 0.71528 0.0000 Uiso
N58 N 0.37481 -0.29280 0.60126 0.0000 Uiso
N56 N 0.62336 0.32827 0.67492 0.0000 Uiso
C74 C 0.62810 0.28964 0.67501 0.0000 Uiso
H60 H 0.53669 0.26674 0.65011 0.0000 Uiso
N56 N 0.62336 -0.67173 0.67492 0.0000 Uiso
N56 N 1.62336 0.32827 0.67492 0.0000 Uiso
N56 N 1.67173 1.29509 0.67492 0.0000 Uiso
N56 N -0.29509 -0.62336 0.67492 0.0000 Uiso
N56 N 0.70491 0.37664 0.67492 0.0000 Uiso
C74 C -0.37190 -0.71036 0.67501 0.0000 Uiso
C74 C 0.71036 -0.66154 0.67501 0.0000 Uiso
C74 C 1.71036 0.33846 0.67501 0.0000 Uiso
C74 C 0.66154 0.37190 0.67501 0.0000 Uiso
C74 C 1.66154 1.37190 0.67501 0.0000 Uiso
H37 H 1.40383 1.93427 0.60839 0.0000 Uiso
H38 H 1.25979 1.72308 0.60568 0.0000 Uiso
H39 H 1.26104 1.79762 0.60952 0.0000 Uiso
H40 H 1.41183 1.87151 0.60594 0.0000 Uiso
H41 H 1.41095 1.79725 0.60414 0.0000 Uiso
C42 C 1.31030 1.95435 0.62163 0.0000 Uiso
C43 C 1.30002 1.99049 0.63896 0.0000 Uiso
C44 C 1.33768 2.03621 0.65441 0.0000 Uiso
C45 C 1.38388 2.04518 0.64981 0.0000 Uiso
N46 N 1.39237 2.00906 0.63493 0.0000 Uiso
C47 C 1.35692 1.96400 0.62213 0.0000 Uiso
C48 C 1.36767 1.92567 0.61132 0.0000 Uiso
C49 C 1.29328 1.75513 0.60539 0.0000 Uiso
C50 C 1.29387 1.79769 0.60729 0.0000 Uiso
C51 C 1.33613 1.84019 0.60662 0.0000 Uiso
C52 C 1.37843 1.83953 0.60534 0.0000 Uiso
C53 C 1.37792 1.79677 0.60461 0.0000 Uiso
C54 C 1.33528 1.75402 0.60346 0.0000 Uiso
C55 C 1.33431 1.70852 0.60122 0.0000 Uiso
N56 N 1.62336 2.32827 0.67492 0.0000 Uiso
N57 N 1.33370 1.88246 0.61077 0.0000 Uiso
N58 N 1.37481 1.70720 0.60126 0.0000 Uiso
H59 H 1.46831 2.19015 0.64088 0.0000 Uiso
H60 H 1.53669 2.26674 0.65011 0.0000 Uiso
H61 H 1.62422 2.20468 0.69185 0.0000 Uiso
H62 H 1.55452 2.12665 0.68425 0.0000 Uiso
H63 H 1.41282 2.12063 0.67101 0.0000 Uiso
C74 C 1.62810 2.28964 0.67501 0.0000 Uiso
C75 C 1.50160 2.19205 0.65454 0.0000 Uiso
C76 C 1.54125 2.23658 0.65899 0.0000 Uiso
C77 C 1.58609 2.24211 0.67257 0.0000 Uiso
C78 C 1.59023 2.20181 0.68171 0.0000 Uiso
C79 C 1.55046 2.15716 0.67751 0.0000 Uiso
C80 C 1.50573 2.15161 0.66434 0.0000 Uiso
C81 C 1.42237 2.09395 0.66051 0.0000 Uiso
N104 N 1.46603 2.10478 0.65768 0.0000 Uiso
H112 H 1.28242 1.91887 0.60617 0.0000 Uiso
C113 C 1.25045 1.98059 0.64092 0.0000 Uiso
H114 H 1.33157 2.06501 0.67203 0.0000 Uiso
C146 C 1.23948 2.01532 0.60673 0.0000 Uiso
C147 C 1.19329 2.00611 0.60810 0.0000 Uiso
C148 C 1.15655 1.96161 0.64212 0.0000 Uiso
C149 C 1.16715 1.92697 0.67614 0.0000 Uiso
C150 C 1.21337 1.93628 0.67686 0.0000 Uiso
S151 S 1.09487 1.94533 0.64142 0.0000 Uiso
C152 C 1.09996 2.00327 0.63798 0.0000 Uiso
H153 H 1.26625 2.04954 0.57492 0.0000 Uiso
H154 H 1.18701 2.03382 0.57881 0.0000 Uiso
H155 H 1.13940 1.89255 0.70387 0.0000 Uiso
H156 H 1.21971 1.90876 0.70861 0.0000 Uiso
H157 H 1.06479 1.99914 0.65234 0.0000 Uiso
H158 H 1.11357 2.02037 0.54424 0.0000 Uiso
H159 H 1.12349 2.02565 0.71528 0.0000 Uiso
H37 H 1.06573 1.46956 0.60839 0.0000 Uiso
H38 H 1.27692 1.53671 0.60568 0.0000 Uiso
H39 H 1.20238 1.46342 0.60952 0.0000 Uiso
H40 H 1.12849 1.54032 0.60594 0.0000 Uiso
H41 H 1.20275 1.61370 0.60414 0.0000 Uiso
C42 C 1.04565 1.35595 0.62163 0.0000 Uiso
C43 C 1.00951 1.30953 0.63896 0.0000 Uiso
C47 C 1.03600 1.39292 0.62213 0.0000 Uiso
C48 C 1.07433 1.44200 0.61132 0.0000 Uiso
C49 C 1.24487 1.53815 0.60539 0.0000 Uiso
C50 C 1.20231 1.49618 0.60729 0.0000 Uiso
C51 C 1.15981 1.49594 0.60662 0.0000 Uiso
C52 C 1.16047 1.53890 0.60534 0.0000 Uiso
C53 C 1.20323 1.58115 0.60461 0.0000 Uiso
C54 C 1.24598 1.58126 0.60346 0.0000 Uiso
C55 C 1.29148 1.62579 0.60122 0.0000 Uiso
N57 N 1.11754 1.45124 0.61077 0.0000 Uiso
H112 H 1.08113 1.36355 0.60617 0.0000 Uiso
C113 C 1.01941 1.26986 0.64092 0.0000 Uiso
C44 C 0.96379 1.30147 0.65441 0.0000 Uiso
C45 C 0.95482 1.33870 0.64981 0.0000 Uiso
N46 N 0.99094 1.38331 0.63493 0.0000 Uiso
H59 H 0.80985 1.27816 0.64088 0.0000 Uiso
H61 H 0.79532 1.41954 0.69185 0.0000 Uiso
H62 H 0.87335 1.42787 0.68425 0.0000 Uiso
H63 H 0.87937 1.29219 0.67101 0.0000 Uiso
C75 C 0.80795 1.30955 0.65454 0.0000 Uiso
C76 C 0.76342 1.30467 0.65899 0.0000 Uiso
C77 C 0.75789 1.34398 0.67257 0.0000 Uiso
C78 C 0.79819 1.38842 0.68171 0.0000 Uiso
C79 C 0.84284 1.39330 0.67751 0.0000 Uiso
C80 C 0.84839 1.35412 0.66434 0.0000 Uiso
C81 C 0.90605 1.32842 0.66051 0.0000 Uiso
N104 N 0.89522 1.36125 0.65768 0.0000 Uiso
H114 H 0.93499 1.26656 0.67203 0.0000 Uiso
C146 C 0.98468 1.22416 0.60673 0.0000 Uiso
C147 C 0.99389 1.18718 0.60810 0.0000 Uiso
C148 C 1.03839 1.19494 0.64212 0.0000 Uiso
C149 C 1.07303 1.24018 0.67614 0.0000 Uiso
C150 C 1.06372 1.27709 0.67686 0.0000 Uiso
S151 S 1.05467 1.14954 0.64142 0.0000 Uiso
C152 C 0.99673 1.09669 0.63798 0.0000 Uiso
H153 H 0.95046 1.21671 0.57492 0.0000 Uiso
H154 H 0.96618 1.15319 0.57881 0.0000 Uiso
H155 H 1.10745 1.24685 0.70387 0.0000 Uiso
H156 H 1.09124 1.31095 0.70861 0.0000 Uiso
H157 H 1.00086 1.06565 0.65234 0.0000 Uiso
H158 H 0.97963 1.09320 0.54424 0.0000 Uiso
H159 H 0.97435 1.09784 0.71528 0.0000 Uiso
N58 N 1.29280 1.66761 0.60126 0.0000 Uiso
N56 N 0.67173 1.29509 0.67492 0.0000 Uiso
C74 C 0.71036 1.33846 0.67501 0.0000 Uiso
H60 H 0.73326 1.26995 0.65011 0.0000 Uiso
H37 H 1.53044 1.59617 0.60839 0.0000 Uiso
H38 H 1.46329 1.74021 0.60568 0.0000 Uiso
H39 H 1.53658 1.73896 0.60952 0.0000 Uiso
H40 H 1.45968 1.58817 0.60594 0.0000 Uiso
H41 H 1.38630 1.58905 0.60414 0.0000 Uiso
C42 C 1.64405 1.68970 0.62163 0.0000 Uiso
C43 C 1.69047 1.69998 0.63896 0.0000 Uiso
C47 C 1.60708 1.64308 0.62213 0.0000 Uiso
C48 C 1.55800 1.63233 0.61132 0.0000 Uiso
C49 C 1.46185 1.70672 0.60539 0.0000 Uiso
C50 C 1.50382 1.70613 0.60729 0.0000 Uiso
C51 C 1.50406 1.66387 0.60662 0.0000 Uiso
C52 C 1.46110 1.62157 0.60534 0.0000 Uiso
C53 C 1.41885 1.62208 0.60461 0.0000 Uiso
C54 C 1.41874 1.66472 0.60346 0.0000 Uiso
C55 C 1.37421 1.66569 0.60122 0.0000 Uiso
N57 N 1.54876 1.66630 0.61077 0.0000 Uiso
H112 H 1.63645 1.71758 0.60617 0.0000 Uiso
C113 C 1.73014 1.74955 0.64092 0.0000 Uiso
C44 C 1.69853 1.66232 0.65441 0.0000 Uiso
C45 C 1.66130 1.61612 0.64981 0.0000 Uiso
N46 N 1.61669 1.60763 0.63493 0.0000 Uiso
H59 H 1.72184 1.53169 0.64088 0.0000 Uiso
H61 H 1.58046 1.37578 0.69185 0.0000 Uiso
H62 H 1.57213 1.44548 0.68425 0.0000 Uiso
H63 H 1.70781 1.58718 0.67101 0.0000 Uiso
C75 C 1.69045 1.49840 0.65454 0.0000 Uiso
C76 C 1.69533 1.45875 0.65899 0.0000 Uiso
C77 C 1.65602 1.41391 0.67257 0.0000 Uiso
C78 C 1.61158 1.40977 0.68171 0.0000 Uiso
C79 C 1.60670 1.44954 0.67751 0.0000 Uiso
C80 C 1.64588 1.49427 0.66434 0.0000 Uiso
C81 C 1.67158 1.57763 0.66051 0.0000 Uiso
N104 N 1.63875 1.53397 0.65768 0.0000 Uiso
H114 H 1.73344 1.66843 0.67203 0.0000 Uiso
C146 C 1.77584 1.76052 0.60673 0.0000 Uiso
C147 C 1.81282 1.80671 0.60810 0.0000 Uiso
C148 C 1.80506 1.84345 0.64212 0.0000 Uiso
C149 C 1.75982 1.83285 0.67614 0.0000 Uiso
C150 C 1.72291 1.78663 0.67686 0.0000 Uiso
S151 S 1.85046 1.90513 0.64142 0.0000 Uiso
C152 C 1.90331 1.90004 0.63798 0.0000 Uiso
H153 H 1.78329 1.73375 0.57492 0.0000 Uiso
H154 H 1.84681 1.81299 0.57881 0.0000 Uiso
H155 H 1.75315 1.86060 0.70387 0.0000 Uiso
H156 H 1.68905 1.78029 0.70861 0.0000 Uiso
H157 H 1.93435 1.93521 0.65234 0.0000 Uiso
H158 H 1.90680 1.88643 0.54424 0.0000 Uiso
H159 H 1.90216 1.87651 0.71528 0.0000 Uiso
N58 N 1.33239 1.62519 0.60126 0.0000 Uiso
N56 N 1.70491 1.37664 0.67492 0.0000 Uiso
H60 H 1.73005 1.46331 0.65011 0.0000 Uiso
H37 H 0.06573 0.46956 0.60839 0.0000 Uiso
H38 H 0.27692 0.53671 0.60568 0.0000 Uiso
H39 H 0.20238 0.46342 0.60952 0.0000 Uiso
H40 H 0.12849 0.54032 0.60594 0.0000 Uiso
H41 H 0.20275 0.61370 0.60414 0.0000 Uiso
C42 C 0.04565 0.35595 0.62163 0.0000 Uiso
C43 C 0.00951 0.30953 0.63896 0.0000 Uiso
C44 C -0.03621 0.30147 0.65441 0.0000 Uiso
C45 C -0.04518 0.33870 0.64981 0.0000 Uiso
N46 N -0.00906 0.38331 0.63493 0.0000 Uiso
C47 C 0.03600 0.39292 0.62213 0.0000 Uiso
C48 C 0.07433 0.44200 0.61132 0.0000 Uiso
C49 C 0.24487 0.53815 0.60539 0.0000 Uiso
C50 C 0.20231 0.49618 0.60729 0.0000 Uiso
C51 C 0.15981 0.49594 0.60662 0.0000 Uiso
C52 C 0.16047 0.53890 0.60534 0.0000 Uiso
C53 C 0.20323 0.58115 0.60461 0.0000 Uiso
C54 C 0.24598 0.58126 0.60346 0.0000 Uiso
C55 C 0.29148 0.62579 0.60122 0.0000 Uiso
N56 N -0.32827 0.29509 0.67492 0.0000 Uiso
N57 N 0.11754 0.45124 0.61077 0.0000 Uiso
N58 N 0.29280 0.66761 0.60126 0.0000 Uiso
H59 H -0.19015 0.27816 0.64088 0.0000 Uiso
H60 H -0.26674 0.26995 0.65011 0.0000 Uiso
H61 H -0.20468 0.41954 0.69185 0.0000 Uiso
H62 H -0.12665 0.42787 0.68425 0.0000 Uiso
H63 H -0.12063 0.29219 0.67101 0.0000 Uiso
C74 C -0.28964 0.33846 0.67501 0.0000 Uiso
C75 C -0.19205 0.30955 0.65454 0.0000 Uiso
C76 C -0.23658 0.30467 0.65899 0.0000 Uiso
C77 C -0.24211 0.34398 0.67257 0.0000 Uiso
C78 C -0.20181 0.38842 0.68171 0.0000 Uiso
C79 C -0.15716 0.39330 0.67751 0.0000 Uiso
C80 C -0.15161 0.35412 0.66434 0.0000 Uiso
C81 C -0.09395 0.32842 0.66051 0.0000 Uiso
N104 N -0.10478 0.36125 0.65768 0.0000 Uiso
H112 H 0.08113 0.36355 0.60617 0.0000 Uiso
C113 C 0.01941 0.26986 0.64092 0.0000 Uiso
H114 H -0.06501 0.26656 0.67203 0.0000 Uiso
C146 C -0.01532 0.22416 0.60673 0.0000 Uiso
C147 C -0.00611 0.18718 0.60810 0.0000 Uiso
C148 C 0.03839 0.19494 0.64212 0.0000 Uiso
C149 C 0.07303 0.24018 0.67614 0.0000 Uiso
C150 C 0.06372 0.27709 0.67686 0.0000 Uiso
S151 S 0.05467 0.14954 0.64142 0.0000 Uiso
C152 C -0.00327 0.09669 0.63798 0.0000 Uiso
H153 H -0.04954 0.21671 0.57492 0.0000 Uiso
H154 H -0.03382 0.15319 0.57881 0.0000 Uiso
H155 H 0.10745 0.24685 0.70387 0.0000 Uiso
H156 H 0.09124 0.31095 0.70861 0.0000 Uiso
H157 H 0.00086 0.06565 0.65234 0.0000 Uiso
H158 H -0.02037 0.09320 0.54424 0.0000 Uiso
H159 H -0.02565 0.09784 0.71528 0.0000 Uiso
H37 H 0.53044 0.59617 0.60839 0.0000 Uiso
H38 H 0.46329 0.74021 0.60568 0.0000 Uiso
H39 H 0.53658 0.73896 0.60952 0.0000 Uiso
H40 H 0.45968 0.58817 0.60594 0.0000 Uiso
H41 H 0.38630 0.58905 0.60414 0.0000 Uiso
C42 C 0.64405 0.68970 0.62163 0.0000 Uiso
C43 C 0.69047 0.69998 0.63896 0.0000 Uiso
C47 C 0.60708 0.64308 0.62213 0.0000 Uiso
C48 C 0.55800 0.63233 0.61132 0.0000 Uiso
C49 C 0.46185 0.70672 0.60539 0.0000 Uiso
C50 C 0.50382 0.70613 0.60729 0.0000 Uiso
C51 C 0.50406 0.66387 0.60662 0.0000 Uiso
C52 C 0.46110 0.62157 0.60534 0.0000 Uiso
C53 C 0.41885 0.62208 0.60461 0.0000 Uiso
C54 C 0.41874 0.66472 0.60346 0.0000 Uiso
C55 C 0.37421 0.66569 0.60122 0.0000 Uiso
N57 N 0.54876 0.66630 0.61077 0.0000 Uiso
H112 H 0.63645 0.71758 0.60617 0.0000 Uiso
C113 C 0.73014 0.74955 0.64092 0.0000 Uiso
C44 C 0.69853 0.66232 0.65441 0.0000 Uiso
C45 C 0.66130 0.61612 0.64981 0.0000 Uiso
N46 N 0.61669 0.60763 0.63493 0.0000 Uiso
H59 H 0.72184 0.53169 0.64088 0.0000 Uiso
H61 H 0.58046 0.37578 0.69185 0.0000 Uiso
H62 H 0.57213 0.44548 0.68425 0.0000 Uiso
H63 H 0.70781 0.58718 0.67101 0.0000 Uiso
C75 C 0.69045 0.49840 0.65454 0.0000 Uiso
C76 C 0.69533 0.45875 0.65899 0.0000 Uiso
C77 C 0.65602 0.41391 0.67257 0.0000 Uiso
C78 C 0.61158 0.40977 0.68171 0.0000 Uiso
C79 C 0.60670 0.44954 0.67751 0.0000 Uiso
C80 C 0.64588 0.49427 0.66434 0.0000 Uiso
C81 C 0.67158 0.57763 0.66051 0.0000 Uiso
N104 N 0.63875 0.53397 0.65768 0.0000 Uiso
H114 H 0.73344 0.66843 0.67203 0.0000 Uiso
C146 C 0.77584 0.76052 0.60673 0.0000 Uiso
C147 C 0.81282 0.80671 0.60810 0.0000 Uiso
C148 C 0.80506 0.84345 0.64212 0.0000 Uiso
C149 C 0.75982 0.83285 0.67614 0.0000 Uiso
C150 C 0.72291 0.78663 0.67686 0.0000 Uiso
S151 S 0.85046 0.90513 0.64142 0.0000 Uiso
C152 C 0.90331 0.90004 0.63798 0.0000 Uiso
H153 H 0.78329 0.73375 0.57492 0.0000 Uiso
H154 H 0.84681 0.81299 0.57881 0.0000 Uiso
H155 H 0.75315 0.86060 0.70387 0.0000 Uiso
H156 H 0.68905 0.78029 0.70861 0.0000 Uiso
H157 H 0.93435 0.93521 0.65234 0.0000 Uiso
H158 H 0.90680 0.88643 0.54424 0.0000 Uiso
H159 H 0.90216 0.87651 0.71528 0.0000 Uiso
N58 N 0.33239 0.62519 0.60126 0.0000 Uiso
H60 H 0.73005 0.46331 0.65011 0.0000 Uiso
H37 H 0.40383 0.93427 0.60839 0.0000 Uiso
H38 H 0.25979 0.72308 0.60568 0.0000 Uiso
H39 H 0.26104 0.79762 0.60952 0.0000 Uiso
H40 H 0.41183 0.87151 0.60594 0.0000 Uiso
H41 H 0.41095 0.79725 0.60414 0.0000 Uiso
C42 C 0.31030 0.95435 0.62163 0.0000 Uiso
C43 C 0.30002 0.99049 0.63896 0.0000 Uiso
C47 C 0.35692 0.96400 0.62213 0.0000 Uiso
C48 C 0.36767 0.92567 0.61132 0.0000 Uiso
C49 C 0.29328 0.75513 0.60539 0.0000 Uiso
C50 C 0.29387 0.79769 0.60729 0.0000 Uiso
C51 C 0.33613 0.84019 0.60662 0.0000 Uiso
C52 C 0.37843 0.83953 0.60534 0.0000 Uiso
C53 C 0.37792 0.79677 0.60461 0.0000 Uiso
C54 C 0.33528 0.75402 0.60346 0.0000 Uiso
C55 C 0.33431 0.70852 0.60122 0.0000 Uiso
N57 N 0.33370 0.88246 0.61077 0.0000 Uiso
H112 H 0.28242 0.91887 0.60617 0.0000 Uiso
C113 C 0.25045 0.98059 0.64092 0.0000 Uiso
C44 C 0.33768 1.03621 0.65441 0.0000 Uiso
C45 C 0.38388 1.04518 0.64981 0.0000 Uiso
N46 N 0.39237 1.00906 0.63493 0.0000 Uiso
H59 H 0.46831 1.19015 0.64088 0.0000 Uiso
H61 H 0.62422 1.20468 0.69185 0.0000 Uiso
H62 H 0.55452 1.12665 0.68425 0.0000 Uiso
H63 H 0.41282 1.12063 0.67101 0.0000 Uiso
C75 C 0.50160 1.19205 0.65454 0.0000 Uiso
C76 C 0.54125 1.23658 0.65899 0.0000 Uiso
C77 C 0.58609 1.24211 0.67257 0.0000 Uiso
C78 C 0.59023 1.20181 0.68171 0.0000 Uiso
C79 C 0.55046 1.15716 0.67751 0.0000 Uiso
C80 C 0.50573 1.15161 0.66434 0.0000 Uiso
C81 C 0.42237 1.09395 0.66051 0.0000 Uiso
N104 N 0.46603 1.10478 0.65768 0.0000 Uiso
H114 H 0.33157 1.06501 0.67203 0.0000 Uiso
C146 C 0.23948 1.01532 0.60673 0.0000 Uiso
C147 C 0.19329 1.00611 0.60810 0.0000 Uiso
C148 C 0.15655 0.96161 0.64212 0.0000 Uiso
C149 C 0.16715 0.92697 0.67614 0.0000 Uiso
C150 C 0.21337 0.93628 0.67686 0.0000 Uiso
S151 S 0.09487 0.94533 0.64142 0.0000 Uiso
C152 C 0.09996 1.00327 0.63798 0.0000 Uiso
H153 H 0.26625 1.04954 0.57492 0.0000 Uiso
H154 H 0.18701 1.03382 0.57881 0.0000 Uiso
H155 H 0.13940 0.89255 0.70387 0.0000 Uiso
H156 H 0.21971 0.90876 0.70861 0.0000 Uiso
H157 H 0.06479 0.99914 0.65234 0.0000 Uiso
H158 H 0.11357 1.02037 0.54424 0.0000 Uiso
H159 H 0.12349 1.02565 0.71528 0.0000 Uiso
N58 N 0.37481 0.70720 0.60126 0.0000 Uiso
N56 N 0.62336 1.32827 0.67492 0.0000 Uiso
C74 C 0.62810 1.28964 0.67501 0.0000 Uiso
H60 H 0.53669 1.26674 0.65011 0.0000 Uiso
N56 N 1.67173 2.29509 0.67492 0.0000 Uiso
N56 N -0.29509 0.37664 0.67492 0.0000 Uiso
N56 N 0.70491 1.37664 0.67492 0.0000 Uiso
C74 C -0.37190 0.28964 0.67501 0.0000 Uiso
C74 C 1.71036 1.33846 0.67501 0.0000 Uiso
C74 C 0.66154 1.37190 0.67501 0.0000 Uiso
C74 C 1.66154 2.37190 0.67501 0.0000 Uiso
H37 H 2.40383 0.93427 0.60839 0.0000 Uiso
H38 H 2.25979 0.72308 0.60568 0.0000 Uiso
H39 H 2.26104 0.79762 0.60952 0.0000 Uiso
H40 H 2.41183 0.87151 0.60594 0.0000 Uiso
H41 H 2.41095 0.79725 0.60414 0.0000 Uiso
C42 C 2.31030 0.95435 0.62163 0.0000 Uiso
C43 C 2.30002 0.99049 0.63896 0.0000 Uiso
C44 C 2.33768 1.03621 0.65441 0.0000 Uiso
C45 C 2.38388 1.04518 0.64981 0.0000 Uiso
N46 N 2.39237 1.00906 0.63493 0.0000 Uiso
C47 C 2.35692 0.96400 0.62213 0.0000 Uiso
C48 C 2.36767 0.92567 0.61132 0.0000 Uiso
C49 C 2.29328 0.75513 0.60539 0.0000 Uiso
C50 C 2.29387 0.79769 0.60729 0.0000 Uiso
C51 C 2.33613 0.84019 0.60662 0.0000 Uiso
C52 C 2.37843 0.83953 0.60534 0.0000 Uiso
C53 C 2.37792 0.79677 0.60461 0.0000 Uiso
C54 C 2.33528 0.75402 0.60346 0.0000 Uiso
C55 C 2.33431 0.70852 0.60122 0.0000 Uiso
N56 N 2.62336 1.32827 0.67492 0.0000 Uiso
N57 N 2.33370 0.88246 0.61077 0.0000 Uiso
N58 N 2.37481 0.70720 0.60126 0.0000 Uiso
H59 H 2.46831 1.19015 0.64088 0.0000 Uiso
H60 H 2.53669 1.26674 0.65011 0.0000 Uiso
H61 H 2.62422 1.20468 0.69185 0.0000 Uiso
H62 H 2.55452 1.12665 0.68425 0.0000 Uiso
H63 H 2.41282 1.12063 0.67101 0.0000 Uiso
C74 C 2.62810 1.28964 0.67501 0.0000 Uiso
C75 C 2.50160 1.19205 0.65454 0.0000 Uiso
C76 C 2.54125 1.23658 0.65899 0.0000 Uiso
C77 C 2.58609 1.24211 0.67257 0.0000 Uiso
C78 C 2.59023 1.20181 0.68171 0.0000 Uiso
C79 C 2.55046 1.15716 0.67751 0.0000 Uiso
C80 C 2.50573 1.15161 0.66434 0.0000 Uiso
C81 C 2.42237 1.09395 0.66051 0.0000 Uiso
N104 N 2.46603 1.10478 0.65768 0.0000 Uiso
H112 H 2.28242 0.91887 0.60617 0.0000 Uiso
C113 C 2.25045 0.98059 0.64092 0.0000 Uiso
H114 H 2.33157 1.06501 0.67203 0.0000 Uiso
C146 C 2.23948 1.01532 0.60673 0.0000 Uiso
C147 C 2.19329 1.00611 0.60810 0.0000 Uiso
C148 C 2.15655 0.96161 0.64212 0.0000 Uiso
C149 C 2.16715 0.92697 0.67614 0.0000 Uiso
C150 C 2.21337 0.93628 0.67686 0.0000 Uiso
S151 S 2.09487 0.94533 0.64142 0.0000 Uiso
C152 C 2.09996 1.00327 0.63798 0.0000 Uiso
H153 H 2.26625 1.04954 0.57492 0.0000 Uiso
H154 H 2.18701 1.03382 0.57881 0.0000 Uiso
H155 H 2.13940 0.89255 0.70387 0.0000 Uiso
H156 H 2.21971 0.90876 0.70861 0.0000 Uiso
H157 H 2.06479 0.99914 0.65234 0.0000 Uiso
H158 H 2.11357 1.02037 0.54424 0.0000 Uiso
H159 H 2.12349 1.02565 0.71528 0.0000 Uiso
H37 H 2.06573 0.46956 0.60839 0.0000 Uiso
H38 H 2.27692 0.53671 0.60568 0.0000 Uiso
H39 H 2.20238 0.46342 0.60952 0.0000 Uiso
H40 H 2.12849 0.54032 0.60594 0.0000 Uiso
H41 H 2.20275 0.61370 0.60414 0.0000 Uiso
C42 C 2.04565 0.35595 0.62163 0.0000 Uiso
C43 C 2.00951 0.30953 0.63896 0.0000 Uiso
C47 C 2.03600 0.39292 0.62213 0.0000 Uiso
C48 C 2.07433 0.44200 0.61132 0.0000 Uiso
C49 C 2.24487 0.53815 0.60539 0.0000 Uiso
C50 C 2.20231 0.49618 0.60729 0.0000 Uiso
C51 C 2.15981 0.49594 0.60662 0.0000 Uiso
C52 C 2.16047 0.53890 0.60534 0.0000 Uiso
C53 C 2.20323 0.58115 0.60461 0.0000 Uiso
C54 C 2.24598 0.58126 0.60346 0.0000 Uiso
C55 C 2.29148 0.62579 0.60122 0.0000 Uiso
N57 N 2.11754 0.45124 0.61077 0.0000 Uiso
H112 H 2.08113 0.36355 0.60617 0.0000 Uiso
C113 C 2.01941 0.26986 0.64092 0.0000 Uiso
C44 C 1.96379 0.30147 0.65441 0.0000 Uiso
C45 C 1.95482 0.33870 0.64981 0.0000 Uiso
N46 N 1.99094 0.38331 0.63493 0.0000 Uiso
H59 H 1.80985 0.27816 0.64088 0.0000 Uiso
H61 H 1.79532 0.41954 0.69185 0.0000 Uiso
H62 H 1.87335 0.42787 0.68425 0.0000 Uiso
H63 H 1.87937 0.29219 0.67101 0.0000 Uiso
C75 C 1.80795 0.30955 0.65454 0.0000 Uiso
C76 C 1.76342 0.30467 0.65899 0.0000 Uiso
C77 C 1.75789 0.34398 0.67257 0.0000 Uiso
C78 C 1.79819 0.38842 0.68171 0.0000 Uiso
C79 C 1.84284 0.39330 0.67751 0.0000 Uiso
C80 C 1.84839 0.35412 0.66434 0.0000 Uiso
C81 C 1.90605 0.32842 0.66051 0.0000 Uiso
N104 N 1.89522 0.36125 0.65768 0.0000 Uiso
H114 H 1.93499 0.26656 0.67203 0.0000 Uiso
C146 C 1.98468 0.22416 0.60673 0.0000 Uiso
C147 C 1.99389 0.18718 0.60810 0.0000 Uiso
C148 C 2.03839 0.19494 0.64212 0.0000 Uiso
C149 C 2.07303 0.24018 0.67614 0.0000 Uiso
C150 C 2.06372 0.27709 0.67686 0.0000 Uiso
S151 S 2.05467 0.14954 0.64142 0.0000 Uiso
C152 C 1.99673 0.09669 0.63798 0.0000 Uiso
H153 H 1.95046 0.21671 0.57492 0.0000 Uiso
H154 H 1.96618 0.15319 0.57881 0.0000 Uiso
H155 H 2.10745 0.24685 0.70387 0.0000 Uiso
H156 H 2.09124 0.31095 0.70861 0.0000 Uiso
H157 H 2.00086 0.06565 0.65234 0.0000 Uiso
H158 H 1.97963 0.09320 0.54424 0.0000 Uiso
H159 H 1.97435 0.09784 0.71528 0.0000 Uiso
N58 N 2.29280 0.66761 0.60126 0.0000 Uiso
N56 N 1.67173 0.29509 0.67492 0.0000 Uiso
H60 H 1.73326 0.26995 0.65011 0.0000 Uiso
H37 H 2.53044 0.59617 0.60839 0.0000 Uiso
H38 H 2.46329 0.74021 0.60568 0.0000 Uiso
H39 H 2.53658 0.73896 0.60952 0.0000 Uiso
H40 H 2.45968 0.58817 0.60594 0.0000 Uiso
H41 H 2.38630 0.58905 0.60414 0.0000 Uiso
C42 C 2.64405 0.68970 0.62163 0.0000 Uiso
C43 C 2.69047 0.69998 0.63896 0.0000 Uiso
C47 C 2.60708 0.64308 0.62213 0.0000 Uiso
C48 C 2.55800 0.63233 0.61132 0.0000 Uiso
C49 C 2.46185 0.70672 0.60539 0.0000 Uiso
C50 C 2.50382 0.70613 0.60729 0.0000 Uiso
C51 C 2.50406 0.66387 0.60662 0.0000 Uiso
C52 C 2.46110 0.62157 0.60534 0.0000 Uiso
C53 C 2.41885 0.62208 0.60461 0.0000 Uiso
C54 C 2.41874 0.66472 0.60346 0.0000 Uiso
C55 C 2.37421 0.66569 0.60122 0.0000 Uiso
N57 N 2.54876 0.66630 0.61077 0.0000 Uiso
H112 H 2.63645 0.71758 0.60617 0.0000 Uiso
C113 C 2.73014 0.74955 0.64092 0.0000 Uiso
C44 C 2.69853 0.66232 0.65441 0.0000 Uiso
C45 C 2.66130 0.61612 0.64981 0.0000 Uiso
N46 N 2.61669 0.60763 0.63493 0.0000 Uiso
H59 H 2.72184 0.53169 0.64088 0.0000 Uiso
H61 H 2.58046 0.37578 0.69185 0.0000 Uiso
H62 H 2.57213 0.44548 0.68425 0.0000 Uiso
H63 H 2.70781 0.58718 0.67101 0.0000 Uiso
C75 C 2.69045 0.49840 0.65454 0.0000 Uiso
C76 C 2.69533 0.45875 0.65899 0.0000 Uiso
C77 C 2.65602 0.41391 0.67257 0.0000 Uiso
C78 C 2.61158 0.40977 0.68171 0.0000 Uiso
C79 C 2.60670 0.44954 0.67751 0.0000 Uiso
C80 C 2.64588 0.49427 0.66434 0.0000 Uiso
C81 C 2.67158 0.57763 0.66051 0.0000 Uiso
N104 N 2.63875 0.53397 0.65768 0.0000 Uiso
H114 H 2.73344 0.66843 0.67203 0.0000 Uiso
C146 C 2.77584 0.76052 0.60673 0.0000 Uiso
C147 C 2.81282 0.80671 0.60810 0.0000 Uiso
C148 C 2.80506 0.84345 0.64212 0.0000 Uiso
C149 C 2.75982 0.83285 0.67614 0.0000 Uiso
C150 C 2.72291 0.78663 0.67686 0.0000 Uiso
S151 S 2.85046 0.90513 0.64142 0.0000 Uiso
C152 C 2.90331 0.90004 0.63798 0.0000 Uiso
H153 H 2.78329 0.73375 0.57492 0.0000 Uiso
H154 H 2.84681 0.81299 0.57881 0.0000 Uiso
H155 H 2.75315 0.86060 0.70387 0.0000 Uiso
H156 H 2.68905 0.78029 0.70861 0.0000 Uiso
H157 H 2.93435 0.93521 0.65234 0.0000 Uiso
H158 H 2.90680 0.88643 0.54424 0.0000 Uiso
H159 H 2.90216 0.87651 0.71528 0.0000 Uiso
N58 N 2.33239 0.62519 0.60126 0.0000 Uiso
N56 N 2.70491 0.37664 0.67492 0.0000 Uiso
C74 C 2.66154 0.37190 0.67501 0.0000 Uiso
H60 H 2.73005 0.46331 0.65011 0.0000 Uiso
H37 H 1.06573 -0.53044 0.60839 0.0000 Uiso
H38 H 1.27692 -0.46329 0.60568 0.0000 Uiso
H39 H 1.20238 -0.53658 0.60952 0.0000 Uiso
H40 H 1.12849 -0.45968 0.60594 0.0000 Uiso
H41 H 1.20275 -0.38630 0.60414 0.0000 Uiso
C42 C 1.04565 -0.64405 0.62163 0.0000 Uiso
C43 C 1.00951 -0.69047 0.63896 0.0000 Uiso
C44 C 0.96379 -0.69853 0.65441 0.0000 Uiso
C45 C 0.95482 -0.66130 0.64981 0.0000 Uiso
N46 N 0.99094 -0.61669 0.63493 0.0000 Uiso
C47 C 1.03600 -0.60708 0.62213 0.0000 Uiso
C48 C 1.07433 -0.55800 0.61132 0.0000 Uiso
C49 C 1.24487 -0.46185 0.60539 0.0000 Uiso
C50 C 1.20231 -0.50382 0.60729 0.0000 Uiso
C51 C 1.15981 -0.50406 0.60662 0.0000 Uiso
C52 C 1.16047 -0.46110 0.60534 0.0000 Uiso
C53 C 1.20323 -0.41885 0.60461 0.0000 Uiso
C54 C 1.24598 -0.41874 0.60346 0.0000 Uiso
C55 C 1.29148 -0.37421 0.60122 0.0000 Uiso
N56 N 0.67173 -0.70491 0.67492 0.0000 Uiso
N57 N 1.11754 -0.54876 0.61077 0.0000 Uiso
N58 N 1.29280 -0.33239 0.60126 0.0000 Uiso
H59 H 0.80985 -0.72184 0.64088 0.0000 Uiso
H60 H 0.73326 -0.73005 0.65011 0.0000 Uiso
H61 H 0.79532 -0.58046 0.69185 0.0000 Uiso
H62 H 0.87335 -0.57213 0.68425 0.0000 Uiso
H63 H 0.87937 -0.70781 0.67101 0.0000 Uiso
C75 C 0.80795 -0.69045 0.65454 0.0000 Uiso
C76 C 0.76342 -0.69533 0.65899 0.0000 Uiso
C77 C 0.75789 -0.65602 0.67257 0.0000 Uiso
C78 C 0.79819 -0.61158 0.68171 0.0000 Uiso
C79 C 0.84284 -0.60670 0.67751 0.0000 Uiso
C80 C 0.84839 -0.64588 0.66434 0.0000 Uiso
C81 C 0.90605 -0.67158 0.66051 0.0000 Uiso
N104 N 0.89522 -0.63875 0.65768 0.0000 Uiso
H112 H 1.08113 -0.63645 0.60617 0.0000 Uiso
C113 C 1.01941 -0.73014 0.64092 0.0000 Uiso
H114 H 0.93499 -0.73344 0.67203 0.0000 Uiso
C146 C 0.98468 -0.77584 0.60673 0.0000 Uiso
C147 C 0.99389 -0.81282 0.60810 0.0000 Uiso
C148 C 1.03839 -0.80506 0.64212 0.0000 Uiso
C149 C 1.07303 -0.75982 0.67614 0.0000 Uiso
C150 C 1.06372 -0.72291 0.67686 0.0000 Uiso
S151 S 1.05467 -0.85046 0.64142 0.0000 Uiso
C152 C 0.99673 -0.90331 0.63798 0.0000 Uiso
H153 H 0.95046 -0.78329 0.57492 0.0000 Uiso
H154 H 0.96618 -0.84681 0.57881 0.0000 Uiso
H155 H 1.10745 -0.75315 0.70387 0.0000 Uiso
H156 H 1.09124 -0.68905 0.70861 0.0000 Uiso
H157 H 1.00086 -0.93435 0.65234 0.0000 Uiso
H158 H 0.97963 -0.90680 0.54424 0.0000 Uiso
H159 H 0.97435 -0.90216 0.71528 0.0000 Uiso
H37 H 1.53044 -0.40383 0.60839 0.0000 Uiso
H38 H 1.46329 -0.25979 0.60568 0.0000 Uiso
H39 H 1.53658 -0.26104 0.60952 0.0000 Uiso
H40 H 1.45968 -0.41183 0.60594 0.0000 Uiso
H41 H 1.38630 -0.41095 0.60414 0.0000 Uiso
C42 C 1.64405 -0.31030 0.62163 0.0000 Uiso
C43 C 1.69047 -0.30002 0.63896 0.0000 Uiso
C47 C 1.60708 -0.35692 0.62213 0.0000 Uiso
C48 C 1.55800 -0.36767 0.61132 0.0000 Uiso
C49 C 1.46185 -0.29328 0.60539 0.0000 Uiso
C50 C 1.50382 -0.29387 0.60729 0.0000 Uiso
C51 C 1.50406 -0.33613 0.60662 0.0000 Uiso
C52 C 1.46110 -0.37843 0.60534 0.0000 Uiso
C53 C 1.41885 -0.37792 0.60461 0.0000 Uiso
C54 C 1.41874 -0.33528 0.60346 0.0000 Uiso
C55 C 1.37421 -0.33431 0.60122 0.0000 Uiso
N57 N 1.54876 -0.33370 0.61077 0.0000 Uiso
H112 H 1.63645 -0.28242 0.60617 0.0000 Uiso
C113 C 1.73014 -0.25045 0.64092 0.0000 Uiso
C44 C 1.69853 -0.33768 0.65441 0.0000 Uiso
C45 C 1.66130 -0.38388 0.64981 0.0000 Uiso
N46 N 1.61669 -0.39237 0.63493 0.0000 Uiso
H59 H 1.72184 -0.46831 0.64088 0.0000 Uiso
H61 H 1.58046 -0.62422 0.69185 0.0000 Uiso
H62 H 1.57213 -0.55452 0.68425 0.0000 Uiso
H63 H 1.70781 -0.41282 0.67101 0.0000 Uiso
C75 C 1.69045 -0.50160 0.65454 0.0000 Uiso
C76 C 1.69533 -0.54125 0.65899 0.0000 Uiso
C77 C 1.65602 -0.58609 0.67257 0.0000 Uiso
C78 C 1.61158 -0.59023 0.68171 0.0000 Uiso
C79 C 1.60670 -0.55046 0.67751 0.0000 Uiso
C80 C 1.64588 -0.50573 0.66434 0.0000 Uiso
C81 C 1.67158 -0.42237 0.66051 0.0000 Uiso
N104 N 1.63875 -0.46603 0.65768 0.0000 Uiso
H114 H 1.73344 -0.33157 0.67203 0.0000 Uiso
C146 C 1.77584 -0.23948 0.60673 0.0000 Uiso
C147 C 1.81282 -0.19329 0.60810 0.0000 Uiso
C148 C 1.80506 -0.15655 0.64212 0.0000 Uiso
C149 C 1.75982 -0.16715 0.67614 0.0000 Uiso
C150 C 1.72291 -0.21337 0.67686 0.0000 Uiso
S151 S 1.85046 -0.09487 0.64142 0.0000 Uiso
C152 C 1.90331 -0.09996 0.63798 0.0000 Uiso
H153 H 1.78329 -0.26625 0.57492 0.0000 Uiso
H154 H 1.84681 -0.18701 0.57881 0.0000 Uiso
H155 H 1.75315 -0.13940 0.70387 0.0000 Uiso
H156 H 1.68905 -0.21971 0.70861 0.0000 Uiso
H157 H 1.93435 -0.06479 0.65234 0.0000 Uiso
H158 H 1.90680 -0.11357 0.54424 0.0000 Uiso
H159 H 1.90216 -0.12349 0.71528 0.0000 Uiso
N58 N 1.33239 -0.37481 0.60126 0.0000 Uiso
N56 N 1.70491 -0.62336 0.67492 0.0000 Uiso
C74 C 1.66154 -0.62810 0.67501 0.0000 Uiso
H60 H 1.73005 -0.53669 0.65011 0.0000 Uiso
H37 H 1.40383 -0.06573 0.60839 0.0000 Uiso
H38 H 1.25979 -0.27692 0.60568 0.0000 Uiso
H39 H 1.26104 -0.20238 0.60952 0.0000 Uiso
H40 H 1.41183 -0.12849 0.60594 0.0000 Uiso
H41 H 1.41095 -0.20275 0.60414 0.0000 Uiso
C42 C 1.31030 -0.04565 0.62163 0.0000 Uiso
C43 C 1.30002 -0.00951 0.63896 0.0000 Uiso
C47 C 1.35692 -0.03600 0.62213 0.0000 Uiso
C48 C 1.36767 -0.07433 0.61132 0.0000 Uiso
C49 C 1.29328 -0.24487 0.60539 0.0000 Uiso
C50 C 1.29387 -0.20231 0.60729 0.0000 Uiso
C51 C 1.33613 -0.15981 0.60662 0.0000 Uiso
C52 C 1.37843 -0.16047 0.60534 0.0000 Uiso
C53 C 1.37792 -0.20323 0.60461 0.0000 Uiso
C54 C 1.33528 -0.24598 0.60346 0.0000 Uiso
C55 C 1.33431 -0.29148 0.60122 0.0000 Uiso
N57 N 1.33370 -0.11754 0.61077 0.0000 Uiso
H112 H 1.28242 -0.08113 0.60617 0.0000 Uiso
C113 C 1.25045 -0.01941 0.64092 0.0000 Uiso
C44 C 1.33768 0.03621 0.65441 0.0000 Uiso
C45 C 1.38388 0.04518 0.64981 0.0000 Uiso
N46 N 1.39237 0.00906 0.63493 0.0000 Uiso
H59 H 1.46831 0.19015 0.64088 0.0000 Uiso
H61 H 1.62422 0.20468 0.69185 0.0000 Uiso
H62 H 1.55452 0.12665 0.68425 0.0000 Uiso
H63 H 1.41282 0.12063 0.67101 0.0000 Uiso
C75 C 1.50160 0.19205 0.65454 0.0000 Uiso
C76 C 1.54125 0.23658 0.65899 0.0000 Uiso
C77 C 1.58609 0.24211 0.67257 0.0000 Uiso
C78 C 1.59023 0.20181 0.68171 0.0000 Uiso
C79 C 1.55046 0.15716 0.67751 0.0000 Uiso
C80 C 1.50573 0.15161 0.66434 0.0000 Uiso
C81 C 1.42237 0.09395 0.66051 0.0000 Uiso
N104 N 1.46603 0.10478 0.65768 0.0000 Uiso
H114 H 1.33157 0.06501 0.67203 0.0000 Uiso
C146 C 1.23948 0.01532 0.60673 0.0000 Uiso
C147 C 1.19329 0.00611 0.60810 0.0000 Uiso
C148 C 1.15655 -0.03839 0.64212 0.0000 Uiso
C149 C 1.16715 -0.07303 0.67614 0.0000 Uiso
C150 C 1.21337 -0.06372 0.67686 0.0000 Uiso
S151 S 1.09487 -0.05467 0.64142 0.0000 Uiso
C152 C 1.09996 0.00327 0.63798 0.0000 Uiso
H153 H 1.26625 0.04954 0.57492 0.0000 Uiso
H154 H 1.18701 0.03382 0.57881 0.0000 Uiso
H155 H 1.13940 -0.10745 0.70387 0.0000 Uiso
H156 H 1.21971 -0.09124 0.70861 0.0000 Uiso
H157 H 1.06479 -0.00086 0.65234 0.0000 Uiso
H158 H 1.11357 0.02037 0.54424 0.0000 Uiso
H159 H 1.12349 0.02565 0.71528 0.0000 Uiso
N58 N 1.37481 -0.29280 0.60126 0.0000 Uiso
C74 C 1.62810 0.28964 0.67501 0.0000 Uiso
H60 H 1.53669 0.26674 0.65011 0.0000 Uiso
N56 N 1.62336 -0.67173 0.67492 0.0000 Uiso
N56 N 2.62336 0.32827 0.67492 0.0000 Uiso
N56 N 2.67173 1.29509 0.67492 0.0000 Uiso
C74 C 0.62810 -0.71036 0.67501 0.0000 Uiso
C74 C 1.71036 -0.66154 0.67501 0.0000 Uiso
C74 C 2.71036 0.33846 0.67501 0.0000 Uiso
C74 C 2.66154 1.37190 0.67501 0.0000 Uiso
H37 H 2.40383 1.93427 0.60839 0.0000 Uiso
H38 H 2.25979 1.72308 0.60568 0.0000 Uiso
H39 H 2.26104 1.79762 0.60952 0.0000 Uiso
H40 H 2.41183 1.87151 0.60594 0.0000 Uiso
H41 H 2.41095 1.79725 0.60414 0.0000 Uiso
C42 C 2.31030 1.95435 0.62163 0.0000 Uiso
C43 C 2.30002 1.99049 0.63896 0.0000 Uiso
C44 C 2.33768 2.03621 0.65441 0.0000 Uiso
C45 C 2.38388 2.04518 0.64981 0.0000 Uiso
N46 N 2.39237 2.00906 0.63493 0.0000 Uiso
C47 C 2.35692 1.96400 0.62213 0.0000 Uiso
C48 C 2.36767 1.92567 0.61132 0.0000 Uiso
C49 C 2.29328 1.75513 0.60539 0.0000 Uiso
C50 C 2.29387 1.79769 0.60729 0.0000 Uiso
C51 C 2.33613 1.84019 0.60662 0.0000 Uiso
C52 C 2.37843 1.83953 0.60534 0.0000 Uiso
C53 C 2.37792 1.79677 0.60461 0.0000 Uiso
C54 C 2.33528 1.75402 0.60346 0.0000 Uiso
C55 C 2.33431 1.70852 0.60122 0.0000 Uiso
N56 N 2.62336 2.32827 0.67492 0.0000 Uiso
N57 N 2.33370 1.88246 0.61077 0.0000 Uiso
N58 N 2.37481 1.70720 0.60126 0.0000 Uiso
H59 H 2.46831 2.19015 0.64088 0.0000 Uiso
H60 H 2.53669 2.26674 0.65011 0.0000 Uiso
H61 H 2.62422 2.20468 0.69185 0.0000 Uiso
H62 H 2.55452 2.12665 0.68425 0.0000 Uiso
H63 H 2.41282 2.12063 0.67101 0.0000 Uiso
C74 C 2.62810 2.28964 0.67501 0.0000 Uiso
C75 C 2.50160 2.19205 0.65454 0.0000 Uiso
C76 C 2.54125 2.23658 0.65899 0.0000 Uiso
C77 C 2.58609 2.24211 0.67257 0.0000 Uiso
C78 C 2.59023 2.20181 0.68171 0.0000 Uiso
C79 C 2.55046 2.15716 0.67751 0.0000 Uiso
C80 C 2.50573 2.15161 0.66434 0.0000 Uiso
C81 C 2.42237 2.09395 0.66051 0.0000 Uiso
N104 N 2.46603 2.10478 0.65768 0.0000 Uiso
H112 H 2.28242 1.91887 0.60617 0.0000 Uiso
C113 C 2.25045 1.98059 0.64092 0.0000 Uiso
H114 H 2.33157 2.06501 0.67203 0.0000 Uiso
C146 C 2.23948 2.01532 0.60673 0.0000 Uiso
C147 C 2.19329 2.00611 0.60810 0.0000 Uiso
C148 C 2.15655 1.96161 0.64212 0.0000 Uiso
C149 C 2.16715 1.92697 0.67614 0.0000 Uiso
C150 C 2.21337 1.93628 0.67686 0.0000 Uiso
S151 S 2.09487 1.94533 0.64142 0.0000 Uiso
C152 C 2.09996 2.00327 0.63798 0.0000 Uiso
H153 H 2.26625 2.04954 0.57492 0.0000 Uiso
H154 H 2.18701 2.03382 0.57881 0.0000 Uiso
H155 H 2.13940 1.89255 0.70387 0.0000 Uiso
H156 H 2.21971 1.90876 0.70861 0.0000 Uiso
H157 H 2.06479 1.99914 0.65234 0.0000 Uiso
H158 H 2.11357 2.02037 0.54424 0.0000 Uiso
H159 H 2.12349 2.02565 0.71528 0.0000 Uiso
H37 H 2.06573 1.46956 0.60839 0.0000 Uiso
H38 H 2.27692 1.53671 0.60568 0.0000 Uiso
H39 H 2.20238 1.46342 0.60952 0.0000 Uiso
H40 H 2.12849 1.54032 0.60594 0.0000 Uiso
H41 H 2.20275 1.61370 0.60414 0.0000 Uiso
C42 C 2.04565 1.35595 0.62163 0.0000 Uiso
C43 C 2.00951 1.30953 0.63896 0.0000 Uiso
C47 C 2.03600 1.39292 0.62213 0.0000 Uiso
C48 C 2.07433 1.44200 0.61132 0.0000 Uiso
C49 C 2.24487 1.53815 0.60539 0.0000 Uiso
C50 C 2.20231 1.49618 0.60729 0.0000 Uiso
C51 C 2.15981 1.49594 0.60662 0.0000 Uiso
C52 C 2.16047 1.53890 0.60534 0.0000 Uiso
C53 C 2.20323 1.58115 0.60461 0.0000 Uiso
C54 C 2.24598 1.58126 0.60346 0.0000 Uiso
C55 C 2.29148 1.62579 0.60122 0.0000 Uiso
N57 N 2.11754 1.45124 0.61077 0.0000 Uiso
H112 H 2.08113 1.36355 0.60617 0.0000 Uiso
C113 C 2.01941 1.26986 0.64092 0.0000 Uiso
C44 C 1.96379 1.30147 0.65441 0.0000 Uiso
C45 C 1.95482 1.33870 0.64981 0.0000 Uiso
N46 N 1.99094 1.38331 0.63493 0.0000 Uiso
H59 H 1.80985 1.27816 0.64088 0.0000 Uiso
H61 H 1.79532 1.41954 0.69185 0.0000 Uiso
H62 H 1.87335 1.42787 0.68425 0.0000 Uiso
H63 H 1.87937 1.29219 0.67101 0.0000 Uiso
C75 C 1.80795 1.30955 0.65454 0.0000 Uiso
C76 C 1.76342 1.30467 0.65899 0.0000 Uiso
C77 C 1.75789 1.34398 0.67257 0.0000 Uiso
C78 C 1.79819 1.38842 0.68171 0.0000 Uiso
C79 C 1.84284 1.39330 0.67751 0.0000 Uiso
C80 C 1.84839 1.35412 0.66434 0.0000 Uiso
C81 C 1.90605 1.32842 0.66051 0.0000 Uiso
N104 N 1.89522 1.36125 0.65768 0.0000 Uiso
H114 H 1.93499 1.26656 0.67203 0.0000 Uiso
C146 C 1.98468 1.22416 0.60673 0.0000 Uiso
C147 C 1.99389 1.18718 0.60810 0.0000 Uiso
C148 C 2.03839 1.19494 0.64212 0.0000 Uiso
C149 C 2.07303 1.24018 0.67614 0.0000 Uiso
C150 C 2.06372 1.27709 0.67686 0.0000 Uiso
S151 S 2.05467 1.14954 0.64142 0.0000 Uiso
C152 C 1.99673 1.09669 0.63798 0.0000 Uiso
H153 H 1.95046 1.21671 0.57492 0.0000 Uiso
H154 H 1.96618 1.15319 0.57881 0.0000 Uiso
H155 H 2.10745 1.24685 0.70387 0.0000 Uiso
H156 H 2.09124 1.31095 0.70861 0.0000 Uiso
H157 H 2.00086 1.06565 0.65234 0.0000 Uiso
H158 H 1.97963 1.09320 0.54424 0.0000 Uiso
H159 H 1.97435 1.09784 0.71528 0.0000 Uiso
N58 N 2.29280 1.66761 0.60126 0.0000 Uiso
H60 H 1.73326 1.26995 0.65011 0.0000 Uiso
H37 H 2.53044 1.59617 0.60839 0.0000 Uiso
H38 H 2.46329 1.74021 0.60568 0.0000 Uiso
H39 H 2.53658 1.73896 0.60952 0.0000 Uiso
H40 H 2.45968 1.58817 0.60594 0.0000 Uiso
H41 H 2.38630 1.58905 0.60414 0.0000 Uiso
C42 C 2.64405 1.68970 0.62163 0.0000 Uiso
C43 C 2.69047 1.69998 0.63896 0.0000 Uiso
C47 C 2.60708 1.64308 0.62213 0.0000 Uiso
C48 C 2.55800 1.63233 0.61132 0.0000 Uiso
C49 C 2.46185 1.70672 0.60539 0.0000 Uiso
C50 C 2.50382 1.70613 0.60729 0.0000 Uiso
C51 C 2.50406 1.66387 0.60662 0.0000 Uiso
C52 C 2.46110 1.62157 0.60534 0.0000 Uiso
C53 C 2.41885 1.62208 0.60461 0.0000 Uiso
C54 C 2.41874 1.66472 0.60346 0.0000 Uiso
C55 C 2.37421 1.66569 0.60122 0.0000 Uiso
N57 N 2.54876 1.66630 0.61077 0.0000 Uiso
H112 H 2.63645 1.71758 0.60617 0.0000 Uiso
C113 C 2.73014 1.74955 0.64092 0.0000 Uiso
C44 C 2.69853 1.66232 0.65441 0.0000 Uiso
C45 C 2.66130 1.61612 0.64981 0.0000 Uiso
N46 N 2.61669 1.60763 0.63493 0.0000 Uiso
H59 H 2.72184 1.53169 0.64088 0.0000 Uiso
H61 H 2.58046 1.37578 0.69185 0.0000 Uiso
H62 H 2.57213 1.44548 0.68425 0.0000 Uiso
H63 H 2.70781 1.58718 0.67101 0.0000 Uiso
C75 C 2.69045 1.49840 0.65454 0.0000 Uiso
C76 C 2.69533 1.45875 0.65899 0.0000 Uiso
C77 C 2.65602 1.41391 0.67257 0.0000 Uiso
C78 C 2.61158 1.40977 0.68171 0.0000 Uiso
C79 C 2.60670 1.44954 0.67751 0.0000 Uiso
C80 C 2.64588 1.49427 0.66434 0.0000 Uiso
C81 C 2.67158 1.57763 0.66051 0.0000 Uiso
N104 N 2.63875 1.53397 0.65768 0.0000 Uiso
H114 H 2.73344 1.66843 0.67203 0.0000 Uiso
C146 C 2.77584 1.76052 0.60673 0.0000 Uiso
C147 C 2.81282 1.80671 0.60810 0.0000 Uiso
C148 C 2.80506 1.84345 0.64212 0.0000 Uiso
C149 C 2.75982 1.83285 0.67614 0.0000 Uiso
C150 C 2.72291 1.78663 0.67686 0.0000 Uiso
S151 S 2.85046 1.90513 0.64142 0.0000 Uiso
C152 C 2.90331 1.90004 0.63798 0.0000 Uiso
H153 H 2.78329 1.73375 0.57492 0.0000 Uiso
H154 H 2.84681 1.81299 0.57881 0.0000 Uiso
H155 H 2.75315 1.86060 0.70387 0.0000 Uiso
H156 H 2.68905 1.78029 0.70861 0.0000 Uiso
H157 H 2.93435 1.93521 0.65234 0.0000 Uiso
H158 H 2.90680 1.88643 0.54424 0.0000 Uiso
H159 H 2.90216 1.87651 0.71528 0.0000 Uiso
N58 N 2.33239 1.62519 0.60126 0.0000 Uiso
N56 N 2.70491 1.37664 0.67492 0.0000 Uiso
H60 H 2.73005 1.46331 0.65011 0.0000 Uiso
N56 N 2.67173 2.29509 0.67492 0.0000 Uiso
C74 C 2.71036 1.33846 0.67501 0.0000 Uiso
C74 C 2.66154 2.37190 0.67501 0.0000 Uiso
H37 H 0.06573 1.46956 0.60839 0.0000 Uiso
H38 H 0.27692 1.53671 0.60568 0.0000 Uiso
H39 H 0.20238 1.46342 0.60952 0.0000 Uiso
H40 H 0.12849 1.54032 0.60594 0.0000 Uiso
H41 H 0.20275 1.61370 0.60414 0.0000 Uiso
C42 C 0.04565 1.35595 0.62163 0.0000 Uiso
C43 C 0.00951 1.30953 0.63896 0.0000 Uiso
C44 C -0.03621 1.30147 0.65441 0.0000 Uiso
C45 C -0.04518 1.33870 0.64981 0.0000 Uiso
N46 N -0.00906 1.38331 0.63493 0.0000 Uiso
C47 C 0.03600 1.39292 0.62213 0.0000 Uiso
C48 C 0.07433 1.44200 0.61132 0.0000 Uiso
C49 C 0.24487 1.53815 0.60539 0.0000 Uiso
C50 C 0.20231 1.49618 0.60729 0.0000 Uiso
C51 C 0.15981 1.49594 0.60662 0.0000 Uiso
C52 C 0.16047 1.53890 0.60534 0.0000 Uiso
C53 C 0.20323 1.58115 0.60461 0.0000 Uiso
C54 C 0.24598 1.58126 0.60346 0.0000 Uiso
C55 C 0.29148 1.62579 0.60122 0.0000 Uiso
N56 N -0.32827 1.29509 0.67492 0.0000 Uiso
N57 N 0.11754 1.45124 0.61077 0.0000 Uiso
N58 N 0.29280 1.66761 0.60126 0.0000 Uiso
H59 H -0.19015 1.27816 0.64088 0.0000 Uiso
H60 H -0.26674 1.26995 0.65011 0.0000 Uiso
H61 H -0.20468 1.41954 0.69185 0.0000 Uiso
H62 H -0.12665 1.42787 0.68425 0.0000 Uiso
H63 H -0.12063 1.29219 0.67101 0.0000 Uiso
C74 C -0.28964 1.33846 0.67501 0.0000 Uiso
C75 C -0.19205 1.30955 0.65454 0.0000 Uiso
C76 C -0.23658 1.30467 0.65899 0.0000 Uiso
C77 C -0.24211 1.34398 0.67257 0.0000 Uiso
C78 C -0.20181 1.38842 0.68171 0.0000 Uiso
C79 C -0.15716 1.39330 0.67751 0.0000 Uiso
C80 C -0.15161 1.35412 0.66434 0.0000 Uiso
C81 C -0.09395 1.32842 0.66051 0.0000 Uiso
N104 N -0.10478 1.36125 0.65768 0.0000 Uiso
H112 H 0.08113 1.36355 0.60617 0.0000 Uiso
C113 C 0.01941 1.26986 0.64092 0.0000 Uiso
H114 H -0.06501 1.26656 0.67203 0.0000 Uiso
C146 C -0.01532 1.22416 0.60673 0.0000 Uiso
C147 C -0.00611 1.18718 0.60810 0.0000 Uiso
C148 C 0.03839 1.19494 0.64212 0.0000 Uiso
C149 C 0.07303 1.24018 0.67614 0.0000 Uiso
C150 C 0.06372 1.27709 0.67686 0.0000 Uiso
S151 S 0.05467 1.14954 0.64142 0.0000 Uiso
C152 C -0.00327 1.09669 0.63798 0.0000 Uiso
H153 H -0.04954 1.21671 0.57492 0.0000 Uiso
H154 H -0.03382 1.15319 0.57881 0.0000 Uiso
H155 H 0.10745 1.24685 0.70387 0.0000 Uiso
H156 H 0.09124 1.31095 0.70861 0.0000 Uiso
H157 H 0.00086 1.06565 0.65234 0.0000 Uiso
H158 H -0.02037 1.09320 0.54424 0.0000 Uiso
H159 H -0.02565 1.09784 0.71528 0.0000 Uiso
H37 H 0.53044 1.59617 0.60839 0.0000 Uiso
H38 H 0.46329 1.74021 0.60568 0.0000 Uiso
H39 H 0.53658 1.73896 0.60952 0.0000 Uiso
H40 H 0.45968 1.58817 0.60594 0.0000 Uiso
H41 H 0.38630 1.58905 0.60414 0.0000 Uiso
C42 C 0.64405 1.68970 0.62163 0.0000 Uiso
C43 C 0.69047 1.69998 0.63896 0.0000 Uiso
C47 C 0.60708 1.64308 0.62213 0.0000 Uiso
C48 C 0.55800 1.63233 0.61132 0.0000 Uiso
C49 C 0.46185 1.70672 0.60539 0.0000 Uiso
C50 C 0.50382 1.70613 0.60729 0.0000 Uiso
C51 C 0.50406 1.66387 0.60662 0.0000 Uiso
C52 C 0.46110 1.62157 0.60534 0.0000 Uiso
C53 C 0.41885 1.62208 0.60461 0.0000 Uiso
C54 C 0.41874 1.66472 0.60346 0.0000 Uiso
C55 C 0.37421 1.66569 0.60122 0.0000 Uiso
N57 N 0.54876 1.66630 0.61077 0.0000 Uiso
H112 H 0.63645 1.71758 0.60617 0.0000 Uiso
C113 C 0.73014 1.74955 0.64092 0.0000 Uiso
C44 C 0.69853 1.66232 0.65441 0.0000 Uiso
C45 C 0.66130 1.61612 0.64981 0.0000 Uiso
N46 N 0.61669 1.60763 0.63493 0.0000 Uiso
H59 H 0.72184 1.53169 0.64088 0.0000 Uiso
H61 H 0.58046 1.37578 0.69185 0.0000 Uiso
H62 H 0.57213 1.44548 0.68425 0.0000 Uiso
H63 H 0.70781 1.58718 0.67101 0.0000 Uiso
C75 C 0.69045 1.49840 0.65454 0.0000 Uiso
C76 C 0.69533 1.45875 0.65899 0.0000 Uiso
C77 C 0.65602 1.41391 0.67257 0.0000 Uiso
C78 C 0.61158 1.40977 0.68171 0.0000 Uiso
C79 C 0.60670 1.44954 0.67751 0.0000 Uiso
C80 C 0.64588 1.49427 0.66434 0.0000 Uiso
C81 C 0.67158 1.57763 0.66051 0.0000 Uiso
N104 N 0.63875 1.53397 0.65768 0.0000 Uiso
H114 H 0.73344 1.66843 0.67203 0.0000 Uiso
C146 C 0.77584 1.76052 0.60673 0.0000 Uiso
C147 C 0.81282 1.80671 0.60810 0.0000 Uiso
C148 C 0.80506 1.84345 0.64212 0.0000 Uiso
C149 C 0.75982 1.83285 0.67614 0.0000 Uiso
C150 C 0.72291 1.78663 0.67686 0.0000 Uiso
S151 S 0.85046 1.90513 0.64142 0.0000 Uiso
C152 C 0.90331 1.90004 0.63798 0.0000 Uiso
H153 H 0.78329 1.73375 0.57492 0.0000 Uiso
H154 H 0.84681 1.81299 0.57881 0.0000 Uiso
H155 H 0.75315 1.86060 0.70387 0.0000 Uiso
H156 H 0.68905 1.78029 0.70861 0.0000 Uiso
H157 H 0.93435 1.93521 0.65234 0.0000 Uiso
H158 H 0.90680 1.88643 0.54424 0.0000 Uiso
H159 H 0.90216 1.87651 0.71528 0.0000 Uiso
N58 N 0.33239 1.62519 0.60126 0.0000 Uiso
H60 H 0.73005 1.46331 0.65011 0.0000 Uiso
H37 H 0.40383 1.93427 0.60839 0.0000 Uiso
H38 H 0.25979 1.72308 0.60568 0.0000 Uiso
H39 H 0.26104 1.79762 0.60952 0.0000 Uiso
H40 H 0.41183 1.87151 0.60594 0.0000 Uiso
H41 H 0.41095 1.79725 0.60414 0.0000 Uiso
C42 C 0.31030 1.95435 0.62163 0.0000 Uiso
C43 C 0.30002 1.99049 0.63896 0.0000 Uiso
C47 C 0.35692 1.96400 0.62213 0.0000 Uiso
C48 C 0.36767 1.92567 0.61132 0.0000 Uiso
C49 C 0.29328 1.75513 0.60539 0.0000 Uiso
C50 C 0.29387 1.79769 0.60729 0.0000 Uiso
C51 C 0.33613 1.84019 0.60662 0.0000 Uiso
C52 C 0.37843 1.83953 0.60534 0.0000 Uiso
C53 C 0.37792 1.79677 0.60461 0.0000 Uiso
C54 C 0.33528 1.75402 0.60346 0.0000 Uiso
C55 C 0.33431 1.70852 0.60122 0.0000 Uiso
N57 N 0.33370 1.88246 0.61077 0.0000 Uiso
H112 H 0.28242 1.91887 0.60617 0.0000 Uiso
C113 C 0.25045 1.98059 0.64092 0.0000 Uiso
C44 C 0.33768 2.03621 0.65441 0.0000 Uiso
C45 C 0.38388 2.04518 0.64981 0.0000 Uiso
N46 N 0.39237 2.00906 0.63493 0.0000 Uiso
H59 H 0.46831 2.19015 0.64088 0.0000 Uiso
H61 H 0.62422 2.20468 0.69185 0.0000 Uiso
H62 H 0.55452 2.12665 0.68425 0.0000 Uiso
H63 H 0.41282 2.12063 0.67101 0.0000 Uiso
C75 C 0.50160 2.19205 0.65454 0.0000 Uiso
C76 C 0.54125 2.23658 0.65899 0.0000 Uiso
C77 C 0.58609 2.24211 0.67257 0.0000 Uiso
C78 C 0.59023 2.20181 0.68171 0.0000 Uiso
C79 C 0.55046 2.15716 0.67751 0.0000 Uiso
C80 C 0.50573 2.15161 0.66434 0.0000 Uiso
C81 C 0.42237 2.09395 0.66051 0.0000 Uiso
N104 N 0.46603 2.10478 0.65768 0.0000 Uiso
H114 H 0.33157 2.06501 0.67203 0.0000 Uiso
C146 C 0.23948 2.01532 0.60673 0.0000 Uiso
C147 C 0.19329 2.00611 0.60810 0.0000 Uiso
C148 C 0.15655 1.96161 0.64212 0.0000 Uiso
C149 C 0.16715 1.92697 0.67614 0.0000 Uiso
C150 C 0.21337 1.93628 0.67686 0.0000 Uiso
S151 S 0.09487 1.94533 0.64142 0.0000 Uiso
C152 C 0.09996 2.00327 0.63798 0.0000 Uiso
H153 H 0.26625 2.04954 0.57492 0.0000 Uiso
H154 H 0.18701 2.03382 0.57881 0.0000 Uiso
H155 H 0.13940 1.89255 0.70387 0.0000 Uiso
H156 H 0.21971 1.90876 0.70861 0.0000 Uiso
H157 H 0.06479 1.99914 0.65234 0.0000 Uiso
H158 H 0.11357 2.02037 0.54424 0.0000 Uiso
H159 H 0.12349 2.02565 0.71528 0.0000 Uiso
N58 N 0.37481 1.70720 0.60126 0.0000 Uiso
N56 N 0.62336 2.32827 0.67492 0.0000 Uiso
C74 C 0.62810 2.28964 0.67501 0.0000 Uiso
H60 H 0.53669 2.26674 0.65011 0.0000 Uiso
N56 N 0.67173 2.29509 0.67492 0.0000 Uiso
N56 N -0.29509 1.37664 0.67492 0.0000 Uiso
C74 C 0.66154 2.37190 0.67501 0.0000 Uiso
C74 C -0.37190 1.28964 0.67501 0.0000 Uiso
H37 H 1.40383 0.93427 1.60839 0.0000 Uiso
H38 H 1.25979 0.72308 1.60568 0.0000 Uiso
H39 H 1.26104 0.79762 1.60952 0.0000 Uiso
H40 H 1.41183 0.87151 1.60594 0.0000 Uiso
H41 H 1.41095 0.79725 1.60414 0.0000 Uiso
C42 C 1.31030 0.95435 1.62163 0.0000 Uiso
C43 C 1.30002 0.99049 1.63896 0.0000 Uiso
C44 C 1.33768 1.03621 1.65441 0.0000 Uiso
C45 C 1.38388 1.04518 1.64981 0.0000 Uiso
N46 N 1.39237 1.00906 1.63493 0.0000 Uiso
C47 C 1.35692 0.96400 1.62213 0.0000 Uiso
C48 C 1.36767 0.92567 1.61132 0.0000 Uiso
C49 C 1.29328 0.75513 1.60539 0.0000 Uiso
C50 C 1.29387 0.79769 1.60729 0.0000 Uiso
C51 C 1.33613 0.84019 1.60662 0.0000 Uiso
C52 C 1.37843 0.83953 1.60534 0.0000 Uiso
C53 C 1.37792 0.79677 1.60461 0.0000 Uiso
C54 C 1.33528 0.75402 1.60346 0.0000 Uiso
C55 C 1.33431 0.70852 1.60122 0.0000 Uiso
N56 N 1.62336 1.32827 1.67492 0.0000 Uiso
N57 N 1.33370 0.88246 1.61077 0.0000 Uiso
N58 N 1.37481 0.70720 1.60126 0.0000 Uiso
H59 H 1.46831 1.19015 1.64088 0.0000 Uiso
H60 H 1.53669 1.26674 1.65011 0.0000 Uiso
H61 H 1.62422 1.20468 1.69185 0.0000 Uiso
H62 H 1.55452 1.12665 1.68425 0.0000 Uiso
H63 H 1.41282 1.12063 1.67101 0.0000 Uiso
C74 C 1.62810 1.28964 1.67501 0.0000 Uiso
C75 C 1.50160 1.19205 1.65454 0.0000 Uiso
C76 C 1.54125 1.23658 1.65899 0.0000 Uiso
C77 C 1.58609 1.24211 1.67257 0.0000 Uiso
C78 C 1.59023 1.20181 1.68171 0.0000 Uiso
C79 C 1.55046 1.15716 1.67751 0.0000 Uiso
C80 C 1.50573 1.15161 1.66434 0.0000 Uiso
C81 C 1.42237 1.09395 1.66051 0.0000 Uiso
N104 N 1.46603 1.10478 1.65768 0.0000 Uiso
H112 H 1.28242 0.91887 1.60617 0.0000 Uiso
C113 C 1.25045 0.98059 1.64092 0.0000 Uiso
H114 H 1.33157 1.06501 1.67203 0.0000 Uiso
C146 C 1.23948 1.01532 1.60673 0.0000 Uiso
C147 C 1.19329 1.00611 1.60810 0.0000 Uiso
C148 C 1.15655 0.96161 1.64212 0.0000 Uiso
C149 C 1.16715 0.92697 1.67614 0.0000 Uiso
C150 C 1.21337 0.93628 1.67686 0.0000 Uiso
S151 S 1.09487 0.94533 1.64142 0.0000 Uiso
C152 C 1.09996 1.00327 1.63798 0.0000 Uiso
H153 H 1.26625 1.04954 1.57492 0.0000 Uiso
H154 H 1.18701 1.03382 1.57881 0.0000 Uiso
H155 H 1.13940 0.89255 1.70387 0.0000 Uiso
H156 H 1.21971 0.90876 1.70861 0.0000 Uiso
H157 H 1.06479 0.99914 1.65234 0.0000 Uiso
H158 H 1.11357 1.02037 1.54424 0.0000 Uiso
H159 H 1.12349 1.02565 1.71528 0.0000 Uiso
H37 H 1.06573 0.46956 1.60839 0.0000 Uiso
H38 H 1.27692 0.53671 1.60568 0.0000 Uiso
H39 H 1.20238 0.46342 1.60952 0.0000 Uiso
H40 H 1.12849 0.54032 1.60594 0.0000 Uiso
H41 H 1.20275 0.61370 1.60414 0.0000 Uiso
C42 C 1.04565 0.35595 1.62163 0.0000 Uiso
C43 C 1.00951 0.30953 1.63896 0.0000 Uiso
C47 C 1.03600 0.39292 1.62213 0.0000 Uiso
C48 C 1.07433 0.44200 1.61132 0.0000 Uiso
C49 C 1.24487 0.53815 1.60539 0.0000 Uiso
C50 C 1.20231 0.49618 1.60729 0.0000 Uiso
C51 C 1.15981 0.49594 1.60662 0.0000 Uiso
C52 C 1.16047 0.53890 1.60534 0.0000 Uiso
C53 C 1.20323 0.58115 1.60461 0.0000 Uiso
C54 C 1.24598 0.58126 1.60346 0.0000 Uiso
C55 C 1.29148 0.62579 1.60122 0.0000 Uiso
N57 N 1.11754 0.45124 1.61077 0.0000 Uiso
H112 H 1.08113 0.36355 1.60617 0.0000 Uiso
C113 C 1.01941 0.26986 1.64092 0.0000 Uiso
C44 C 0.96379 0.30147 1.65441 0.0000 Uiso
C45 C 0.95482 0.33870 1.64981 0.0000 Uiso
N46 N 0.99094 0.38331 1.63493 0.0000 Uiso
H59 H 0.80985 0.27816 1.64088 0.0000 Uiso
H61 H 0.79532 0.41954 1.69185 0.0000 Uiso
H62 H 0.87335 0.42787 1.68425 0.0000 Uiso
H63 H 0.87937 0.29219 1.67101 0.0000 Uiso
C75 C 0.80795 0.30955 1.65454 0.0000 Uiso
C76 C 0.76342 0.30467 1.65899 0.0000 Uiso
C77 C 0.75789 0.34398 1.67257 0.0000 Uiso
C78 C 0.79819 0.38842 1.68171 0.0000 Uiso
C79 C 0.84284 0.39330 1.67751 0.0000 Uiso
C80 C 0.84839 0.35412 1.66434 0.0000 Uiso
C81 C 0.90605 0.32842 1.66051 0.0000 Uiso
N104 N 0.89522 0.36125 1.65768 0.0000 Uiso
H114 H 0.93499 0.26656 1.67203 0.0000 Uiso
C146 C 0.98468 0.22416 1.60673 0.0000 Uiso
C147 C 0.99389 0.18718 1.60810 0.0000 Uiso
C148 C 1.03839 0.19494 1.64212 0.0000 Uiso
C149 C 1.07303 0.24018 1.67614 0.0000 Uiso
C150 C 1.06372 0.27709 1.67686 0.0000 Uiso
S151 S 1.05467 0.14954 1.64142 0.0000 Uiso
C152 C 0.99673 0.09669 1.63798 0.0000 Uiso
H153 H 0.95046 0.21671 1.57492 0.0000 Uiso
H154 H 0.96618 0.15319 1.57881 0.0000 Uiso
H155 H 1.10745 0.24685 1.70387 0.0000 Uiso
H156 H 1.09124 0.31095 1.70861 0.0000 Uiso
H157 H 1.00086 0.06565 1.65234 0.0000 Uiso
H158 H 0.97963 0.09320 1.54424 0.0000 Uiso
H159 H 0.97435 0.09784 1.71528 0.0000 Uiso
N58 N 1.29280 0.66761 1.60126 0.0000 Uiso
N56 N 0.67173 0.29509 1.67492 0.0000 Uiso
C74 C 0.71036 0.33846 1.67501 0.0000 Uiso
H60 H 0.73326 0.26995 1.65011 0.0000 Uiso
H37 H 1.53044 0.59617 1.60839 0.0000 Uiso
H38 H 1.46329 0.74021 1.60568 0.0000 Uiso
H39 H 1.53658 0.73896 1.60952 0.0000 Uiso
H40 H 1.45968 0.58817 1.60594 0.0000 Uiso
H41 H 1.38630 0.58905 1.60414 0.0000 Uiso
C42 C 1.64405 0.68970 1.62163 0.0000 Uiso
C43 C 1.69047 0.69998 1.63896 0.0000 Uiso
C47 C 1.60708 0.64308 1.62213 0.0000 Uiso
C48 C 1.55800 0.63233 1.61132 0.0000 Uiso
C49 C 1.46185 0.70672 1.60539 0.0000 Uiso
C50 C 1.50382 0.70613 1.60729 0.0000 Uiso
C51 C 1.50406 0.66387 1.60662 0.0000 Uiso
C52 C 1.46110 0.62157 1.60534 0.0000 Uiso
C53 C 1.41885 0.62208 1.60461 0.0000 Uiso
C54 C 1.41874 0.66472 1.60346 0.0000 Uiso
C55 C 1.37421 0.66569 1.60122 0.0000 Uiso
N57 N 1.54876 0.66630 1.61077 0.0000 Uiso
H112 H 1.63645 0.71758 1.60617 0.0000 Uiso
C113 C 1.73014 0.74955 1.64092 0.0000 Uiso
C44 C 1.69853 0.66232 1.65441 0.0000 Uiso
C45 C 1.66130 0.61612 1.64981 0.0000 Uiso
N46 N 1.61669 0.60763 1.63493 0.0000 Uiso
H59 H 1.72184 0.53169 1.64088 0.0000 Uiso
H61 H 1.58046 0.37578 1.69185 0.0000 Uiso
H62 H 1.57213 0.44548 1.68425 0.0000 Uiso
H63 H 1.70781 0.58718 1.67101 0.0000 Uiso
C75 C 1.69045 0.49840 1.65454 0.0000 Uiso
C76 C 1.69533 0.45875 1.65899 0.0000 Uiso
C77 C 1.65602 0.41391 1.67257 0.0000 Uiso
C78 C 1.61158 0.40977 1.68171 0.0000 Uiso
C79 C 1.60670 0.44954 1.67751 0.0000 Uiso
C80 C 1.64588 0.49427 1.66434 0.0000 Uiso
C81 C 1.67158 0.57763 1.66051 0.0000 Uiso
N104 N 1.63875 0.53397 1.65768 0.0000 Uiso
H114 H 1.73344 0.66843 1.67203 0.0000 Uiso
C146 C 1.77584 0.76052 1.60673 0.0000 Uiso
C147 C 1.81282 0.80671 1.60810 0.0000 Uiso
C148 C 1.80506 0.84345 1.64212 0.0000 Uiso
C149 C 1.75982 0.83285 1.67614 0.0000 Uiso
C150 C 1.72291 0.78663 1.67686 0.0000 Uiso
S151 S 1.85046 0.90513 1.64142 0.0000 Uiso
C152 C 1.90331 0.90004 1.63798 0.0000 Uiso
H153 H 1.78329 0.73375 1.57492 0.0000 Uiso
H154 H 1.84681 0.81299 1.57881 0.0000 Uiso
H155 H 1.75315 0.86060 1.70387 0.0000 Uiso
H156 H 1.68905 0.78029 1.70861 0.0000 Uiso
H157 H 1.93435 0.93521 1.65234 0.0000 Uiso
H158 H 1.90680 0.88643 1.54424 0.0000 Uiso
H159 H 1.90216 0.87651 1.71528 0.0000 Uiso
N58 N 1.33239 0.62519 1.60126 0.0000 Uiso
N56 N 1.70491 0.37664 1.67492 0.0000 Uiso
C74 C 1.66154 0.37190 1.67501 0.0000 Uiso
H60 H 1.73005 0.46331 1.65011 0.0000 Uiso
H37 H 0.06573 -0.53044 1.60839 0.0000 Uiso
H38 H 0.27692 -0.46329 1.60568 0.0000 Uiso
H39 H 0.20238 -0.53658 1.60952 0.0000 Uiso
H40 H 0.12849 -0.45968 1.60594 0.0000 Uiso
H41 H 0.20275 -0.38630 1.60414 0.0000 Uiso
C42 C 0.04565 -0.64405 1.62163 0.0000 Uiso
C43 C 0.00951 -0.69047 1.63896 0.0000 Uiso
C44 C -0.03621 -0.69853 1.65441 0.0000 Uiso
C45 C -0.04518 -0.66130 1.64981 0.0000 Uiso
N46 N -0.00906 -0.61669 1.63493 0.0000 Uiso
C47 C 0.03600 -0.60708 1.62213 0.0000 Uiso
C48 C 0.07433 -0.55800 1.61132 0.0000 Uiso
C49 C 0.24487 -0.46185 1.60539 0.0000 Uiso
C50 C 0.20231 -0.50382 1.60729 0.0000 Uiso
C51 C 0.15981 -0.50406 1.60662 0.0000 Uiso
C52 C 0.16047 -0.46110 1.60534 0.0000 Uiso
C53 C 0.20323 -0.41885 1.60461 0.0000 Uiso
C54 C 0.24598 -0.41874 1.60346 0.0000 Uiso
C55 C 0.29148 -0.37421 1.60122 0.0000 Uiso
N56 N -0.32827 -0.70491 1.67492 0.0000 Uiso
N57 N 0.11754 -0.54876 1.61077 0.0000 Uiso
N58 N 0.29280 -0.33239 1.60126 0.0000 Uiso
H59 H -0.19015 -0.72184 1.64088 0.0000 Uiso
H60 H -0.26674 -0.73005 1.65011 0.0000 Uiso
H61 H -0.20468 -0.58046 1.69185 0.0000 Uiso
H62 H -0.12665 -0.57213 1.68425 0.0000 Uiso
H63 H -0.12063 -0.70781 1.67101 0.0000 Uiso
C74 C -0.28964 -0.66154 1.67501 0.0000 Uiso
C75 C -0.19205 -0.69045 1.65454 0.0000 Uiso
C76 C -0.23658 -0.69533 1.65899 0.0000 Uiso
C77 C -0.24211 -0.65602 1.67257 0.0000 Uiso
C78 C -0.20181 -0.61158 1.68171 0.0000 Uiso
C79 C -0.15716 -0.60670 1.67751 0.0000 Uiso
C80 C -0.15161 -0.64588 1.66434 0.0000 Uiso
C81 C -0.09395 -0.67158 1.66051 0.0000 Uiso
N104 N -0.10478 -0.63875 1.65768 0.0000 Uiso
H112 H 0.08113 -0.63645 1.60617 0.0000 Uiso
C113 C 0.01941 -0.73014 1.64092 0.0000 Uiso
H114 H -0.06501 -0.73344 1.67203 0.0000 Uiso
C146 C -0.01532 -0.77584 1.60673 0.0000 Uiso
C147 C -0.00611 -0.81282 1.60810 0.0000 Uiso
C148 C 0.03839 -0.80506 1.64212 0.0000 Uiso
C149 C 0.07303 -0.75982 1.67614 0.0000 Uiso
C150 C 0.06372 -0.72291 1.67686 0.0000 Uiso
S151 S 0.05467 -0.85046 1.64142 0.0000 Uiso
C152 C -0.00327 -0.90331 1.63798 0.0000 Uiso
H153 H -0.04954 -0.78329 1.57492 0.0000 Uiso
H154 H -0.03382 -0.84681 1.57881 0.0000 Uiso
H155 H 0.10745 -0.75315 1.70387 0.0000 Uiso
H156 H 0.09124 -0.68905 1.70861 0.0000 Uiso
H157 H 0.00086 -0.93435 1.65234 0.0000 Uiso
H158 H -0.02037 -0.90680 1.54424 0.0000 Uiso
H159 H -0.02565 -0.90216 1.71528 0.0000 Uiso
H37 H 0.53044 -0.40383 1.60839 0.0000 Uiso
H38 H 0.46329 -0.25979 1.60568 0.0000 Uiso
H39 H 0.53658 -0.26104 1.60952 0.0000 Uiso
H40 H 0.45968 -0.41183 1.60594 0.0000 Uiso
H41 H 0.38630 -0.41095 1.60414 0.0000 Uiso
C42 C 0.64405 -0.31030 1.62163 0.0000 Uiso
C43 C 0.69047 -0.30002 1.63896 0.0000 Uiso
C47 C 0.60708 -0.35692 1.62213 0.0000 Uiso
C48 C 0.55800 -0.36767 1.61132 0.0000 Uiso
C49 C 0.46185 -0.29328 1.60539 0.0000 Uiso
C50 C 0.50382 -0.29387 1.60729 0.0000 Uiso
C51 C 0.50406 -0.33613 1.60662 0.0000 Uiso
C52 C 0.46110 -0.37843 1.60534 0.0000 Uiso
C53 C 0.41885 -0.37792 1.60461 0.0000 Uiso
C54 C 0.41874 -0.33528 1.60346 0.0000 Uiso
C55 C 0.37421 -0.33431 1.60122 0.0000 Uiso
N57 N 0.54876 -0.33370 1.61077 0.0000 Uiso
H112 H 0.63645 -0.28242 1.60617 0.0000 Uiso
C113 C 0.73014 -0.25045 1.64092 0.0000 Uiso
C44 C 0.69853 -0.33768 1.65441 0.0000 Uiso
C45 C 0.66130 -0.38388 1.64981 0.0000 Uiso
N46 N 0.61669 -0.39237 1.63493 0.0000 Uiso
H59 H 0.72184 -0.46831 1.64088 0.0000 Uiso
H61 H 0.58046 -0.62422 1.69185 0.0000 Uiso
H62 H 0.57213 -0.55452 1.68425 0.0000 Uiso
H63 H 0.70781 -0.41282 1.67101 0.0000 Uiso
C75 C 0.69045 -0.50160 1.65454 0.0000 Uiso
C76 C 0.69533 -0.54125 1.65899 0.0000 Uiso
C77 C 0.65602 -0.58609 1.67257 0.0000 Uiso
C78 C 0.61158 -0.59023 1.68171 0.0000 Uiso
C79 C 0.60670 -0.55046 1.67751 0.0000 Uiso
C80 C 0.64588 -0.50573 1.66434 0.0000 Uiso
C81 C 0.67158 -0.42237 1.66051 0.0000 Uiso
N104 N 0.63875 -0.46603 1.65768 0.0000 Uiso
H114 H 0.73344 -0.33157 1.67203 0.0000 Uiso
C146 C 0.77584 -0.23948 1.60673 0.0000 Uiso
C147 C 0.81282 -0.19329 1.60810 0.0000 Uiso
C148 C 0.80506 -0.15655 1.64212 0.0000 Uiso
C149 C 0.75982 -0.16715 1.67614 0.0000 Uiso
C150 C 0.72291 -0.21337 1.67686 0.0000 Uiso
S151 S 0.85046 -0.09487 1.64142 0.0000 Uiso
C152 C 0.90331 -0.09996 1.63798 0.0000 Uiso
H153 H 0.78329 -0.26625 1.57492 0.0000 Uiso
H154 H 0.84681 -0.18701 1.57881 0.0000 Uiso
H155 H 0.75315 -0.13940 1.70387 0.0000 Uiso
H156 H 0.68905 -0.21971 1.70861 0.0000 Uiso
H157 H 0.93435 -0.06479 1.65234 0.0000 Uiso
H158 H 0.90680 -0.11357 1.54424 0.0000 Uiso
H159 H 0.90216 -0.12349 1.71528 0.0000 Uiso
N58 N 0.33239 -0.37481 1.60126 0.0000 Uiso
N56 N 0.70491 -0.62336 1.67492 0.0000 Uiso
C74 C 0.66154 -0.62810 1.67501 0.0000 Uiso
H60 H 0.73005 -0.53669 1.65011 0.0000 Uiso
H37 H 0.40383 -0.06573 1.60839 0.0000 Uiso
H38 H 0.25979 -0.27692 1.60568 0.0000 Uiso
H39 H 0.26104 -0.20238 1.60952 0.0000 Uiso
H40 H 0.41183 -0.12849 1.60594 0.0000 Uiso
H41 H 0.41095 -0.20275 1.60414 0.0000 Uiso
C42 C 0.31030 -0.04565 1.62163 0.0000 Uiso
C43 C 0.30002 -0.00951 1.63896 0.0000 Uiso
C47 C 0.35692 -0.03600 1.62213 0.0000 Uiso
C48 C 0.36767 -0.07433 1.61132 0.0000 Uiso
C49 C 0.29328 -0.24487 1.60539 0.0000 Uiso
C50 C 0.29387 -0.20231 1.60729 0.0000 Uiso
C51 C 0.33613 -0.15981 1.60662 0.0000 Uiso
C52 C 0.37843 -0.16047 1.60534 0.0000 Uiso
C53 C 0.37792 -0.20323 1.60461 0.0000 Uiso
C54 C 0.33528 -0.24598 1.60346 0.0000 Uiso
C55 C 0.33431 -0.29148 1.60122 0.0000 Uiso
N57 N 0.33370 -0.11754 1.61077 0.0000 Uiso
H112 H 0.28242 -0.08113 1.60617 0.0000 Uiso
C113 C 0.25045 -0.01941 1.64092 0.0000 Uiso
C44 C 0.33768 0.03621 1.65441 0.0000 Uiso
C45 C 0.38388 0.04518 1.64981 0.0000 Uiso
N46 N 0.39237 0.00906 1.63493 0.0000 Uiso
H59 H 0.46831 0.19015 1.64088 0.0000 Uiso
H61 H 0.62422 0.20468 1.69185 0.0000 Uiso
H62 H 0.55452 0.12665 1.68425 0.0000 Uiso
H63 H 0.41282 0.12063 1.67101 0.0000 Uiso
C75 C 0.50160 0.19205 1.65454 0.0000 Uiso
C76 C 0.54125 0.23658 1.65899 0.0000 Uiso
C77 C 0.58609 0.24211 1.67257 0.0000 Uiso
C78 C 0.59023 0.20181 1.68171 0.0000 Uiso
C79 C 0.55046 0.15716 1.67751 0.0000 Uiso
C80 C 0.50573 0.15161 1.66434 0.0000 Uiso
C81 C 0.42237 0.09395 1.66051 0.0000 Uiso
N104 N 0.46603 0.10478 1.65768 0.0000 Uiso
H114 H 0.33157 0.06501 1.67203 0.0000 Uiso
C146 C 0.23948 0.01532 1.60673 0.0000 Uiso
C147 C 0.19329 0.00611 1.60810 0.0000 Uiso
C148 C 0.15655 -0.03839 1.64212 0.0000 Uiso
C149 C 0.16715 -0.07303 1.67614 0.0000 Uiso
C150 C 0.21337 -0.06372 1.67686 0.0000 Uiso
S151 S 0.09487 -0.05467 1.64142 0.0000 Uiso
C152 C 0.09996 0.00327 1.63798 0.0000 Uiso
H153 H 0.26625 0.04954 1.57492 0.0000 Uiso
H154 H 0.18701 0.03382 1.57881 0.0000 Uiso
H155 H 0.13940 -0.10745 1.70387 0.0000 Uiso
H156 H 0.21971 -0.09124 1.70861 0.0000 Uiso
H157 H 0.06479 -0.00086 1.65234 0.0000 Uiso
H158 H 0.11357 0.02037 1.54424 0.0000 Uiso
H159 H 0.12349 0.02565 1.71528 0.0000 Uiso
N58 N 0.37481 -0.29280 1.60126 0.0000 Uiso
N56 N 0.62336 0.32827 1.67492 0.0000 Uiso
C74 C 0.62810 0.28964 1.67501 0.0000 Uiso
H60 H 0.53669 0.26674 1.65011 0.0000 Uiso
N56 N 0.62336 -0.67173 1.67492 0.0000 Uiso
N56 N 1.62336 0.32827 1.67492 0.0000 Uiso
N56 N 1.67173 1.29509 1.67492 0.0000 Uiso
N56 N -0.29509 -0.62336 1.67492 0.0000 Uiso
N56 N 0.70491 0.37664 1.67492 0.0000 Uiso
C74 C -0.37190 -0.71036 1.67501 0.0000 Uiso
C74 C 0.71036 -0.66154 1.67501 0.0000 Uiso
C74 C 1.71036 0.33846 1.67501 0.0000 Uiso
C74 C 0.66154 0.37190 1.67501 0.0000 Uiso
C74 C 1.66154 1.37190 1.67501 0.0000 Uiso
H37 H 1.40383 1.93427 1.60839 0.0000 Uiso
H38 H 1.25979 1.72308 1.60568 0.0000 Uiso
H39 H 1.26104 1.79762 1.60952 0.0000 Uiso
H40 H 1.41183 1.87151 1.60594 0.0000 Uiso
H41 H 1.41095 1.79725 1.60414 0.0000 Uiso
C42 C 1.31030 1.95435 1.62163 0.0000 Uiso
C43 C 1.30002 1.99049 1.63896 0.0000 Uiso
C44 C 1.33768 2.03621 1.65441 0.0000 Uiso
C45 C 1.38388 2.04518 1.64981 0.0000 Uiso
N46 N 1.39237 2.00906 1.63493 0.0000 Uiso
C47 C 1.35692 1.96400 1.62213 0.0000 Uiso
C48 C 1.36767 1.92567 1.61132 0.0000 Uiso
C49 C 1.29328 1.75513 1.60539 0.0000 Uiso
C50 C 1.29387 1.79769 1.60729 0.0000 Uiso
C51 C 1.33613 1.84019 1.60662 0.0000 Uiso
C52 C 1.37843 1.83953 1.60534 0.0000 Uiso
C53 C 1.37792 1.79677 1.60461 0.0000 Uiso
C54 C 1.33528 1.75402 1.60346 0.0000 Uiso
C55 C 1.33431 1.70852 1.60122 0.0000 Uiso
N56 N 1.62336 2.32827 1.67492 0.0000 Uiso
N57 N 1.33370 1.88246 1.61077 0.0000 Uiso
N58 N 1.37481 1.70720 1.60126 0.0000 Uiso
H59 H 1.46831 2.19015 1.64088 0.0000 Uiso
H60 H 1.53669 2.26674 1.65011 0.0000 Uiso
H61 H 1.62422 2.20468 1.69185 0.0000 Uiso
H62 H 1.55452 2.12665 1.68425 0.0000 Uiso
H63 H 1.41282 2.12063 1.67101 0.0000 Uiso
C74 C 1.62810 2.28964 1.67501 0.0000 Uiso
C75 C 1.50160 2.19205 1.65454 0.0000 Uiso
C76 C 1.54125 2.23658 1.65899 0.0000 Uiso
C77 C 1.58609 2.24211 1.67257 0.0000 Uiso
C78 C 1.59023 2.20181 1.68171 0.0000 Uiso
C79 C 1.55046 2.15716 1.67751 0.0000 Uiso
C80 C 1.50573 2.15161 1.66434 0.0000 Uiso
C81 C 1.42237 2.09395 1.66051 0.0000 Uiso
N104 N 1.46603 2.10478 1.65768 0.0000 Uiso
H112 H 1.28242 1.91887 1.60617 0.0000 Uiso
C113 C 1.25045 1.98059 1.64092 0.0000 Uiso
H114 H 1.33157 2.06501 1.67203 0.0000 Uiso
C146 C 1.23948 2.01532 1.60673 0.0000 Uiso
C147 C 1.19329 2.00611 1.60810 0.0000 Uiso
C148 C 1.15655 1.96161 1.64212 0.0000 Uiso
C149 C 1.16715 1.92697 1.67614 0.0000 Uiso
C150 C 1.21337 1.93628 1.67686 0.0000 Uiso
S151 S 1.09487 1.94533 1.64142 0.0000 Uiso
C152 C 1.09996 2.00327 1.63798 0.0000 Uiso
H153 H 1.26625 2.04954 1.57492 0.0000 Uiso
H154 H 1.18701 2.03382 1.57881 0.0000 Uiso
H155 H 1.13940 1.89255 1.70387 0.0000 Uiso
H156 H 1.21971 1.90876 1.70861 0.0000 Uiso
H157 H 1.06479 1.99914 1.65234 0.0000 Uiso
H158 H 1.11357 2.02037 1.54424 0.0000 Uiso
H159 H 1.12349 2.02565 1.71528 0.0000 Uiso
H37 H 1.06573 1.46956 1.60839 0.0000 Uiso
H38 H 1.27692 1.53671 1.60568 0.0000 Uiso
H39 H 1.20238 1.46342 1.60952 0.0000 Uiso
H40 H 1.12849 1.54032 1.60594 0.0000 Uiso
H41 H 1.20275 1.61370 1.60414 0.0000 Uiso
C42 C 1.04565 1.35595 1.62163 0.0000 Uiso
C43 C 1.00951 1.30953 1.63896 0.0000 Uiso
C47 C 1.03600 1.39292 1.62213 0.0000 Uiso
C48 C 1.07433 1.44200 1.61132 0.0000 Uiso
C49 C 1.24487 1.53815 1.60539 0.0000 Uiso
C50 C 1.20231 1.49618 1.60729 0.0000 Uiso
C51 C 1.15981 1.49594 1.60662 0.0000 Uiso
C52 C 1.16047 1.53890 1.60534 0.0000 Uiso
C53 C 1.20323 1.58115 1.60461 0.0000 Uiso
C54 C 1.24598 1.58126 1.60346 0.0000 Uiso
C55 C 1.29148 1.62579 1.60122 0.0000 Uiso
N57 N 1.11754 1.45124 1.61077 0.0000 Uiso
H112 H 1.08113 1.36355 1.60617 0.0000 Uiso
C113 C 1.01941 1.26986 1.64092 0.0000 Uiso
C44 C 0.96379 1.30147 1.65441 0.0000 Uiso
C45 C 0.95482 1.33870 1.64981 0.0000 Uiso
N46 N 0.99094 1.38331 1.63493 0.0000 Uiso
H59 H 0.80985 1.27816 1.64088 0.0000 Uiso
H61 H 0.79532 1.41954 1.69185 0.0000 Uiso
H62 H 0.87335 1.42787 1.68425 0.0000 Uiso
H63 H 0.87937 1.29219 1.67101 0.0000 Uiso
C75 C 0.80795 1.30955 1.65454 0.0000 Uiso
C76 C 0.76342 1.30467 1.65899 0.0000 Uiso
C77 C 0.75789 1.34398 1.67257 0.0000 Uiso
C78 C 0.79819 1.38842 1.68171 0.0000 Uiso
C79 C 0.84284 1.39330 1.67751 0.0000 Uiso
C80 C 0.84839 1.35412 1.66434 0.0000 Uiso
C81 C 0.90605 1.32842 1.66051 0.0000 Uiso
N104 N 0.89522 1.36125 1.65768 0.0000 Uiso
H114 H 0.93499 1.26656 1.67203 0.0000 Uiso
C146 C 0.98468 1.22416 1.60673 0.0000 Uiso
C147 C 0.99389 1.18718 1.60810 0.0000 Uiso
C148 C 1.03839 1.19494 1.64212 0.0000 Uiso
C149 C 1.07303 1.24018 1.67614 0.0000 Uiso
C150 C 1.06372 1.27709 1.67686 0.0000 Uiso
S151 S 1.05467 1.14954 1.64142 0.0000 Uiso
C152 C 0.99673 1.09669 1.63798 0.0000 Uiso
H153 H 0.95046 1.21671 1.57492 0.0000 Uiso
H154 H 0.96618 1.15319 1.57881 0.0000 Uiso
H155 H 1.10745 1.24685 1.70387 0.0000 Uiso
H156 H 1.09124 1.31095 1.70861 0.0000 Uiso
H157 H 1.00086 1.06565 1.65234 0.0000 Uiso
H158 H 0.97963 1.09320 1.54424 0.0000 Uiso
H159 H 0.97435 1.09784 1.71528 0.0000 Uiso
N58 N 1.29280 1.66761 1.60126 0.0000 Uiso
N56 N 0.67173 1.29509 1.67492 0.0000 Uiso
C74 C 0.71036 1.33846 1.67501 0.0000 Uiso
H60 H 0.73326 1.26995 1.65011 0.0000 Uiso
H37 H 1.53044 1.59617 1.60839 0.0000 Uiso
H38 H 1.46329 1.74021 1.60568 0.0000 Uiso
H39 H 1.53658 1.73896 1.60952 0.0000 Uiso
H40 H 1.45968 1.58817 1.60594 0.0000 Uiso
H41 H 1.38630 1.58905 1.60414 0.0000 Uiso
C42 C 1.64405 1.68970 1.62163 0.0000 Uiso
C43 C 1.69047 1.69998 1.63896 0.0000 Uiso
C47 C 1.60708 1.64308 1.62213 0.0000 Uiso
C48 C 1.55800 1.63233 1.61132 0.0000 Uiso
C49 C 1.46185 1.70672 1.60539 0.0000 Uiso
C50 C 1.50382 1.70613 1.60729 0.0000 Uiso
C51 C 1.50406 1.66387 1.60662 0.0000 Uiso
C52 C 1.46110 1.62157 1.60534 0.0000 Uiso
C53 C 1.41885 1.62208 1.60461 0.0000 Uiso
C54 C 1.41874 1.66472 1.60346 0.0000 Uiso
C55 C 1.37421 1.66569 1.60122 0.0000 Uiso
N57 N 1.54876 1.66630 1.61077 0.0000 Uiso
H112 H 1.63645 1.71758 1.60617 0.0000 Uiso
C113 C 1.73014 1.74955 1.64092 0.0000 Uiso
C44 C 1.69853 1.66232 1.65441 0.0000 Uiso
C45 C 1.66130 1.61612 1.64981 0.0000 Uiso
N46 N 1.61669 1.60763 1.63493 0.0000 Uiso
H59 H 1.72184 1.53169 1.64088 0.0000 Uiso
H61 H 1.58046 1.37578 1.69185 0.0000 Uiso
H62 H 1.57213 1.44548 1.68425 0.0000 Uiso
H63 H 1.70781 1.58718 1.67101 0.0000 Uiso
C75 C 1.69045 1.49840 1.65454 0.0000 Uiso
C76 C 1.69533 1.45875 1.65899 0.0000 Uiso
C77 C 1.65602 1.41391 1.67257 0.0000 Uiso
C78 C 1.61158 1.40977 1.68171 0.0000 Uiso
C79 C 1.60670 1.44954 1.67751 0.0000 Uiso
C80 C 1.64588 1.49427 1.66434 0.0000 Uiso
C81 C 1.67158 1.57763 1.66051 0.0000 Uiso
N104 N 1.63875 1.53397 1.65768 0.0000 Uiso
H114 H 1.73344 1.66843 1.67203 0.0000 Uiso
C146 C 1.77584 1.76052 1.60673 0.0000 Uiso
C147 C 1.81282 1.80671 1.60810 0.0000 Uiso
C148 C 1.80506 1.84345 1.64212 0.0000 Uiso
C149 C 1.75982 1.83285 1.67614 0.0000 Uiso
C150 C 1.72291 1.78663 1.67686 0.0000 Uiso
S151 S 1.85046 1.90513 1.64142 0.0000 Uiso
C152 C 1.90331 1.90004 1.63798 0.0000 Uiso
H153 H 1.78329 1.73375 1.57492 0.0000 Uiso
H154 H 1.84681 1.81299 1.57881 0.0000 Uiso
H155 H 1.75315 1.86060 1.70387 0.0000 Uiso
H156 H 1.68905 1.78029 1.70861 0.0000 Uiso
H157 H 1.93435 1.93521 1.65234 0.0000 Uiso
H158 H 1.90680 1.88643 1.54424 0.0000 Uiso
H159 H 1.90216 1.87651 1.71528 0.0000 Uiso
N58 N 1.33239 1.62519 1.60126 0.0000 Uiso
N56 N 1.70491 1.37664 1.67492 0.0000 Uiso
H60 H 1.73005 1.46331 1.65011 0.0000 Uiso
H37 H 0.06573 0.46956 1.60839 0.0000 Uiso
H38 H 0.27692 0.53671 1.60568 0.0000 Uiso
H39 H 0.20238 0.46342 1.60952 0.0000 Uiso
H40 H 0.12849 0.54032 1.60594 0.0000 Uiso
H41 H 0.20275 0.61370 1.60414 0.0000 Uiso
C42 C 0.04565 0.35595 1.62163 0.0000 Uiso
C43 C 0.00951 0.30953 1.63896 0.0000 Uiso
C44 C -0.03621 0.30147 1.65441 0.0000 Uiso
C45 C -0.04518 0.33870 1.64981 0.0000 Uiso
N46 N -0.00906 0.38331 1.63493 0.0000 Uiso
C47 C 0.03600 0.39292 1.62213 0.0000 Uiso
C48 C 0.07433 0.44200 1.61132 0.0000 Uiso
C49 C 0.24487 0.53815 1.60539 0.0000 Uiso
C50 C 0.20231 0.49618 1.60729 0.0000 Uiso
C51 C 0.15981 0.49594 1.60662 0.0000 Uiso
C52 C 0.16047 0.53890 1.60534 0.0000 Uiso
C53 C 0.20323 0.58115 1.60461 0.0000 Uiso
C54 C 0.24598 0.58126 1.60346 0.0000 Uiso
C55 C 0.29148 0.62579 1.60122 0.0000 Uiso
N56 N -0.32827 0.29509 1.67492 0.0000 Uiso
N57 N 0.11754 0.45124 1.61077 0.0000 Uiso
N58 N 0.29280 0.66761 1.60126 0.0000 Uiso
H59 H -0.19015 0.27816 1.64088 0.0000 Uiso
H60 H -0.26674 0.26995 1.65011 0.0000 Uiso
H61 H -0.20468 0.41954 1.69185 0.0000 Uiso
H62 H -0.12665 0.42787 1.68425 0.0000 Uiso
H63 H -0.12063 0.29219 1.67101 0.0000 Uiso
C74 C -0.28964 0.33846 1.67501 0.0000 Uiso
C75 C -0.19205 0.30955 1.65454 0.0000 Uiso
C76 C -0.23658 0.30467 1.65899 0.0000 Uiso
C77 C -0.24211 0.34398 1.67257 0.0000 Uiso
C78 C -0.20181 0.38842 1.68171 0.0000 Uiso
C79 C -0.15716 0.39330 1.67751 0.0000 Uiso
C80 C -0.15161 0.35412 1.66434 0.0000 Uiso
C81 C -0.09395 0.32842 1.66051 0.0000 Uiso
N104 N -0.10478 0.36125 1.65768 0.0000 Uiso
H112 H 0.08113 0.36355 1.60617 0.0000 Uiso
C113 C 0.01941 0.26986 1.64092 0.0000 Uiso
H114 H -0.06501 0.26656 1.67203 0.0000 Uiso
C146 C -0.01532 0.22416 1.60673 0.0000 Uiso
C147 C -0.00611 0.18718 1.60810 0.0000 Uiso
C148 C 0.03839 0.19494 1.64212 0.0000 Uiso
C149 C 0.07303 0.24018 1.67614 0.0000 Uiso
C150 C 0.06372 0.27709 1.67686 0.0000 Uiso
S151 S 0.05467 0.14954 1.64142 0.0000 Uiso
C152 C -0.00327 0.09669 1.63798 0.0000 Uiso
H153 H -0.04954 0.21671 1.57492 0.0000 Uiso
H154 H -0.03382 0.15319 1.57881 0.0000 Uiso
H155 H 0.10745 0.24685 1.70387 0.0000 Uiso
H156 H 0.09124 0.31095 1.70861 0.0000 Uiso
H157 H 0.00086 0.06565 1.65234 0.0000 Uiso
H158 H -0.02037 0.09320 1.54424 0.0000 Uiso
H159 H -0.02565 0.09784 1.71528 0.0000 Uiso
H37 H 0.53044 0.59617 1.60839 0.0000 Uiso
H38 H 0.46329 0.74021 1.60568 0.0000 Uiso
H39 H 0.53658 0.73896 1.60952 0.0000 Uiso
H40 H 0.45968 0.58817 1.60594 0.0000 Uiso
H41 H 0.38630 0.58905 1.60414 0.0000 Uiso
C42 C 0.64405 0.68970 1.62163 0.0000 Uiso
C43 C 0.69047 0.69998 1.63896 0.0000 Uiso
C47 C 0.60708 0.64308 1.62213 0.0000 Uiso
C48 C 0.55800 0.63233 1.61132 0.0000 Uiso
C49 C 0.46185 0.70672 1.60539 0.0000 Uiso
C50 C 0.50382 0.70613 1.60729 0.0000 Uiso
C51 C 0.50406 0.66387 1.60662 0.0000 Uiso
C52 C 0.46110 0.62157 1.60534 0.0000 Uiso
C53 C 0.41885 0.62208 1.60461 0.0000 Uiso
C54 C 0.41874 0.66472 1.60346 0.0000 Uiso
C55 C 0.37421 0.66569 1.60122 0.0000 Uiso
N57 N 0.54876 0.66630 1.61077 0.0000 Uiso
H112 H 0.63645 0.71758 1.60617 0.0000 Uiso
C113 C 0.73014 0.74955 1.64092 0.0000 Uiso
C44 C 0.69853 0.66232 1.65441 0.0000 Uiso
C45 C 0.66130 0.61612 1.64981 0.0000 Uiso
N46 N 0.61669 0.60763 1.63493 0.0000 Uiso
H59 H 0.72184 0.53169 1.64088 0.0000 Uiso
H61 H 0.58046 0.37578 1.69185 0.0000 Uiso
H62 H 0.57213 0.44548 1.68425 0.0000 Uiso
H63 H 0.70781 0.58718 1.67101 0.0000 Uiso
C75 C 0.69045 0.49840 1.65454 0.0000 Uiso
C76 C 0.69533 0.45875 1.65899 0.0000 Uiso
C77 C 0.65602 0.41391 1.67257 0.0000 Uiso
C78 C 0.61158 0.40977 1.68171 0.0000 Uiso
C79 C 0.60670 0.44954 1.67751 0.0000 Uiso
C80 C 0.64588 0.49427 1.66434 0.0000 Uiso
C81 C 0.67158 0.57763 1.66051 0.0000 Uiso
N104 N 0.63875 0.53397 1.65768 0.0000 Uiso
H114 H 0.73344 0.66843 1.67203 0.0000 Uiso
C146 C 0.77584 0.76052 1.60673 0.0000 Uiso
C147 C 0.81282 0.80671 1.60810 0.0000 Uiso
C148 C 0.80506 0.84345 1.64212 0.0000 Uiso
C149 C 0.75982 0.83285 1.67614 0.0000 Uiso
C150 C 0.72291 0.78663 1.67686 0.0000 Uiso
S151 S 0.85046 0.90513 1.64142 0.0000 Uiso
C152 C 0.90331 0.90004 1.63798 0.0000 Uiso
H153 H 0.78329 0.73375 1.57492 0.0000 Uiso
H154 H 0.84681 0.81299 1.57881 0.0000 Uiso
H155 H 0.75315 0.86060 1.70387 0.0000 Uiso
H156 H 0.68905 0.78029 1.70861 0.0000 Uiso
H157 H 0.93435 0.93521 1.65234 0.0000 Uiso
H158 H 0.90680 0.88643 1.54424 0.0000 Uiso
H159 H 0.90216 0.87651 1.71528 0.0000 Uiso
N58 N 0.33239 0.62519 1.60126 0.0000 Uiso
H60 H 0.73005 0.46331 1.65011 0.0000 Uiso
H37 H 0.40383 0.93427 1.60839 0.0000 Uiso
H38 H 0.25979 0.72308 1.60568 0.0000 Uiso
H39 H 0.26104 0.79762 1.60952 0.0000 Uiso
H40 H 0.41183 0.87151 1.60594 0.0000 Uiso
H41 H 0.41095 0.79725 1.60414 0.0000 Uiso
C42 C 0.31030 0.95435 1.62163 0.0000 Uiso
C43 C 0.30002 0.99049 1.63896 0.0000 Uiso
C47 C 0.35692 0.96400 1.62213 0.0000 Uiso
C48 C 0.36767 0.92567 1.61132 0.0000 Uiso
C49 C 0.29328 0.75513 1.60539 0.0000 Uiso
C50 C 0.29387 0.79769 1.60729 0.0000 Uiso
C51 C 0.33613 0.84019 1.60662 0.0000 Uiso
C52 C 0.37843 0.83953 1.60534 0.0000 Uiso
C53 C 0.37792 0.79677 1.60461 0.0000 Uiso
C54 C 0.33528 0.75402 1.60346 0.0000 Uiso
C55 C 0.33431 0.70852 1.60122 0.0000 Uiso
N57 N 0.33370 0.88246 1.61077 0.0000 Uiso
H112 H 0.28242 0.91887 1.60617 0.0000 Uiso
C113 C 0.25045 0.98059 1.64092 0.0000 Uiso
C44 C 0.33768 1.03621 1.65441 0.0000 Uiso
C45 C 0.38388 1.04518 1.64981 0.0000 Uiso
N46 N 0.39237 1.00906 1.63493 0.0000 Uiso
H59 H 0.46831 1.19015 1.64088 0.0000 Uiso
H61 H 0.62422 1.20468 1.69185 0.0000 Uiso
H62 H 0.55452 1.12665 1.68425 0.0000 Uiso
H63 H 0.41282 1.12063 1.67101 0.0000 Uiso
C75 C 0.50160 1.19205 1.65454 0.0000 Uiso
C76 C 0.54125 1.23658 1.65899 0.0000 Uiso
C77 C 0.58609 1.24211 1.67257 0.0000 Uiso
C78 C 0.59023 1.20181 1.68171 0.0000 Uiso
C79 C 0.55046 1.15716 1.67751 0.0000 Uiso
C80 C 0.50573 1.15161 1.66434 0.0000 Uiso
C81 C 0.42237 1.09395 1.66051 0.0000 Uiso
N104 N 0.46603 1.10478 1.65768 0.0000 Uiso
H114 H 0.33157 1.06501 1.67203 0.0000 Uiso
C146 C 0.23948 1.01532 1.60673 0.0000 Uiso
C147 C 0.19329 1.00611 1.60810 0.0000 Uiso
C148 C 0.15655 0.96161 1.64212 0.0000 Uiso
C149 C 0.16715 0.92697 1.67614 0.0000 Uiso
C150 C 0.21337 0.93628 1.67686 0.0000 Uiso
S151 S 0.09487 0.94533 1.64142 0.0000 Uiso
C152 C 0.09996 1.00327 1.63798 0.0000 Uiso
H153 H 0.26625 1.04954 1.57492 0.0000 Uiso
H154 H 0.18701 1.03382 1.57881 0.0000 Uiso
H155 H 0.13940 0.89255 1.70387 0.0000 Uiso
H156 H 0.21971 0.90876 1.70861 0.0000 Uiso
H157 H 0.06479 0.99914 1.65234 0.0000 Uiso
H158 H 0.11357 1.02037 1.54424 0.0000 Uiso
H159 H 0.12349 1.02565 1.71528 0.0000 Uiso
N58 N 0.37481 0.70720 1.60126 0.0000 Uiso
N56 N 0.62336 1.32827 1.67492 0.0000 Uiso
C74 C 0.62810 1.28964 1.67501 0.0000 Uiso
H60 H 0.53669 1.26674 1.65011 0.0000 Uiso
N56 N 1.67173 2.29509 1.67492 0.0000 Uiso
N56 N -0.29509 0.37664 1.67492 0.0000 Uiso
N56 N 0.70491 1.37664 1.67492 0.0000 Uiso
C74 C -0.37190 0.28964 1.67501 0.0000 Uiso
C74 C 1.71036 1.33846 1.67501 0.0000 Uiso
C74 C 0.66154 1.37190 1.67501 0.0000 Uiso
C74 C 1.66154 2.37190 1.67501 0.0000 Uiso
H37 H 2.40383 0.93427 1.60839 0.0000 Uiso
H38 H 2.25979 0.72308 1.60568 0.0000 Uiso
H39 H 2.26104 0.79762 1.60952 0.0000 Uiso
H40 H 2.41183 0.87151 1.60594 0.0000 Uiso
H41 H 2.41095 0.79725 1.60414 0.0000 Uiso
C42 C 2.31030 0.95435 1.62163 0.0000 Uiso
C43 C 2.30002 0.99049 1.63896 0.0000 Uiso
C44 C 2.33768 1.03621 1.65441 0.0000 Uiso
C45 C 2.38388 1.04518 1.64981 0.0000 Uiso
N46 N 2.39237 1.00906 1.63493 0.0000 Uiso
C47 C 2.35692 0.96400 1.62213 0.0000 Uiso
C48 C 2.36767 0.92567 1.61132 0.0000 Uiso
C49 C 2.29328 0.75513 1.60539 0.0000 Uiso
C50 C 2.29387 0.79769 1.60729 0.0000 Uiso
C51 C 2.33613 0.84019 1.60662 0.0000 Uiso
C52 C 2.37843 0.83953 1.60534 0.0000 Uiso
C53 C 2.37792 0.79677 1.60461 0.0000 Uiso
C54 C 2.33528 0.75402 1.60346 0.0000 Uiso
C55 C 2.33431 0.70852 1.60122 0.0000 Uiso
N56 N 2.62336 1.32827 1.67492 0.0000 Uiso
N57 N 2.33370 0.88246 1.61077 0.0000 Uiso
N58 N 2.37481 0.70720 1.60126 0.0000 Uiso
H59 H 2.46831 1.19015 1.64088 0.0000 Uiso
H60 H 2.53669 1.26674 1.65011 0.0000 Uiso
H61 H 2.62422 1.20468 1.69185 0.0000 Uiso
H62 H 2.55452 1.12665 1.68425 0.0000 Uiso
H63 H 2.41282 1.12063 1.67101 0.0000 Uiso
C74 C 2.62810 1.28964 1.67501 0.0000 Uiso
C75 C 2.50160 1.19205 1.65454 0.0000 Uiso
C76 C 2.54125 1.23658 1.65899 0.0000 Uiso
C77 C 2.58609 1.24211 1.67257 0.0000 Uiso
C78 C 2.59023 1.20181 1.68171 0.0000 Uiso
C79 C 2.55046 1.15716 1.67751 0.0000 Uiso
C80 C 2.50573 1.15161 1.66434 0.0000 Uiso
C81 C 2.42237 1.09395 1.66051 0.0000 Uiso
N104 N 2.46603 1.10478 1.65768 0.0000 Uiso
H112 H 2.28242 0.91887 1.60617 0.0000 Uiso
C113 C 2.25045 0.98059 1.64092 0.0000 Uiso
H114 H 2.33157 1.06501 1.67203 0.0000 Uiso
C146 C 2.23948 1.01532 1.60673 0.0000 Uiso
C147 C 2.19329 1.00611 1.60810 0.0000 Uiso
C148 C 2.15655 0.96161 1.64212 0.0000 Uiso
C149 C 2.16715 0.92697 1.67614 0.0000 Uiso
C150 C 2.21337 0.93628 1.67686 0.0000 Uiso
S151 S 2.09487 0.94533 1.64142 0.0000 Uiso
C152 C 2.09996 1.00327 1.63798 0.0000 Uiso
H153 H 2.26625 1.04954 1.57492 0.0000 Uiso
H154 H 2.18701 1.03382 1.57881 0.0000 Uiso
H155 H 2.13940 0.89255 1.70387 0.0000 Uiso
H156 H 2.21971 0.90876 1.70861 0.0000 Uiso
H157 H 2.06479 0.99914 1.65234 0.0000 Uiso
H158 H 2.11357 1.02037 1.54424 0.0000 Uiso
H159 H 2.12349 1.02565 1.71528 0.0000 Uiso
H37 H 2.06573 0.46956 1.60839 0.0000 Uiso
H38 H 2.27692 0.53671 1.60568 0.0000 Uiso
H39 H 2.20238 0.46342 1.60952 0.0000 Uiso
H40 H 2.12849 0.54032 1.60594 0.0000 Uiso
H41 H 2.20275 0.61370 1.60414 0.0000 Uiso
C42 C 2.04565 0.35595 1.62163 0.0000 Uiso
C43 C 2.00951 0.30953 1.63896 0.0000 Uiso
C47 C 2.03600 0.39292 1.62213 0.0000 Uiso
C48 C 2.07433 0.44200 1.61132 0.0000 Uiso
C49 C 2.24487 0.53815 1.60539 0.0000 Uiso
C50 C 2.20231 0.49618 1.60729 0.0000 Uiso
C51 C 2.15981 0.49594 1.60662 0.0000 Uiso
C52 C 2.16047 0.53890 1.60534 0.0000 Uiso
C53 C 2.20323 0.58115 1.60461 0.0000 Uiso
C54 C 2.24598 0.58126 1.60346 0.0000 Uiso
C55 C 2.29148 0.62579 1.60122 0.0000 Uiso
N57 N 2.11754 0.45124 1.61077 0.0000 Uiso
H112 H 2.08113 0.36355 1.60617 0.0000 Uiso
C113 C 2.01941 0.26986 1.64092 0.0000 Uiso
C44 C 1.96379 0.30147 1.65441 0.0000 Uiso
C45 C 1.95482 0.33870 1.64981 0.0000 Uiso
N46 N 1.99094 0.38331 1.63493 0.0000 Uiso
H59 H 1.80985 0.27816 1.64088 0.0000 Uiso
H61 H 1.79532 0.41954 1.69185 0.0000 Uiso
H62 H 1.87335 0.42787 1.68425 0.0000 Uiso
H63 H 1.87937 0.29219 1.67101 0.0000 Uiso
C75 C 1.80795 0.30955 1.65454 0.0000 Uiso
C76 C 1.76342 0.30467 1.65899 0.0000 Uiso
C77 C 1.75789 0.34398 1.67257 0.0000 Uiso
C78 C 1.79819 0.38842 1.68171 0.0000 Uiso
C79 C 1.84284 0.39330 1.67751 0.0000 Uiso
C80 C 1.84839 0.35412 1.66434 0.0000 Uiso
C81 C 1.90605 0.32842 1.66051 0.0000 Uiso
N104 N 1.89522 0.36125 1.65768 0.0000 Uiso
H114 H 1.93499 0.26656 1.67203 0.0000 Uiso
C146 C 1.98468 0.22416 1.60673 0.0000 Uiso
C147 C 1.99389 0.18718 1.60810 0.0000 Uiso
C148 C 2.03839 0.19494 1.64212 0.0000 Uiso
C149 C 2.07303 0.24018 1.67614 0.0000 Uiso
C150 C 2.06372 0.27709 1.67686 0.0000 Uiso
S151 S 2.05467 0.14954 1.64142 0.0000 Uiso
C152 C 1.99673 0.09669 1.63798 0.0000 Uiso
H153 H 1.95046 0.21671 1.57492 0.0000 Uiso
H154 H 1.96618 0.15319 1.57881 0.0000 Uiso
H155 H 2.10745 0.24685 1.70387 0.0000 Uiso
H156 H 2.09124 0.31095 1.70861 0.0000 Uiso
H157 H 2.00086 0.06565 1.65234 0.0000 Uiso
H158 H 1.97963 0.09320 1.54424 0.0000 Uiso
H159 H 1.97435 0.09784 1.71528 0.0000 Uiso
N58 N 2.29280 0.66761 1.60126 0.0000 Uiso
N56 N 1.67173 0.29509 1.67492 0.0000 Uiso
H60 H 1.73326 0.26995 1.65011 0.0000 Uiso
H37 H 2.53044 0.59617 1.60839 0.0000 Uiso
H38 H 2.46329 0.74021 1.60568 0.0000 Uiso
H39 H 2.53658 0.73896 1.60952 0.0000 Uiso
H40 H 2.45968 0.58817 1.60594 0.0000 Uiso
H41 H 2.38630 0.58905 1.60414 0.0000 Uiso
C42 C 2.64405 0.68970 1.62163 0.0000 Uiso
C43 C 2.69047 0.69998 1.63896 0.0000 Uiso
C47 C 2.60708 0.64308 1.62213 0.0000 Uiso
C48 C 2.55800 0.63233 1.61132 0.0000 Uiso
C49 C 2.46185 0.70672 1.60539 0.0000 Uiso
C50 C 2.50382 0.70613 1.60729 0.0000 Uiso
C51 C 2.50406 0.66387 1.60662 0.0000 Uiso
C52 C 2.46110 0.62157 1.60534 0.0000 Uiso
C53 C 2.41885 0.62208 1.60461 0.0000 Uiso
C54 C 2.41874 0.66472 1.60346 0.0000 Uiso
C55 C 2.37421 0.66569 1.60122 0.0000 Uiso
N57 N 2.54876 0.66630 1.61077 0.0000 Uiso
H112 H 2.63645 0.71758 1.60617 0.0000 Uiso
C113 C 2.73014 0.74955 1.64092 0.0000 Uiso
C44 C 2.69853 0.66232 1.65441 0.0000 Uiso
C45 C 2.66130 0.61612 1.64981 0.0000 Uiso
N46 N 2.61669 0.60763 1.63493 0.0000 Uiso
H59 H 2.72184 0.53169 1.64088 0.0000 Uiso
H61 H 2.58046 0.37578 1.69185 0.0000 Uiso
H62 H 2.57213 0.44548 1.68425 0.0000 Uiso
H63 H 2.70781 0.58718 1.67101 0.0000 Uiso
C75 C 2.69045 0.49840 1.65454 0.0000 Uiso
C76 C 2.69533 0.45875 1.65899 0.0000 Uiso
C77 C 2.65602 0.41391 1.67257 0.0000 Uiso
C78 C 2.61158 0.40977 1.68171 0.0000 Uiso
C79 C 2.60670 0.44954 1.67751 0.0000 Uiso
C80 C 2.64588 0.49427 1.66434 0.0000 Uiso
C81 C 2.67158 0.57763 1.66051 0.0000 Uiso
N104 N 2.63875 0.53397 1.65768 0.0000 Uiso
H114 H 2.73344 0.66843 1.67203 0.0000 Uiso
C146 C 2.77584 0.76052 1.60673 0.0000 Uiso
C147 C 2.81282 0.80671 1.60810 0.0000 Uiso
C148 C 2.80506 0.84345 1.64212 0.0000 Uiso
C149 C 2.75982 0.83285 1.67614 0.0000 Uiso
C150 C 2.72291 0.78663 1.67686 0.0000 Uiso
S151 S 2.85046 0.90513 1.64142 0.0000 Uiso
C152 C 2.90331 0.90004 1.63798 0.0000 Uiso
H153 H 2.78329 0.73375 1.57492 0.0000 Uiso
H154 H 2.84681 0.81299 1.57881 0.0000 Uiso
H155 H 2.75315 0.86060 1.70387 0.0000 Uiso
H156 H 2.68905 0.78029 1.70861 0.0000 Uiso
H157 H 2.93435 0.93521 1.65234 0.0000 Uiso
H158 H 2.90680 0.88643 1.54424 0.0000 Uiso
H159 H 2.90216 0.87651 1.71528 0.0000 Uiso
N58 N 2.33239 0.62519 1.60126 0.0000 Uiso
N56 N 2.70491 0.37664 1.67492 0.0000 Uiso
C74 C 2.66154 0.37190 1.67501 0.0000 Uiso
H60 H 2.73005 0.46331 1.65011 0.0000 Uiso
H37 H 1.06573 -0.53044 1.60839 0.0000 Uiso
H38 H 1.27692 -0.46329 1.60568 0.0000 Uiso
H39 H 1.20238 -0.53658 1.60952 0.0000 Uiso
H40 H 1.12849 -0.45968 1.60594 0.0000 Uiso
H41 H 1.20275 -0.38630 1.60414 0.0000 Uiso
C42 C 1.04565 -0.64405 1.62163 0.0000 Uiso
C43 C 1.00951 -0.69047 1.63896 0.0000 Uiso
C44 C 0.96379 -0.69853 1.65441 0.0000 Uiso
C45 C 0.95482 -0.66130 1.64981 0.0000 Uiso
N46 N 0.99094 -0.61669 1.63493 0.0000 Uiso
C47 C 1.03600 -0.60708 1.62213 0.0000 Uiso
C48 C 1.07433 -0.55800 1.61132 0.0000 Uiso
C49 C 1.24487 -0.46185 1.60539 0.0000 Uiso
C50 C 1.20231 -0.50382 1.60729 0.0000 Uiso
C51 C 1.15981 -0.50406 1.60662 0.0000 Uiso
C52 C 1.16047 -0.46110 1.60534 0.0000 Uiso
C53 C 1.20323 -0.41885 1.60461 0.0000 Uiso
C54 C 1.24598 -0.41874 1.60346 0.0000 Uiso
C55 C 1.29148 -0.37421 1.60122 0.0000 Uiso
N56 N 0.67173 -0.70491 1.67492 0.0000 Uiso
N57 N 1.11754 -0.54876 1.61077 0.0000 Uiso
N58 N 1.29280 -0.33239 1.60126 0.0000 Uiso
H59 H 0.80985 -0.72184 1.64088 0.0000 Uiso
H60 H 0.73326 -0.73005 1.65011 0.0000 Uiso
H61 H 0.79532 -0.58046 1.69185 0.0000 Uiso
H62 H 0.87335 -0.57213 1.68425 0.0000 Uiso
H63 H 0.87937 -0.70781 1.67101 0.0000 Uiso
C75 C 0.80795 -0.69045 1.65454 0.0000 Uiso
C76 C 0.76342 -0.69533 1.65899 0.0000 Uiso
C77 C 0.75789 -0.65602 1.67257 0.0000 Uiso
C78 C 0.79819 -0.61158 1.68171 0.0000 Uiso
C79 C 0.84284 -0.60670 1.67751 0.0000 Uiso
C80 C 0.84839 -0.64588 1.66434 0.0000 Uiso
C81 C 0.90605 -0.67158 1.66051 0.0000 Uiso
N104 N 0.89522 -0.63875 1.65768 0.0000 Uiso
H112 H 1.08113 -0.63645 1.60617 0.0000 Uiso
C113 C 1.01941 -0.73014 1.64092 0.0000 Uiso
H114 H 0.93499 -0.73344 1.67203 0.0000 Uiso
C146 C 0.98468 -0.77584 1.60673 0.0000 Uiso
C147 C 0.99389 -0.81282 1.60810 0.0000 Uiso
C148 C 1.03839 -0.80506 1.64212 0.0000 Uiso
C149 C 1.07303 -0.75982 1.67614 0.0000 Uiso
C150 C 1.06372 -0.72291 1.67686 0.0000 Uiso
S151 S 1.05467 -0.85046 1.64142 0.0000 Uiso
C152 C 0.99673 -0.90331 1.63798 0.0000 Uiso
H153 H 0.95046 -0.78329 1.57492 0.0000 Uiso
H154 H 0.96618 -0.84681 1.57881 0.0000 Uiso
H155 H 1.10745 -0.75315 1.70387 0.0000 Uiso
H156 H 1.09124 -0.68905 1.70861 0.0000 Uiso
H157 H 1.00086 -0.93435 1.65234 0.0000 Uiso
H158 H 0.97963 -0.90680 1.54424 0.0000 Uiso
H159 H 0.97435 -0.90216 1.71528 0.0000 Uiso
H37 H 1.53044 -0.40383 1.60839 0.0000 Uiso
H38 H 1.46329 -0.25979 1.60568 0.0000 Uiso
H39 H 1.53658 -0.26104 1.60952 0.0000 Uiso
H40 H 1.45968 -0.41183 1.60594 0.0000 Uiso
H41 H 1.38630 -0.41095 1.60414 0.0000 Uiso
C42 C 1.64405 -0.31030 1.62163 0.0000 Uiso
C43 C 1.69047 -0.30002 1.63896 0.0000 Uiso
C47 C 1.60708 -0.35692 1.62213 0.0000 Uiso
C48 C 1.55800 -0.36767 1.61132 0.0000 Uiso
C49 C 1.46185 -0.29328 1.60539 0.0000 Uiso
C50 C 1.50382 -0.29387 1.60729 0.0000 Uiso
C51 C 1.50406 -0.33613 1.60662 0.0000 Uiso
C52 C 1.46110 -0.37843 1.60534 0.0000 Uiso
C53 C 1.41885 -0.37792 1.60461 0.0000 Uiso
C54 C 1.41874 -0.33528 1.60346 0.0000 Uiso
C55 C 1.37421 -0.33431 1.60122 0.0000 Uiso
N57 N 1.54876 -0.33370 1.61077 0.0000 Uiso
H112 H 1.63645 -0.28242 1.60617 0.0000 Uiso
C113 C 1.73014 -0.25045 1.64092 0.0000 Uiso
C44 C 1.69853 -0.33768 1.65441 0.0000 Uiso
C45 C 1.66130 -0.38388 1.64981 0.0000 Uiso
N46 N 1.61669 -0.39237 1.63493 0.0000 Uiso
H59 H 1.72184 -0.46831 1.64088 0.0000 Uiso
H61 H 1.58046 -0.62422 1.69185 0.0000 Uiso
H62 H 1.57213 -0.55452 1.68425 0.0000 Uiso
H63 H 1.70781 -0.41282 1.67101 0.0000 Uiso
C75 C 1.69045 -0.50160 1.65454 0.0000 Uiso
C76 C 1.69533 -0.54125 1.65899 0.0000 Uiso
C77 C 1.65602 -0.58609 1.67257 0.0000 Uiso
C78 C 1.61158 -0.59023 1.68171 0.0000 Uiso
C79 C 1.60670 -0.55046 1.67751 0.0000 Uiso
C80 C 1.64588 -0.50573 1.66434 0.0000 Uiso
C81 C 1.67158 -0.42237 1.66051 0.0000 Uiso
N104 N 1.63875 -0.46603 1.65768 0.0000 Uiso
H114 H 1.73344 -0.33157 1.67203 0.0000 Uiso
C146 C 1.77584 -0.23948 1.60673 0.0000 Uiso
C147 C 1.81282 -0.19329 1.60810 0.0000 Uiso
C148 C 1.80506 -0.15655 1.64212 0.0000 Uiso
C149 C 1.75982 -0.16715 1.67614 0.0000 Uiso
C150 C 1.72291 -0.21337 1.67686 0.0000 Uiso
S151 S 1.85046 -0.09487 1.64142 0.0000 Uiso
C152 C 1.90331 -0.09996 1.63798 0.0000 Uiso
H153 H 1.78329 -0.26625 1.57492 0.0000 Uiso
H154 H 1.84681 -0.18701 1.57881 0.0000 Uiso
H155 H 1.75315 -0.13940 1.70387 0.0000 Uiso
H156 H 1.68905 -0.21971 1.70861 0.0000 Uiso
H157 H 1.93435 -0.06479 1.65234 0.0000 Uiso
H158 H 1.90680 -0.11357 1.54424 0.0000 Uiso
H159 H 1.90216 -0.12349 1.71528 0.0000 Uiso
N58 N 1.33239 -0.37481 1.60126 0.0000 Uiso
N56 N 1.70491 -0.62336 1.67492 0.0000 Uiso
C74 C 1.66154 -0.62810 1.67501 0.0000 Uiso
H60 H 1.73005 -0.53669 1.65011 0.0000 Uiso
H37 H 1.40383 -0.06573 1.60839 0.0000 Uiso
H38 H 1.25979 -0.27692 1.60568 0.0000 Uiso
H39 H 1.26104 -0.20238 1.60952 0.0000 Uiso
H40 H 1.41183 -0.12849 1.60594 0.0000 Uiso
H41 H 1.41095 -0.20275 1.60414 0.0000 Uiso
C42 C 1.31030 -0.04565 1.62163 0.0000 Uiso
C43 C 1.30002 -0.00951 1.63896 0.0000 Uiso
C47 C 1.35692 -0.03600 1.62213 0.0000 Uiso
C48 C 1.36767 -0.07433 1.61132 0.0000 Uiso
C49 C 1.29328 -0.24487 1.60539 0.0000 Uiso
C50 C 1.29387 -0.20231 1.60729 0.0000 Uiso
C51 C 1.33613 -0.15981 1.60662 0.0000 Uiso
C52 C 1.37843 -0.16047 1.60534 0.0000 Uiso
C53 C 1.37792 -0.20323 1.60461 0.0000 Uiso
C54 C 1.33528 -0.24598 1.60346 0.0000 Uiso
C55 C 1.33431 -0.29148 1.60122 0.0000 Uiso
N57 N 1.33370 -0.11754 1.61077 0.0000 Uiso
H112 H 1.28242 -0.08113 1.60617 0.0000 Uiso
C113 C 1.25045 -0.01941 1.64092 0.0000 Uiso
C44 C 1.33768 0.03621 1.65441 0.0000 Uiso
C45 C 1.38388 0.04518 1.64981 0.0000 Uiso
N46 N 1.39237 0.00906 1.63493 0.0000 Uiso
H59 H 1.46831 0.19015 1.64088 0.0000 Uiso
H61 H 1.62422 0.20468 1.69185 0.0000 Uiso
H62 H 1.55452 0.12665 1.68425 0.0000 Uiso
H63 H 1.41282 0.12063 1.67101 0.0000 Uiso
C75 C 1.50160 0.19205 1.65454 0.0000 Uiso
C76 C 1.54125 0.23658 1.65899 0.0000 Uiso
C77 C 1.58609 0.24211 1.67257 0.0000 Uiso
C78 C 1.59023 0.20181 1.68171 0.0000 Uiso
C79 C 1.55046 0.15716 1.67751 0.0000 Uiso
C80 C 1.50573 0.15161 1.66434 0.0000 Uiso
C81 C 1.42237 0.09395 1.66051 0.0000 Uiso
N104 N 1.46603 0.10478 1.65768 0.0000 Uiso
H114 H 1.33157 0.06501 1.67203 0.0000 Uiso
C146 C 1.23948 0.01532 1.60673 0.0000 Uiso
C147 C 1.19329 0.00611 1.60810 0.0000 Uiso
C148 C 1.15655 -0.03839 1.64212 0.0000 Uiso
C149 C 1.16715 -0.07303 1.67614 0.0000 Uiso
C150 C 1.21337 -0.06372 1.67686 0.0000 Uiso
S151 S 1.09487 -0.05467 1.64142 0.0000 Uiso
C152 C 1.09996 0.00327 1.63798 0.0000 Uiso
H153 H 1.26625 0.04954 1.57492 0.0000 Uiso
H154 H 1.18701 0.03382 1.57881 0.0000 Uiso
H155 H 1.13940 -0.10745 1.70387 0.0000 Uiso
H156 H 1.21971 -0.09124 1.70861 0.0000 Uiso
H157 H 1.06479 -0.00086 1.65234 0.0000 Uiso
H158 H 1.11357 0.02037 1.54424 0.0000 Uiso
H159 H 1.12349 0.02565 1.71528 0.0000 Uiso
N58 N 1.37481 -0.29280 1.60126 0.0000 Uiso
C74 C 1.62810 0.28964 1.67501 0.0000 Uiso
H60 H 1.53669 0.26674 1.65011 0.0000 Uiso
N56 N 1.62336 -0.67173 1.67492 0.0000 Uiso
N56 N 2.62336 0.32827 1.67492 0.0000 Uiso
N56 N 2.67173 1.29509 1.67492 0.0000 Uiso
C74 C 0.62810 -0.71036 1.67501 0.0000 Uiso
C74 C 1.71036 -0.66154 1.67501 0.0000 Uiso
C74 C 2.71036 0.33846 1.67501 0.0000 Uiso
C74 C 2.66154 1.37190 1.67501 0.0000 Uiso
H37 H 2.40383 1.93427 1.60839 0.0000 Uiso
H38 H 2.25979 1.72308 1.60568 0.0000 Uiso
H39 H 2.26104 1.79762 1.60952 0.0000 Uiso
H40 H 2.41183 1.87151 1.60594 0.0000 Uiso
H41 H 2.41095 1.79725 1.60414 0.0000 Uiso
C42 C 2.31030 1.95435 1.62163 0.0000 Uiso
C43 C 2.30002 1.99049 1.63896 0.0000 Uiso
C44 C 2.33768 2.03621 1.65441 0.0000 Uiso
C45 C 2.38388 2.04518 1.64981 0.0000 Uiso
N46 N 2.39237 2.00906 1.63493 0.0000 Uiso
C47 C 2.35692 1.96400 1.62213 0.0000 Uiso
C48 C 2.36767 1.92567 1.61132 0.0000 Uiso
C49 C 2.29328 1.75513 1.60539 0.0000 Uiso
C50 C 2.29387 1.79769 1.60729 0.0000 Uiso
C51 C 2.33613 1.84019 1.60662 0.0000 Uiso
C52 C 2.37843 1.83953 1.60534 0.0000 Uiso
C53 C 2.37792 1.79677 1.60461 0.0000 Uiso
C54 C 2.33528 1.75402 1.60346 0.0000 Uiso
C55 C 2.33431 1.70852 1.60122 0.0000 Uiso
N56 N 2.62336 2.32827 1.67492 0.0000 Uiso
N57 N 2.33370 1.88246 1.61077 0.0000 Uiso
N58 N 2.37481 1.70720 1.60126 0.0000 Uiso
H59 H 2.46831 2.19015 1.64088 0.0000 Uiso
H60 H 2.53669 2.26674 1.65011 0.0000 Uiso
H61 H 2.62422 2.20468 1.69185 0.0000 Uiso
H62 H 2.55452 2.12665 1.68425 0.0000 Uiso
H63 H 2.41282 2.12063 1.67101 0.0000 Uiso
C74 C 2.62810 2.28964 1.67501 0.0000 Uiso
C75 C 2.50160 2.19205 1.65454 0.0000 Uiso
C76 C 2.54125 2.23658 1.65899 0.0000 Uiso
C77 C 2.58609 2.24211 1.67257 0.0000 Uiso
C78 C 2.59023 2.20181 1.68171 0.0000 Uiso
C79 C 2.55046 2.15716 1.67751 0.0000 Uiso
C80 C 2.50573 2.15161 1.66434 0.0000 Uiso
C81 C 2.42237 2.09395 1.66051 0.0000 Uiso
N104 N 2.46603 2.10478 1.65768 0.0000 Uiso
H112 H 2.28242 1.91887 1.60617 0.0000 Uiso
C113 C 2.25045 1.98059 1.64092 0.0000 Uiso
H114 H 2.33157 2.06501 1.67203 0.0000 Uiso
C146 C 2.23948 2.01532 1.60673 0.0000 Uiso
C147 C 2.19329 2.00611 1.60810 0.0000 Uiso
C148 C 2.15655 1.96161 1.64212 0.0000 Uiso
C149 C 2.16715 1.92697 1.67614 0.0000 Uiso
C150 C 2.21337 1.93628 1.67686 0.0000 Uiso
S151 S 2.09487 1.94533 1.64142 0.0000 Uiso
C152 C 2.09996 2.00327 1.63798 0.0000 Uiso
H153 H 2.26625 2.04954 1.57492 0.0000 Uiso
H154 H 2.18701 2.03382 1.57881 0.0000 Uiso
H155 H 2.13940 1.89255 1.70387 0.0000 Uiso
H156 H 2.21971 1.90876 1.70861 0.0000 Uiso
H157 H 2.06479 1.99914 1.65234 0.0000 Uiso
H158 H 2.11357 2.02037 1.54424 0.0000 Uiso
H159 H 2.12349 2.02565 1.71528 0.0000 Uiso
H37 H 2.06573 1.46956 1.60839 0.0000 Uiso
H38 H 2.27692 1.53671 1.60568 0.0000 Uiso
H39 H 2.20238 1.46342 1.60952 0.0000 Uiso
H40 H 2.12849 1.54032 1.60594 0.0000 Uiso
H41 H 2.20275 1.61370 1.60414 0.0000 Uiso
C42 C 2.04565 1.35595 1.62163 0.0000 Uiso
C43 C 2.00951 1.30953 1.63896 0.0000 Uiso
C47 C 2.03600 1.39292 1.62213 0.0000 Uiso
C48 C 2.07433 1.44200 1.61132 0.0000 Uiso
C49 C 2.24487 1.53815 1.60539 0.0000 Uiso
C50 C 2.20231 1.49618 1.60729 0.0000 Uiso
C51 C 2.15981 1.49594 1.60662 0.0000 Uiso
C52 C 2.16047 1.53890 1.60534 0.0000 Uiso
C53 C 2.20323 1.58115 1.60461 0.0000 Uiso
C54 C 2.24598 1.58126 1.60346 0.0000 Uiso
C55 C 2.29148 1.62579 1.60122 0.0000 Uiso
N57 N 2.11754 1.45124 1.61077 0.0000 Uiso
H112 H 2.08113 1.36355 1.60617 0.0000 Uiso
C113 C 2.01941 1.26986 1.64092 0.0000 Uiso
C44 C 1.96379 1.30147 1.65441 0.0000 Uiso
C45 C 1.95482 1.33870 1.64981 0.0000 Uiso
N46 N 1.99094 1.38331 1.63493 0.0000 Uiso
H59 H 1.80985 1.27816 1.64088 0.0000 Uiso
H61 H 1.79532 1.41954 1.69185 0.0000 Uiso
H62 H 1.87335 1.42787 1.68425 0.0000 Uiso
H63 H 1.87937 1.29219 1.67101 0.0000 Uiso
C75 C 1.80795 1.30955 1.65454 0.0000 Uiso
C76 C 1.76342 1.30467 1.65899 0.0000 Uiso
C77 C 1.75789 1.34398 1.67257 0.0000 Uiso
C78 C 1.79819 1.38842 1.68171 0.0000 Uiso
C79 C 1.84284 1.39330 1.67751 0.0000 Uiso
C80 C 1.84839 1.35412 1.66434 0.0000 Uiso
C81 C 1.90605 1.32842 1.66051 0.0000 Uiso
N104 N 1.89522 1.36125 1.65768 0.0000 Uiso
H114 H 1.93499 1.26656 1.67203 0.0000 Uiso
C146 C 1.98468 1.22416 1.60673 0.0000 Uiso
C147 C 1.99389 1.18718 1.60810 0.0000 Uiso
C148 C 2.03839 1.19494 1.64212 0.0000 Uiso
C149 C 2.07303 1.24018 1.67614 0.0000 Uiso
C150 C 2.06372 1.27709 1.67686 0.0000 Uiso
S151 S 2.05467 1.14954 1.64142 0.0000 Uiso
C152 C 1.99673 1.09669 1.63798 0.0000 Uiso
H153 H 1.95046 1.21671 1.57492 0.0000 Uiso
H154 H 1.96618 1.15319 1.57881 0.0000 Uiso
H155 H 2.10745 1.24685 1.70387 0.0000 Uiso
H156 H 2.09124 1.31095 1.70861 0.0000 Uiso
H157 H 2.00086 1.06565 1.65234 0.0000 Uiso
H158 H 1.97963 1.09320 1.54424 0.0000 Uiso
H159 H 1.97435 1.09784 1.71528 0.0000 Uiso
N58 N 2.29280 1.66761 1.60126 0.0000 Uiso
H60 H 1.73326 1.26995 1.65011 0.0000 Uiso
H37 H 2.53044 1.59617 1.60839 0.0000 Uiso
H38 H 2.46329 1.74021 1.60568 0.0000 Uiso
H39 H 2.53658 1.73896 1.60952 0.0000 Uiso
H40 H 2.45968 1.58817 1.60594 0.0000 Uiso
H41 H 2.38630 1.58905 1.60414 0.0000 Uiso
C42 C 2.64405 1.68970 1.62163 0.0000 Uiso
C43 C 2.69047 1.69998 1.63896 0.0000 Uiso
C47 C 2.60708 1.64308 1.62213 0.0000 Uiso
C48 C 2.55800 1.63233 1.61132 0.0000 Uiso
C49 C 2.46185 1.70672 1.60539 0.0000 Uiso
C50 C 2.50382 1.70613 1.60729 0.0000 Uiso
C51 C 2.50406 1.66387 1.60662 0.0000 Uiso
C52 C 2.46110 1.62157 1.60534 0.0000 Uiso
C53 C 2.41885 1.62208 1.60461 0.0000 Uiso
C54 C 2.41874 1.66472 1.60346 0.0000 Uiso
C55 C 2.37421 1.66569 1.60122 0.0000 Uiso
N57 N 2.54876 1.66630 1.61077 0.0000 Uiso
H112 H 2.63645 1.71758 1.60617 0.0000 Uiso
C113 C 2.73014 1.74955 1.64092 0.0000 Uiso
C44 C 2.69853 1.66232 1.65441 0.0000 Uiso
C45 C 2.66130 1.61612 1.64981 0.0000 Uiso
N46 N 2.61669 1.60763 1.63493 0.0000 Uiso
H59 H 2.72184 1.53169 1.64088 0.0000 Uiso
H61 H 2.58046 1.37578 1.69185 0.0000 Uiso
H62 H 2.57213 1.44548 1.68425 0.0000 Uiso
H63 H 2.70781 1.58718 1.67101 0.0000 Uiso
C75 C 2.69045 1.49840 1.65454 0.0000 Uiso
C76 C 2.69533 1.45875 1.65899 0.0000 Uiso
C77 C 2.65602 1.41391 1.67257 0.0000 Uiso
C78 C 2.61158 1.40977 1.68171 0.0000 Uiso
C79 C 2.60670 1.44954 1.67751 0.0000 Uiso
C80 C 2.64588 1.49427 1.66434 0.0000 Uiso
C81 C 2.67158 1.57763 1.66051 0.0000 Uiso
N104 N 2.63875 1.53397 1.65768 0.0000 Uiso
H114 H 2.73344 1.66843 1.67203 0.0000 Uiso
C146 C 2.77584 1.76052 1.60673 0.0000 Uiso
C147 C 2.81282 1.80671 1.60810 0.0000 Uiso
C148 C 2.80506 1.84345 1.64212 0.0000 Uiso
C149 C 2.75982 1.83285 1.67614 0.0000 Uiso
C150 C 2.72291 1.78663 1.67686 0.0000 Uiso
S151 S 2.85046 1.90513 1.64142 0.0000 Uiso
C152 C 2.90331 1.90004 1.63798 0.0000 Uiso
H153 H 2.78329 1.73375 1.57492 0.0000 Uiso
H154 H 2.84681 1.81299 1.57881 0.0000 Uiso
H155 H 2.75315 1.86060 1.70387 0.0000 Uiso
H156 H 2.68905 1.78029 1.70861 0.0000 Uiso
H157 H 2.93435 1.93521 1.65234 0.0000 Uiso
H158 H 2.90680 1.88643 1.54424 0.0000 Uiso
H159 H 2.90216 1.87651 1.71528 0.0000 Uiso
N58 N 2.33239 1.62519 1.60126 0.0000 Uiso
N56 N 2.70491 1.37664 1.67492 0.0000 Uiso
H60 H 2.73005 1.46331 1.65011 0.0000 Uiso
N56 N 2.67173 2.29509 1.67492 0.0000 Uiso
C74 C 2.71036 1.33846 1.67501 0.0000 Uiso
C74 C 2.66154 2.37190 1.67501 0.0000 Uiso
H37 H 0.06573 1.46956 1.60839 0.0000 Uiso
H38 H 0.27692 1.53671 1.60568 0.0000 Uiso
H39 H 0.20238 1.46342 1.60952 0.0000 Uiso
H40 H 0.12849 1.54032 1.60594 0.0000 Uiso
H41 H 0.20275 1.61370 1.60414 0.0000 Uiso
C42 C 0.04565 1.35595 1.62163 0.0000 Uiso
C43 C 0.00951 1.30953 1.63896 0.0000 Uiso
C44 C -0.03621 1.30147 1.65441 0.0000 Uiso
C45 C -0.04518 1.33870 1.64981 0.0000 Uiso
N46 N -0.00906 1.38331 1.63493 0.0000 Uiso
C47 C 0.03600 1.39292 1.62213 0.0000 Uiso
C48 C 0.07433 1.44200 1.61132 0.0000 Uiso
C49 C 0.24487 1.53815 1.60539 0.0000 Uiso
C50 C 0.20231 1.49618 1.60729 0.0000 Uiso
C51 C 0.15981 1.49594 1.60662 0.0000 Uiso
C52 C 0.16047 1.53890 1.60534 0.0000 Uiso
C53 C 0.20323 1.58115 1.60461 0.0000 Uiso
C54 C 0.24598 1.58126 1.60346 0.0000 Uiso
C55 C 0.29148 1.62579 1.60122 0.0000 Uiso
N56 N -0.32827 1.29509 1.67492 0.0000 Uiso
N57 N 0.11754 1.45124 1.61077 0.0000 Uiso
N58 N 0.29280 1.66761 1.60126 0.0000 Uiso
H59 H -0.19015 1.27816 1.64088 0.0000 Uiso
H60 H -0.26674 1.26995 1.65011 0.0000 Uiso
H61 H -0.20468 1.41954 1.69185 0.0000 Uiso
H62 H -0.12665 1.42787 1.68425 0.0000 Uiso
H63 H -0.12063 1.29219 1.67101 0.0000 Uiso
C74 C -0.28964 1.33846 1.67501 0.0000 Uiso
C75 C -0.19205 1.30955 1.65454 0.0000 Uiso
C76 C -0.23658 1.30467 1.65899 0.0000 Uiso
C77 C -0.24211 1.34398 1.67257 0.0000 Uiso
C78 C -0.20181 1.38842 1.68171 0.0000 Uiso
C79 C -0.15716 1.39330 1.67751 0.0000 Uiso
C80 C -0.15161 1.35412 1.66434 0.0000 Uiso
C81 C -0.09395 1.32842 1.66051 0.0000 Uiso
N104 N -0.10478 1.36125 1.65768 0.0000 Uiso
H112 H 0.08113 1.36355 1.60617 0.0000 Uiso
C113 C 0.01941 1.26986 1.64092 0.0000 Uiso
H114 H -0.06501 1.26656 1.67203 0.0000 Uiso
C146 C -0.01532 1.22416 1.60673 0.0000 Uiso
C147 C -0.00611 1.18718 1.60810 0.0000 Uiso
C148 C 0.03839 1.19494 1.64212 0.0000 Uiso
C149 C 0.07303 1.24018 1.67614 0.0000 Uiso
C150 C 0.06372 1.27709 1.67686 0.0000 Uiso
S151 S 0.05467 1.14954 1.64142 0.0000 Uiso
C152 C -0.00327 1.09669 1.63798 0.0000 Uiso
H153 H -0.04954 1.21671 1.57492 0.0000 Uiso
H154 H -0.03382 1.15319 1.57881 0.0000 Uiso
H155 H 0.10745 1.24685 1.70387 0.0000 Uiso
H156 H 0.09124 1.31095 1.70861 0.0000 Uiso
H157 H 0.00086 1.06565 1.65234 0.0000 Uiso
H158 H -0.02037 1.09320 1.54424 0.0000 Uiso
H159 H -0.02565 1.09784 1.71528 0.0000 Uiso
H37 H 0.53044 1.59617 1.60839 0.0000 Uiso
H38 H 0.46329 1.74021 1.60568 0.0000 Uiso
H39 H 0.53658 1.73896 1.60952 0.0000 Uiso
H40 H 0.45968 1.58817 1.60594 0.0000 Uiso
H41 H 0.38630 1.58905 1.60414 0.0000 Uiso
C42 C 0.64405 1.68970 1.62163 0.0000 Uiso
C43 C 0.69047 1.69998 1.63896 0.0000 Uiso
C47 C 0.60708 1.64308 1.62213 0.0000 Uiso
C48 C 0.55800 1.63233 1.61132 0.0000 Uiso
C49 C 0.46185 1.70672 1.60539 0.0000 Uiso
C50 C 0.50382 1.70613 1.60729 0.0000 Uiso
C51 C 0.50406 1.66387 1.60662 0.0000 Uiso
C52 C 0.46110 1.62157 1.60534 0.0000 Uiso
C53 C 0.41885 1.62208 1.60461 0.0000 Uiso
C54 C 0.41874 1.66472 1.60346 0.0000 Uiso
C55 C 0.37421 1.66569 1.60122 0.0000 Uiso
N57 N 0.54876 1.66630 1.61077 0.0000 Uiso
H112 H 0.63645 1.71758 1.60617 0.0000 Uiso
C113 C 0.73014 1.74955 1.64092 0.0000 Uiso
C44 C 0.69853 1.66232 1.65441 0.0000 Uiso
C45 C 0.66130 1.61612 1.64981 0.0000 Uiso
N46 N 0.61669 1.60763 1.63493 0.0000 Uiso
H59 H 0.72184 1.53169 1.64088 0.0000 Uiso
H61 H 0.58046 1.37578 1.69185 0.0000 Uiso
H62 H 0.57213 1.44548 1.68425 0.0000 Uiso
H63 H 0.70781 1.58718 1.67101 0.0000 Uiso
C75 C 0.69045 1.49840 1.65454 0.0000 Uiso
C76 C 0.69533 1.45875 1.65899 0.0000 Uiso
C77 C 0.65602 1.41391 1.67257 0.0000 Uiso
C78 C 0.61158 1.40977 1.68171 0.0000 Uiso
C79 C 0.60670 1.44954 1.67751 0.0000 Uiso
C80 C 0.64588 1.49427 1.66434 0.0000 Uiso
C81 C 0.67158 1.57763 1.66051 0.0000 Uiso
N104 N 0.63875 1.53397 1.65768 0.0000 Uiso
H114 H 0.73344 1.66843 1.67203 0.0000 Uiso
C146 C 0.77584 1.76052 1.60673 0.0000 Uiso
C147 C 0.81282 1.80671 1.60810 0.0000 Uiso
C148 C 0.80506 1.84345 1.64212 0.0000 Uiso
C149 C 0.75982 1.83285 1.67614 0.0000 Uiso
C150 C 0.72291 1.78663 1.67686 0.0000 Uiso
S151 S 0.85046 1.90513 1.64142 0.0000 Uiso
C152 C 0.90331 1.90004 1.63798 0.0000 Uiso
H153 H 0.78329 1.73375 1.57492 0.0000 Uiso
H154 H 0.84681 1.81299 1.57881 0.0000 Uiso
H155 H 0.75315 1.86060 1.70387 0.0000 Uiso
H156 H 0.68905 1.78029 1.70861 0.0000 Uiso
H157 H 0.93435 1.93521 1.65234 0.0000 Uiso
H158 H 0.90680 1.88643 1.54424 0.0000 Uiso
H159 H 0.90216 1.87651 1.71528 0.0000 Uiso
N58 N 0.33239 1.62519 1.60126 0.0000 Uiso
H60 H 0.73005 1.46331 1.65011 0.0000 Uiso
H37 H 0.40383 1.93427 1.60839 0.0000 Uiso
H38 H 0.25979 1.72308 1.60568 0.0000 Uiso
H39 H 0.26104 1.79762 1.60952 0.0000 Uiso
H40 H 0.41183 1.87151 1.60594 0.0000 Uiso
H41 H 0.41095 1.79725 1.60414 0.0000 Uiso
C42 C 0.31030 1.95435 1.62163 0.0000 Uiso
C43 C 0.30002 1.99049 1.63896 0.0000 Uiso
C47 C 0.35692 1.96400 1.62213 0.0000 Uiso
C48 C 0.36767 1.92567 1.61132 0.0000 Uiso
C49 C 0.29328 1.75513 1.60539 0.0000 Uiso
C50 C 0.29387 1.79769 1.60729 0.0000 Uiso
C51 C 0.33613 1.84019 1.60662 0.0000 Uiso
C52 C 0.37843 1.83953 1.60534 0.0000 Uiso
C53 C 0.37792 1.79677 1.60461 0.0000 Uiso
C54 C 0.33528 1.75402 1.60346 0.0000 Uiso
C55 C 0.33431 1.70852 1.60122 0.0000 Uiso
N57 N 0.33370 1.88246 1.61077 0.0000 Uiso
H112 H 0.28242 1.91887 1.60617 0.0000 Uiso
C113 C 0.25045 1.98059 1.64092 0.0000 Uiso
C44 C 0.33768 2.03621 1.65441 0.0000 Uiso
C45 C 0.38388 2.04518 1.64981 0.0000 Uiso
N46 N 0.39237 2.00906 1.63493 0.0000 Uiso
H59 H 0.46831 2.19015 1.64088 0.0000 Uiso
H61 H 0.62422 2.20468 1.69185 0.0000 Uiso
H62 H 0.55452 2.12665 1.68425 0.0000 Uiso
H63 H 0.41282 2.12063 1.67101 0.0000 Uiso
C75 C 0.50160 2.19205 1.65454 0.0000 Uiso
C76 C 0.54125 2.23658 1.65899 0.0000 Uiso
C77 C 0.58609 2.24211 1.67257 0.0000 Uiso
C78 C 0.59023 2.20181 1.68171 0.0000 Uiso
C79 C 0.55046 2.15716 1.67751 0.0000 Uiso
C80 C 0.50573 2.15161 1.66434 0.0000 Uiso
C81 C 0.42237 2.09395 1.66051 0.0000 Uiso
N104 N 0.46603 2.10478 1.65768 0.0000 Uiso
H114 H 0.33157 2.06501 1.67203 0.0000 Uiso
C146 C 0.23948 2.01532 1.60673 0.0000 Uiso
C147 C 0.19329 2.00611 1.60810 0.0000 Uiso
C148 C 0.15655 1.96161 1.64212 0.0000 Uiso
C149 C 0.16715 1.92697 1.67614 0.0000 Uiso
C150 C 0.21337 1.93628 1.67686 0.0000 Uiso
S151 S 0.09487 1.94533 1.64142 0.0000 Uiso
C152 C 0.09996 2.00327 1.63798 0.0000 Uiso
H153 H 0.26625 2.04954 1.57492 0.0000 Uiso
H154 H 0.18701 2.03382 1.57881 0.0000 Uiso
H155 H 0.13940 1.89255 1.70387 0.0000 Uiso
H156 H 0.21971 1.90876 1.70861 0.0000 Uiso
H157 H 0.06479 1.99914 1.65234 0.0000 Uiso
H158 H 0.11357 2.02037 1.54424 0.0000 Uiso
H159 H 0.12349 2.02565 1.71528 0.0000 Uiso
N58 N 0.37481 1.70720 1.60126 0.0000 Uiso
N56 N 0.62336 2.32827 1.67492 0.0000 Uiso
C74 C 0.62810 2.28964 1.67501 0.0000 Uiso
H60 H 0.53669 2.26674 1.65011 0.0000 Uiso
N56 N 0.67173 2.29509 1.67492 0.0000 Uiso
N56 N -0.29509 1.37664 1.67492 0.0000 Uiso
C74 C 0.66154 2.37190 1.67501 0.0000 Uiso
C74 C -0.37190 1.28964 1.67501 0.0000 Uiso
H64 H 1.20430 1.07676 0.28546 0.0000 Uiso
H65 H 1.13046 1.07640 0.28525 0.0000 Uiso
H66 H 1.05544 0.92536 0.30204 0.0000 Uiso
H67 H 1.12980 0.92602 0.30166 0.0000 Uiso
H68 H 1.26641 1.06874 0.29370 0.0000 Uiso
H69 H 1.45319 1.08048 0.36068 0.0000 Uiso
H70 H 1.53798 1.29185 0.33540 0.0000 Uiso
H71 H 1.45981 1.22223 0.33053 0.0000 Uiso
H72 H 1.52294 1.13489 0.32961 0.0000 Uiso
H73 H 1.59953 1.20312 0.33634 0.0000 Uiso
C82 C 1.04159 1.00043 0.29498 0.0000 Uiso
C83 C 1.17228 1.04345 0.28937 0.0000 Uiso
C84 C 1.12972 1.04326 0.28906 0.0000 Uiso
C85 C 1.08683 1.00084 0.29375 0.0000 Uiso
C86 C 1.08763 0.95869 0.29826 0.0000 Uiso
C87 C 1.13008 0.95895 0.29814 0.0000 Uiso
C88 C 1.17271 1.00104 0.29344 0.0000 Uiso
C89 C 1.25809 1.03266 0.29319 0.0000 Uiso
N90 N 1.34171 1.05848 0.31338 0.0000 Uiso
C91 C 1.29693 1.02258 0.29903 0.0000 Uiso
C92 C 1.28826 0.97636 0.29109 0.0000 Uiso
C93 C 1.32534 0.96710 0.30020 0.0000 Uiso
C94 C 1.37069 1.00506 0.31768 0.0000 Uiso
C95 C 1.37852 1.05081 0.32272 0.0000 Uiso
C96 C 1.42680 1.08967 0.33924 0.0000 Uiso
C97 C 1.53497 1.25765 0.33518 0.0000 Uiso
C98 C 1.49023 1.21792 0.33261 0.0000 Uiso
C99 C 1.48453 1.17292 0.33222 0.0000 Uiso
C100 C 1.52490 1.16847 0.33324 0.0000 Uiso
C101 C 1.56947 1.20803 0.33579 0.0000 Uiso
C102 C 1.57518 1.25314 0.33656 0.0000 Uiso
C103 C 1.62284 1.29496 0.33763 0.0000 Uiso
N105 N 1.04081 1.04122 0.29495 0.0000 Uiso
N106 N 1.21497 0.99847 0.29354 0.0000 Uiso
N107 N 1.43773 1.13313 0.32558 0.0000 Uiso
N108 N 1.62861 1.33871 0.33764 0.0000 Uiso
H115 H 1.25297 0.94805 0.27512 0.0000 Uiso
C116 C 1.31694 0.91821 0.29299 0.0000 Uiso
H117 H 1.40002 0.99934 0.32956 0.0000 Uiso
C132 C 1.27434 0.87994 0.33443 0.0000 Uiso
C133 C 1.26662 0.83434 0.32656 0.0000 Uiso
C134 C 1.30147 0.82574 0.28073 0.0000 Uiso
C135 C 1.34419 0.86371 0.24004 0.0000 Uiso
C136 C 1.35164 0.90926 0.24509 0.0000 Uiso
S137 S 1.28790 0.76493 0.27378 0.0000 Uiso
C138 C 1.34719 0.77324 0.27094 0.0000 Uiso
H139 H 1.24702 0.88498 0.37512 0.0000 Uiso
H140 H 1.23348 0.80554 0.35864 0.0000 Uiso
H141 H 1.37165 0.85877 0.20079 0.0000 Uiso
H142 H 1.38435 0.93724 0.20806 0.0000 Uiso
H143 H 1.36394 0.78681 0.17674 0.0000 Uiso
H144 H 1.34495 0.73895 0.28706 0.0000 Uiso
H145 H 1.36893 0.79778 0.34745 0.0000 Uiso
H68 H 0.93126 1.19767 0.29370 0.0000 Uiso
H69 H 0.91952 1.37271 0.36068 0.0000 Uiso
H71 H 0.77777 1.23758 0.33053 0.0000 Uiso
H72 H 0.86511 1.38805 0.32961 0.0000 Uiso
H73 H 0.79688 1.39641 0.33634 0.0000 Uiso
C89 C 0.96734 1.22543 0.29319 0.0000 Uiso
N90 N 0.94152 1.28323 0.31338 0.0000 Uiso
C91 C 0.97742 1.27435 0.29903 0.0000 Uiso
C95 C 0.94919 1.32771 0.32272 0.0000 Uiso
C96 C 0.91033 1.33713 0.33924 0.0000 Uiso
C97 C 0.74235 1.27732 0.33518 0.0000 Uiso
C98 C 0.78208 1.27231 0.33261 0.0000 Uiso
C99 C 0.82708 1.31161 0.33222 0.0000 Uiso
C100 C 0.83153 1.35643 0.33324 0.0000 Uiso
C101 C 0.79197 1.36144 0.33579 0.0000 Uiso
C102 C 0.74686 1.32204 0.33656 0.0000 Uiso
C103 C 0.70504 1.32788 0.33763 0.0000 Uiso
N107 N 0.86687 1.30460 0.32558 0.0000 Uiso
H66 H 1.07464 1.13008 0.30204 0.0000 Uiso
H67 H 1.07398 1.20378 0.30166 0.0000 Uiso
C82 C 0.99957 1.04116 0.29498 0.0000 Uiso
C85 C 0.99916 1.08599 0.29375 0.0000 Uiso
C86 C 1.04131 1.12894 0.29826 0.0000 Uiso
C87 C 1.04105 1.17113 0.29814 0.0000 Uiso
C88 C 0.99896 1.17167 0.29344 0.0000 Uiso
N106 N 1.00153 1.21650 0.29354 0.0000 Uiso
C92 C 1.02364 1.31190 0.29109 0.0000 Uiso
C93 C 1.03290 1.35824 0.30020 0.0000 Uiso
C94 C 0.99494 1.36563 0.31768 0.0000 Uiso
H115 H 1.05195 1.30492 0.27512 0.0000 Uiso
C116 C 1.08179 1.39873 0.29299 0.0000 Uiso
H117 H 1.00066 1.40068 0.32956 0.0000 Uiso
H70 H 0.70815 1.24613 0.33540 0.0000 Uiso
N108 N 0.66129 1.28990 0.33764 0.0000 Uiso
H64 H 0.92324 1.12754 0.28546 0.0000 Uiso
C83 C 0.95655 1.12883 0.28937 0.0000 Uiso
C84 C 0.95674 1.08646 0.28906 0.0000 Uiso
N105 N 0.95878 0.99959 0.29495 0.0000 Uiso
C132 C 1.12006 1.39440 0.33443 0.0000 Uiso
C133 C 1.16566 1.43228 0.32656 0.0000 Uiso
C134 C 1.17426 1.47573 0.28073 0.0000 Uiso
C135 C 1.13629 1.48048 0.24004 0.0000 Uiso
C136 C 1.09074 1.44238 0.24509 0.0000 Uiso
S137 S 1.23507 1.52297 0.27378 0.0000 Uiso
C138 C 1.22676 1.57395 0.27094 0.0000 Uiso
H139 H 1.11502 1.36204 0.37512 0.0000 Uiso
H140 H 1.19446 1.42794 0.35864 0.0000 Uiso
H141 H 1.14123 1.51288 0.20079 0.0000 Uiso
H142 H 1.06276 1.44711 0.20806 0.0000 Uiso
H143 H 1.21319 1.57713 0.17674 0.0000 Uiso
H144 H 1.26105 1.60600 0.28706 0.0000 Uiso
H145 H 1.20222 1.57115 0.34745 0.0000 Uiso
H65 H 0.92360 1.05406 0.28525 0.0000 Uiso
H68 H 0.80233 0.73359 0.29370 0.0000 Uiso
H69 H 0.62729 0.54681 0.36068 0.0000 Uiso
H71 H 0.76242 0.54019 0.33053 0.0000 Uiso
H72 H 0.61195 0.47706 0.32961 0.0000 Uiso
H73 H 0.60359 0.40047 0.33634 0.0000 Uiso
C89 C 0.77457 0.74191 0.29319 0.0000 Uiso
N90 N 0.71677 0.65829 0.31338 0.0000 Uiso
C91 C 0.72565 0.70307 0.29903 0.0000 Uiso
C95 C 0.67229 0.62148 0.32272 0.0000 Uiso
C96 C 0.66287 0.57320 0.33924 0.0000 Uiso
C97 C 0.72268 0.46503 0.33518 0.0000 Uiso
C98 C 0.72769 0.50977 0.33261 0.0000 Uiso
C99 C 0.68839 0.51547 0.33222 0.0000 Uiso
C100 C 0.64357 0.47510 0.33324 0.0000 Uiso
C101 C 0.63856 0.43053 0.33579 0.0000 Uiso
C102 C 0.67796 0.42482 0.33656 0.0000 Uiso
C103 C 0.67212 0.37716 0.33763 0.0000 Uiso
N107 N 0.69540 0.56227 0.32558 0.0000 Uiso
H66 H 0.86992 0.94456 0.30204 0.0000 Uiso
H67 H 0.79622 0.87020 0.30166 0.0000 Uiso
C82 C 0.95884 0.95841 0.29498 0.0000 Uiso
C85 C 0.91401 0.91317 0.29375 0.0000 Uiso
C86 C 0.87106 0.91237 0.29826 0.0000 Uiso
C87 C 0.82887 0.86992 0.29814 0.0000 Uiso
C88 C 0.82833 0.82729 0.29344 0.0000 Uiso
N106 N 0.78350 0.78503 0.29354 0.0000 Uiso
C92 C 0.68810 0.71174 0.29109 0.0000 Uiso
C93 C 0.64176 0.67466 0.30020 0.0000 Uiso
C94 C 0.63437 0.62931 0.31768 0.0000 Uiso
H115 H 0.69508 0.74703 0.27512 0.0000 Uiso
C116 C 0.60127 0.68306 0.29299 0.0000 Uiso
H117 H 0.59932 0.59998 0.32956 0.0000 Uiso
H70 H 0.75387 0.46202 0.33540 0.0000 Uiso
N108 N 0.71010 0.37139 0.33764 0.0000 Uiso
H64 H 0.87246 0.79570 0.28546 0.0000 Uiso
C83 C 0.87117 0.82772 0.28937 0.0000 Uiso
C84 C 0.91354 0.87028 0.28906 0.0000 Uiso
N105 N 1.00041 0.95919 0.29495 0.0000 Uiso
C132 C 0.60560 0.72566 0.33443 0.0000 Uiso
C133 C 0.56772 0.73338 0.32656 0.0000 Uiso
C134 C 0.52427 0.69853 0.28073 0.0000 Uiso
C135 C 0.51952 0.65581 0.24004 0.0000 Uiso
C136 C 0.55762 0.64836 0.24509 0.0000 Uiso
S137 S 0.47703 0.71210 0.27378 0.0000 Uiso
C138 C 0.42605 0.65281 0.27094 0.0000 Uiso
H139 H 0.63796 0.75298 0.37512 0.0000 Uiso
H140 H 0.57206 0.76652 0.35864 0.0000 Uiso
H141 H 0.48712 0.62835 0.20079 0.0000 Uiso
H142 H 0.55289 0.61565 0.20806 0.0000 Uiso
H143 H 0.42287 0.63606 0.17674 0.0000 Uiso
H144 H 0.39400 0.65505 0.28706 0.0000 Uiso
H145 H 0.42885 0.63107 0.34745 0.0000 Uiso
H65 H 0.94594 0.86954 0.28525 0.0000 Uiso
H64 H -0.07676 0.12754 0.28546 0.0000 Uiso
H65 H -0.07640 0.05406 0.28525 0.0000 Uiso
H66 H 0.07464 0.13008 0.30204 0.0000 Uiso
H67 H 0.07398 0.20378 0.30166 0.0000 Uiso
H68 H -0.06874 0.19767 0.29370 0.0000 Uiso
H69 H -0.08048 0.37271 0.36068 0.0000 Uiso
H70 H -0.29185 0.24613 0.33540 0.0000 Uiso
H71 H -0.22223 0.23758 0.33053 0.0000 Uiso
H72 H -0.13489 0.38805 0.32961 0.0000 Uiso
H73 H -0.20312 0.39641 0.33634 0.0000 Uiso
C82 C -0.00043 0.04116 0.29498 0.0000 Uiso
C83 C -0.04345 0.12883 0.28937 0.0000 Uiso
C84 C -0.04326 0.08646 0.28906 0.0000 Uiso
C85 C -0.00084 0.08599 0.29375 0.0000 Uiso
C86 C 0.04131 0.12894 0.29826 0.0000 Uiso
C87 C 0.04105 0.17113 0.29814 0.0000 Uiso
C88 C -0.00104 0.17167 0.29344 0.0000 Uiso
C89 C -0.03266 0.22543 0.29319 0.0000 Uiso
N90 N -0.05848 0.28323 0.31338 0.0000 Uiso
C91 C -0.02258 0.27435 0.29903 0.0000 Uiso
C92 C 0.02364 0.31190 0.29109 0.0000 Uiso
C93 C 0.03290 0.35824 0.30020 0.0000 Uiso
C94 C -0.00506 0.36563 0.31768 0.0000 Uiso
C95 C -0.05081 0.32771 0.32272 0.0000 Uiso
C96 C -0.08967 0.33713 0.33924 0.0000 Uiso
C97 C -0.25765 0.27732 0.33518 0.0000 Uiso
C98 C -0.21792 0.27231 0.33261 0.0000 Uiso
C99 C -0.17292 0.31161 0.33222 0.0000 Uiso
C100 C -0.16847 0.35643 0.33324 0.0000 Uiso
C101 C -0.20803 0.36144 0.33579 0.0000 Uiso
C102 C -0.25314 0.32204 0.33656 0.0000 Uiso
C103 C -0.29496 0.32788 0.33763 0.0000 Uiso
N105 N -0.04122 -0.00041 0.29495 0.0000 Uiso
N106 N 0.00153 0.21650 0.29354 0.0000 Uiso
N107 N -0.13313 0.30460 0.32558 0.0000 Uiso
N108 N -0.33871 0.28990 0.33764 0.0000 Uiso
H115 H 0.05195 0.30492 0.27512 0.0000 Uiso
C116 C 0.08179 0.39873 0.29299 0.0000 Uiso
H117 H 0.00066 0.40068 0.32956 0.0000 Uiso
C132 C 0.12006 0.39440 0.33443 0.0000 Uiso
C133 C 0.16566 0.43228 0.32656 0.0000 Uiso
C134 C 0.17426 0.47573 0.28073 0.0000 Uiso
C135 C 0.13629 0.48048 0.24004 0.0000 Uiso
C136 C 0.09074 0.44238 0.24509 0.0000 Uiso
S137 S 0.23507 0.52297 0.27378 0.0000 Uiso
C138 C 0.22676 0.57395 0.27094 0.0000 Uiso
H139 H 0.11502 0.36204 0.37512 0.0000 Uiso
H140 H 0.19446 0.42794 0.35864 0.0000 Uiso
H141 H 0.14123 0.51288 0.20079 0.0000 Uiso
H142 H 0.06276 0.44711 0.20806 0.0000 Uiso
H143 H 0.21319 0.57713 0.17674 0.0000 Uiso
H144 H 0.26105 0.60600 0.28706 0.0000 Uiso
H145 H 0.20222 0.57115 0.34745 0.0000 Uiso
H68 H -0.19767 -0.26641 0.29370 0.0000 Uiso
H69 H -0.37271 -0.45319 0.36068 0.0000 Uiso
H71 H -0.23758 -0.45981 0.33053 0.0000 Uiso
H72 H -0.38805 -0.52294 0.32961 0.0000 Uiso
H73 H -0.39641 -0.59953 0.33634 0.0000 Uiso
C89 C -0.22543 -0.25809 0.29319 0.0000 Uiso
N90 N -0.28323 -0.34171 0.31338 0.0000 Uiso
C91 C -0.27435 -0.29693 0.29903 0.0000 Uiso
C95 C -0.32771 -0.37852 0.32272 0.0000 Uiso
C96 C -0.33713 -0.42680 0.33924 0.0000 Uiso
C97 C -0.27732 -0.53497 0.33518 0.0000 Uiso
C98 C -0.27231 -0.49023 0.33261 0.0000 Uiso
C99 C -0.31161 -0.48453 0.33222 0.0000 Uiso
C100 C -0.35643 -0.52490 0.33324 0.0000 Uiso
C101 C -0.36144 -0.56947 0.33579 0.0000 Uiso
C102 C -0.32204 -0.57518 0.33656 0.0000 Uiso
C103 C -0.32788 -0.62284 0.33763 0.0000 Uiso
N107 N -0.30460 -0.43773 0.32558 0.0000 Uiso
H66 H -0.13008 -0.05544 0.30204 0.0000 Uiso
H67 H -0.20378 -0.12980 0.30166 0.0000 Uiso
C82 C -0.04116 -0.04159 0.29498 0.0000 Uiso
C85 C -0.08599 -0.08683 0.29375 0.0000 Uiso
C86 C -0.12894 -0.08763 0.29826 0.0000 Uiso
C87 C -0.17113 -0.13008 0.29814 0.0000 Uiso
C88 C -0.17167 -0.17271 0.29344 0.0000 Uiso
N106 N -0.21650 -0.21497 0.29354 0.0000 Uiso
C92 C -0.31190 -0.28826 0.29109 0.0000 Uiso
C93 C -0.35824 -0.32534 0.30020 0.0000 Uiso
C94 C -0.36563 -0.37069 0.31768 0.0000 Uiso
H115 H -0.30492 -0.25297 0.27512 0.0000 Uiso
C116 C -0.39873 -0.31694 0.29299 0.0000 Uiso
H117 H -0.40068 -0.40002 0.32956 0.0000 Uiso
H70 H -0.24613 -0.53798 0.33540 0.0000 Uiso
N108 N -0.28990 -0.62861 0.33764 0.0000 Uiso
H64 H -0.12754 -0.20430 0.28546 0.0000 Uiso
C83 C -0.12883 -0.17228 0.28937 0.0000 Uiso
C84 C -0.08646 -0.12972 0.28906 0.0000 Uiso
N105 N 0.00041 -0.04081 0.29495 0.0000 Uiso
C132 C -0.39440 -0.27434 0.33443 0.0000 Uiso
C133 C -0.43228 -0.26662 0.32656 0.0000 Uiso
C134 C -0.47573 -0.30147 0.28073 0.0000 Uiso
C135 C -0.48048 -0.34419 0.24004 0.0000 Uiso
C136 C -0.44238 -0.35164 0.24509 0.0000 Uiso
S137 S -0.52297 -0.28790 0.27378 0.0000 Uiso
C138 C -0.57395 -0.34719 0.27094 0.0000 Uiso
H139 H -0.36204 -0.24702 0.37512 0.0000 Uiso
H140 H -0.42794 -0.23348 0.35864 0.0000 Uiso
H141 H -0.51288 -0.37165 0.20079 0.0000 Uiso
H142 H -0.44711 -0.38435 0.20806 0.0000 Uiso
H143 H -0.57713 -0.36394 0.17674 0.0000 Uiso
H144 H -0.60600 -0.34495 0.28706 0.0000 Uiso
H145 H -0.57115 -0.36893 0.34745 0.0000 Uiso
H65 H -0.05406 -0.13046 0.28525 0.0000 Uiso
H68 H 0.26641 0.06874 0.29370 0.0000 Uiso
H69 H 0.45319 0.08048 0.36068 0.0000 Uiso
H71 H 0.45981 0.22223 0.33053 0.0000 Uiso
H72 H 0.52294 0.13489 0.32961 0.0000 Uiso
H73 H 0.59953 0.20312 0.33634 0.0000 Uiso
C89 C 0.25809 0.03266 0.29319 0.0000 Uiso
N90 N 0.34171 0.05848 0.31338 0.0000 Uiso
C91 C 0.29693 0.02258 0.29903 0.0000 Uiso
C95 C 0.37852 0.05081 0.32272 0.0000 Uiso
C96 C 0.42680 0.08967 0.33924 0.0000 Uiso
C97 C 0.53497 0.25765 0.33518 0.0000 Uiso
C98 C 0.49023 0.21792 0.33261 0.0000 Uiso
C99 C 0.48453 0.17292 0.33222 0.0000 Uiso
C100 C 0.52490 0.16847 0.33324 0.0000 Uiso
C101 C 0.56947 0.20803 0.33579 0.0000 Uiso
C102 C 0.57518 0.25314 0.33656 0.0000 Uiso
C103 C 0.62284 0.29496 0.33763 0.0000 Uiso
N107 N 0.43773 0.13313 0.32558 0.0000 Uiso
H66 H 0.05544 -0.07464 0.30204 0.0000 Uiso
H67 H 0.12980 -0.07398 0.30166 0.0000 Uiso
C82 C 0.04159 0.00043 0.29498 0.0000 Uiso
C85 C 0.08683 0.00084 0.29375 0.0000 Uiso
C86 C 0.08763 -0.04131 0.29826 0.0000 Uiso
C87 C 0.13008 -0.04105 0.29814 0.0000 Uiso
C88 C 0.17271 0.00104 0.29344 0.0000 Uiso
N106 N 0.21497 -0.00153 0.29354 0.0000 Uiso
C92 C 0.28826 -0.02364 0.29109 0.0000 Uiso
C93 C 0.32534 -0.03290 0.30020 0.0000 Uiso
C94 C 0.37069 0.00506 0.31768 0.0000 Uiso
H115 H 0.25297 -0.05195 0.27512 0.0000 Uiso
C116 C 0.31694 -0.08179 0.29299 0.0000 Uiso
H117 H 0.40002 -0.00066 0.32956 0.0000 Uiso
H70 H 0.53798 0.29185 0.33540 0.0000 Uiso
N108 N 0.62861 0.33871 0.33764 0.0000 Uiso
H64 H 0.20430 0.07676 0.28546 0.0000 Uiso
C83 C 0.17228 0.04345 0.28937 0.0000 Uiso
C84 C 0.12972 0.04326 0.28906 0.0000 Uiso
N105 N 0.04081 0.04122 0.29495 0.0000 Uiso
C132 C 0.27434 -0.12006 0.33443 0.0000 Uiso
C133 C 0.26662 -0.16566 0.32656 0.0000 Uiso
C134 C 0.30147 -0.17426 0.28073 0.0000 Uiso
C135 C 0.34419 -0.13629 0.24004 0.0000 Uiso
C136 C 0.35164 -0.09074 0.24509 0.0000 Uiso
S137 S 0.28790 -0.23507 0.27378 0.0000 Uiso
C138 C 0.34719 -0.22676 0.27094 0.0000 Uiso
H139 H 0.24702 -0.11502 0.37512 0.0000 Uiso
H140 H 0.23348 -0.19446 0.35864 0.0000 Uiso
H141 H 0.37165 -0.14123 0.20079 0.0000 Uiso
H142 H 0.38435 -0.06276 0.20806 0.0000 Uiso
H143 H 0.36394 -0.21319 0.17674 0.0000 Uiso
H144 H 0.34495 -0.26105 0.28706 0.0000 Uiso
H145 H 0.36893 -0.20222 0.34745 0.0000 Uiso
H65 H 0.13046 0.07640 0.28525 0.0000 Uiso
C103 C -0.37716 0.29496 0.33763 0.0000 Uiso
C103 C 0.62284 1.29496 0.33763 0.0000 Uiso
C103 C -0.29496 -0.67212 0.33763 0.0000 Uiso
C103 C 0.70504 0.32788 0.33763 0.0000 Uiso
C103 C 1.67212 1.37716 0.33763 0.0000 Uiso
N108 N -0.37139 -0.66129 0.33764 0.0000 Uiso
N108 N 0.66129 0.28990 0.33764 0.0000 Uiso
N108 N 1.66129 1.28990 0.33764 0.0000 Uiso
N108 N -0.28990 0.37139 0.33764 0.0000 Uiso
N108 N 0.71010 1.37139 0.33764 0.0000 Uiso
H64 H 1.20430 2.07676 0.28546 0.0000 Uiso
H65 H 1.13046 2.07640 0.28525 0.0000 Uiso
H66 H 1.05544 1.92536 0.30204 0.0000 Uiso
H67 H 1.12980 1.92602 0.30166 0.0000 Uiso
H68 H 1.26641 2.06874 0.29370 0.0000 Uiso
H69 H 1.45319 2.08048 0.36068 0.0000 Uiso
H70 H 1.53798 2.29185 0.33540 0.0000 Uiso
H71 H 1.45981 2.22223 0.33053 0.0000 Uiso
H72 H 1.52294 2.13489 0.32961 0.0000 Uiso
H73 H 1.59953 2.20312 0.33634 0.0000 Uiso
C82 C 1.04159 2.00043 0.29498 0.0000 Uiso
C83 C 1.17228 2.04345 0.28937 0.0000 Uiso
C84 C 1.12972 2.04326 0.28906 0.0000 Uiso
C85 C 1.08683 2.00084 0.29375 0.0000 Uiso
C86 C 1.08763 1.95869 0.29826 0.0000 Uiso
C87 C 1.13008 1.95895 0.29814 0.0000 Uiso
C88 C 1.17271 2.00104 0.29344 0.0000 Uiso
C89 C 1.25809 2.03266 0.29319 0.0000 Uiso
N90 N 1.34171 2.05848 0.31338 0.0000 Uiso
C91 C 1.29693 2.02258 0.29903 0.0000 Uiso
C92 C 1.28826 1.97636 0.29109 0.0000 Uiso
C93 C 1.32534 1.96710 0.30020 0.0000 Uiso
C94 C 1.37069 2.00506 0.31768 0.0000 Uiso
C95 C 1.37852 2.05081 0.32272 0.0000 Uiso
C96 C 1.42680 2.08967 0.33924 0.0000 Uiso
C97 C 1.53497 2.25765 0.33518 0.0000 Uiso
C98 C 1.49023 2.21792 0.33261 0.0000 Uiso
C99 C 1.48453 2.17292 0.33222 0.0000 Uiso
C100 C 1.52490 2.16847 0.33324 0.0000 Uiso
C101 C 1.56947 2.20803 0.33579 0.0000 Uiso
C102 C 1.57518 2.25314 0.33656 0.0000 Uiso
C103 C 1.62284 2.29496 0.33763 0.0000 Uiso
N105 N 1.04081 2.04122 0.29495 0.0000 Uiso
N106 N 1.21497 1.99847 0.29354 0.0000 Uiso
N107 N 1.43773 2.13313 0.32558 0.0000 Uiso
N108 N 1.62861 2.33871 0.33764 0.0000 Uiso
H115 H 1.25297 1.94805 0.27512 0.0000 Uiso
C116 C 1.31694 1.91821 0.29299 0.0000 Uiso
H117 H 1.40002 1.99934 0.32956 0.0000 Uiso
C132 C 1.27434 1.87994 0.33443 0.0000 Uiso
C133 C 1.26662 1.83434 0.32656 0.0000 Uiso
C134 C 1.30147 1.82574 0.28073 0.0000 Uiso
C135 C 1.34419 1.86371 0.24004 0.0000 Uiso
C136 C 1.35164 1.90926 0.24509 0.0000 Uiso
S137 S 1.28790 1.76493 0.27378 0.0000 Uiso
C138 C 1.34719 1.77324 0.27094 0.0000 Uiso
H139 H 1.24702 1.88498 0.37512 0.0000 Uiso
H140 H 1.23348 1.80554 0.35864 0.0000 Uiso
H141 H 1.37165 1.85877 0.20079 0.0000 Uiso
H142 H 1.38435 1.93724 0.20806 0.0000 Uiso
H143 H 1.36394 1.78681 0.17674 0.0000 Uiso
H144 H 1.34495 1.73895 0.28706 0.0000 Uiso
H145 H 1.36893 1.79778 0.34745 0.0000 Uiso
H68 H 0.93126 2.19767 0.29370 0.0000 Uiso
H69 H 0.91952 2.37271 0.36068 0.0000 Uiso
H71 H 0.77777 2.23758 0.33053 0.0000 Uiso
H72 H 0.86511 2.38805 0.32961 0.0000 Uiso
H73 H 0.79688 2.39641 0.33634 0.0000 Uiso
C89 C 0.96734 2.22543 0.29319 0.0000 Uiso
N90 N 0.94152 2.28323 0.31338 0.0000 Uiso
C91 C 0.97742 2.27435 0.29903 0.0000 Uiso
C95 C 0.94919 2.32771 0.32272 0.0000 Uiso
C96 C 0.91033 2.33713 0.33924 0.0000 Uiso
C97 C 0.74235 2.27732 0.33518 0.0000 Uiso
C98 C 0.78208 2.27231 0.33261 0.0000 Uiso
C99 C 0.82708 2.31161 0.33222 0.0000 Uiso
C100 C 0.83153 2.35643 0.33324 0.0000 Uiso
C101 C 0.79197 2.36144 0.33579 0.0000 Uiso
C102 C 0.74686 2.32204 0.33656 0.0000 Uiso
C103 C 0.70504 2.32788 0.33763 0.0000 Uiso
N107 N 0.86687 2.30460 0.32558 0.0000 Uiso
H66 H 1.07464 2.13008 0.30204 0.0000 Uiso
H67 H 1.07398 2.20378 0.30166 0.0000 Uiso
C82 C 0.99957 2.04116 0.29498 0.0000 Uiso
C85 C 0.99916 2.08599 0.29375 0.0000 Uiso
C86 C 1.04131 2.12894 0.29826 0.0000 Uiso
C87 C 1.04105 2.17113 0.29814 0.0000 Uiso
C88 C 0.99896 2.17167 0.29344 0.0000 Uiso
N106 N 1.00153 2.21650 0.29354 0.0000 Uiso
C92 C 1.02364 2.31190 0.29109 0.0000 Uiso
C93 C 1.03290 2.35824 0.30020 0.0000 Uiso
C94 C 0.99494 2.36563 0.31768 0.0000 Uiso
H115 H 1.05195 2.30492 0.27512 0.0000 Uiso
C116 C 1.08179 2.39873 0.29299 0.0000 Uiso
H117 H 1.00066 2.40068 0.32956 0.0000 Uiso
H70 H 0.70815 2.24613 0.33540 0.0000 Uiso
N108 N 0.66129 2.28990 0.33764 0.0000 Uiso
H64 H 0.92324 2.12754 0.28546 0.0000 Uiso
C83 C 0.95655 2.12883 0.28937 0.0000 Uiso
C84 C 0.95674 2.08646 0.28906 0.0000 Uiso
N105 N 0.95878 1.99959 0.29495 0.0000 Uiso
C132 C 1.12006 2.39440 0.33443 0.0000 Uiso
C133 C 1.16566 2.43228 0.32656 0.0000 Uiso
C134 C 1.17426 2.47573 0.28073 0.0000 Uiso
C135 C 1.13629 2.48048 0.24004 0.0000 Uiso
C136 C 1.09074 2.44238 0.24509 0.0000 Uiso
S137 S 1.23507 2.52297 0.27378 0.0000 Uiso
C138 C 1.22676 2.57395 0.27094 0.0000 Uiso
H139 H 1.11502 2.36204 0.37512 0.0000 Uiso
H140 H 1.19446 2.42794 0.35864 0.0000 Uiso
H141 H 1.14123 2.51288 0.20079 0.0000 Uiso
H142 H 1.06276 2.44711 0.20806 0.0000 Uiso
H143 H 1.21319 2.57713 0.17674 0.0000 Uiso
H144 H 1.26105 2.60600 0.28706 0.0000 Uiso
H145 H 1.20222 2.57115 0.34745 0.0000 Uiso
H65 H 0.92360 2.05406 0.28525 0.0000 Uiso
H68 H 0.80233 1.73359 0.29370 0.0000 Uiso
H69 H 0.62729 1.54681 0.36068 0.0000 Uiso
H71 H 0.76242 1.54019 0.33053 0.0000 Uiso
H72 H 0.61195 1.47706 0.32961 0.0000 Uiso
H73 H 0.60359 1.40047 0.33634 0.0000 Uiso
C89 C 0.77457 1.74191 0.29319 0.0000 Uiso
N90 N 0.71677 1.65829 0.31338 0.0000 Uiso
C91 C 0.72565 1.70307 0.29903 0.0000 Uiso
C95 C 0.67229 1.62148 0.32272 0.0000 Uiso
C96 C 0.66287 1.57320 0.33924 0.0000 Uiso
C97 C 0.72268 1.46503 0.33518 0.0000 Uiso
C98 C 0.72769 1.50977 0.33261 0.0000 Uiso
C99 C 0.68839 1.51547 0.33222 0.0000 Uiso
C100 C 0.64357 1.47510 0.33324 0.0000 Uiso
C101 C 0.63856 1.43053 0.33579 0.0000 Uiso
C102 C 0.67796 1.42482 0.33656 0.0000 Uiso
C103 C 0.67212 1.37716 0.33763 0.0000 Uiso
N107 N 0.69540 1.56227 0.32558 0.0000 Uiso
H66 H 0.86992 1.94456 0.30204 0.0000 Uiso
H67 H 0.79622 1.87020 0.30166 0.0000 Uiso
C82 C 0.95884 1.95841 0.29498 0.0000 Uiso
C85 C 0.91401 1.91317 0.29375 0.0000 Uiso
C86 C 0.87106 1.91237 0.29826 0.0000 Uiso
C87 C 0.82887 1.86992 0.29814 0.0000 Uiso
C88 C 0.82833 1.82729 0.29344 0.0000 Uiso
N106 N 0.78350 1.78503 0.29354 0.0000 Uiso
C92 C 0.68810 1.71174 0.29109 0.0000 Uiso
C93 C 0.64176 1.67466 0.30020 0.0000 Uiso
C94 C 0.63437 1.62931 0.31768 0.0000 Uiso
H115 H 0.69508 1.74703 0.27512 0.0000 Uiso
C116 C 0.60127 1.68306 0.29299 0.0000 Uiso
H117 H 0.59932 1.59998 0.32956 0.0000 Uiso
H70 H 0.75387 1.46202 0.33540 0.0000 Uiso
H64 H 0.87246 1.79570 0.28546 0.0000 Uiso
C83 C 0.87117 1.82772 0.28937 0.0000 Uiso
C84 C 0.91354 1.87028 0.28906 0.0000 Uiso
N105 N 1.00041 1.95919 0.29495 0.0000 Uiso
C132 C 0.60560 1.72566 0.33443 0.0000 Uiso
C133 C 0.56772 1.73338 0.32656 0.0000 Uiso
C134 C 0.52427 1.69853 0.28073 0.0000 Uiso
C135 C 0.51952 1.65581 0.24004 0.0000 Uiso
C136 C 0.55762 1.64836 0.24509 0.0000 Uiso
S137 S 0.47703 1.71210 0.27378 0.0000 Uiso
C138 C 0.42605 1.65281 0.27094 0.0000 Uiso
H139 H 0.63796 1.75298 0.37512 0.0000 Uiso
H140 H 0.57206 1.76652 0.35864 0.0000 Uiso
H141 H 0.48712 1.62835 0.20079 0.0000 Uiso
H142 H 0.55289 1.61565 0.20806 0.0000 Uiso
H143 H 0.42287 1.63606 0.17674 0.0000 Uiso
H144 H 0.39400 1.65505 0.28706 0.0000 Uiso
H145 H 0.42885 1.63107 0.34745 0.0000 Uiso
H65 H 0.94594 1.86954 0.28525 0.0000 Uiso
H64 H -0.07676 1.12754 0.28546 0.0000 Uiso
H65 H -0.07640 1.05406 0.28525 0.0000 Uiso
H66 H 0.07464 1.13008 0.30204 0.0000 Uiso
H67 H 0.07398 1.20378 0.30166 0.0000 Uiso
H68 H -0.06874 1.19767 0.29370 0.0000 Uiso
H69 H -0.08048 1.37271 0.36068 0.0000 Uiso
H70 H -0.29185 1.24613 0.33540 0.0000 Uiso
H71 H -0.22223 1.23758 0.33053 0.0000 Uiso
H72 H -0.13489 1.38805 0.32961 0.0000 Uiso
H73 H -0.20312 1.39641 0.33634 0.0000 Uiso
C82 C -0.00043 1.04116 0.29498 0.0000 Uiso
C83 C -0.04345 1.12883 0.28937 0.0000 Uiso
C84 C -0.04326 1.08646 0.28906 0.0000 Uiso
C85 C -0.00084 1.08599 0.29375 0.0000 Uiso
C86 C 0.04131 1.12894 0.29826 0.0000 Uiso
C87 C 0.04105 1.17113 0.29814 0.0000 Uiso
C88 C -0.00104 1.17167 0.29344 0.0000 Uiso
C89 C -0.03266 1.22543 0.29319 0.0000 Uiso
N90 N -0.05848 1.28323 0.31338 0.0000 Uiso
C91 C -0.02258 1.27435 0.29903 0.0000 Uiso
C92 C 0.02364 1.31190 0.29109 0.0000 Uiso
C93 C 0.03290 1.35824 0.30020 0.0000 Uiso
C94 C -0.00506 1.36563 0.31768 0.0000 Uiso
C95 C -0.05081 1.32771 0.32272 0.0000 Uiso
C96 C -0.08967 1.33713 0.33924 0.0000 Uiso
C97 C -0.25765 1.27732 0.33518 0.0000 Uiso
C98 C -0.21792 1.27231 0.33261 0.0000 Uiso
C99 C -0.17292 1.31161 0.33222 0.0000 Uiso
C100 C -0.16847 1.35643 0.33324 0.0000 Uiso
C101 C -0.20803 1.36144 0.33579 0.0000 Uiso
C102 C -0.25314 1.32204 0.33656 0.0000 Uiso
C103 C -0.29496 1.32788 0.33763 0.0000 Uiso
N105 N -0.04122 0.99959 0.29495 0.0000 Uiso
N106 N 0.00153 1.21650 0.29354 0.0000 Uiso
N107 N -0.13313 1.30460 0.32558 0.0000 Uiso
N108 N -0.33871 1.28990 0.33764 0.0000 Uiso
H115 H 0.05195 1.30492 0.27512 0.0000 Uiso
C116 C 0.08179 1.39873 0.29299 0.0000 Uiso
H117 H 0.00066 1.40068 0.32956 0.0000 Uiso
C132 C 0.12006 1.39440 0.33443 0.0000 Uiso
C133 C 0.16566 1.43228 0.32656 0.0000 Uiso
C134 C 0.17426 1.47573 0.28073 0.0000 Uiso
C135 C 0.13629 1.48048 0.24004 0.0000 Uiso
C136 C 0.09074 1.44238 0.24509 0.0000 Uiso
S137 S 0.23507 1.52297 0.27378 0.0000 Uiso
C138 C 0.22676 1.57395 0.27094 0.0000 Uiso
H139 H 0.11502 1.36204 0.37512 0.0000 Uiso
H140 H 0.19446 1.42794 0.35864 0.0000 Uiso
H141 H 0.14123 1.51288 0.20079 0.0000 Uiso
H142 H 0.06276 1.44711 0.20806 0.0000 Uiso
H143 H 0.21319 1.57713 0.17674 0.0000 Uiso
H144 H 0.26105 1.60600 0.28706 0.0000 Uiso
H145 H 0.20222 1.57115 0.34745 0.0000 Uiso
H68 H -0.19767 0.73359 0.29370 0.0000 Uiso
H69 H -0.37271 0.54681 0.36068 0.0000 Uiso
H71 H -0.23758 0.54019 0.33053 0.0000 Uiso
H72 H -0.38805 0.47706 0.32961 0.0000 Uiso
H73 H -0.39641 0.40047 0.33634 0.0000 Uiso
C89 C -0.22543 0.74191 0.29319 0.0000 Uiso
N90 N -0.28323 0.65829 0.31338 0.0000 Uiso
C91 C -0.27435 0.70307 0.29903 0.0000 Uiso
C95 C -0.32771 0.62148 0.32272 0.0000 Uiso
C96 C -0.33713 0.57320 0.33924 0.0000 Uiso
C97 C -0.27732 0.46503 0.33518 0.0000 Uiso
C98 C -0.27231 0.50977 0.33261 0.0000 Uiso
C99 C -0.31161 0.51547 0.33222 0.0000 Uiso
C100 C -0.35643 0.47510 0.33324 0.0000 Uiso
C101 C -0.36144 0.43053 0.33579 0.0000 Uiso
C102 C -0.32204 0.42482 0.33656 0.0000 Uiso
C103 C -0.32788 0.37716 0.33763 0.0000 Uiso
N107 N -0.30460 0.56227 0.32558 0.0000 Uiso
H66 H -0.13008 0.94456 0.30204 0.0000 Uiso
H67 H -0.20378 0.87020 0.30166 0.0000 Uiso
C82 C -0.04116 0.95841 0.29498 0.0000 Uiso
C85 C -0.08599 0.91317 0.29375 0.0000 Uiso
C86 C -0.12894 0.91237 0.29826 0.0000 Uiso
C87 C -0.17113 0.86992 0.29814 0.0000 Uiso
C88 C -0.17167 0.82729 0.29344 0.0000 Uiso
N106 N -0.21650 0.78503 0.29354 0.0000 Uiso
C92 C -0.31190 0.71174 0.29109 0.0000 Uiso
C93 C -0.35824 0.67466 0.30020 0.0000 Uiso
C94 C -0.36563 0.62931 0.31768 0.0000 Uiso
H115 H -0.30492 0.74703 0.27512 0.0000 Uiso
C116 C -0.39873 0.68306 0.29299 0.0000 Uiso
H117 H -0.40068 0.59998 0.32956 0.0000 Uiso
H70 H -0.24613 0.46202 0.33540 0.0000 Uiso
H64 H -0.12754 0.79570 0.28546 0.0000 Uiso
C83 C -0.12883 0.82772 0.28937 0.0000 Uiso
C84 C -0.08646 0.87028 0.28906 0.0000 Uiso
N105 N 0.00041 0.95919 0.29495 0.0000 Uiso
C132 C -0.39440 0.72566 0.33443 0.0000 Uiso
C133 C -0.43228 0.73338 0.32656 0.0000 Uiso
C134 C -0.47573 0.69853 0.28073 0.0000 Uiso
C135 C -0.48048 0.65581 0.24004 0.0000 Uiso
C136 C -0.44238 0.64836 0.24509 0.0000 Uiso
S137 S -0.52297 0.71210 0.27378 0.0000 Uiso
C138 C -0.57395 0.65281 0.27094 0.0000 Uiso
H139 H -0.36204 0.75298 0.37512 0.0000 Uiso
H140 H -0.42794 0.76652 0.35864 0.0000 Uiso
H141 H -0.51288 0.62835 0.20079 0.0000 Uiso
H142 H -0.44711 0.61565 0.20806 0.0000 Uiso
H143 H -0.57713 0.63606 0.17674 0.0000 Uiso
H144 H -0.60600 0.65505 0.28706 0.0000 Uiso
H145 H -0.57115 0.63107 0.34745 0.0000 Uiso
H65 H -0.05406 0.86954 0.28525 0.0000 Uiso
H68 H 0.26641 1.06874 0.29370 0.0000 Uiso
H69 H 0.45319 1.08048 0.36068 0.0000 Uiso
H71 H 0.45981 1.22223 0.33053 0.0000 Uiso
H72 H 0.52294 1.13489 0.32961 0.0000 Uiso
H73 H 0.59953 1.20312 0.33634 0.0000 Uiso
C89 C 0.25809 1.03266 0.29319 0.0000 Uiso
N90 N 0.34171 1.05848 0.31338 0.0000 Uiso
C91 C 0.29693 1.02258 0.29903 0.0000 Uiso
C95 C 0.37852 1.05081 0.32272 0.0000 Uiso
C96 C 0.42680 1.08967 0.33924 0.0000 Uiso
C97 C 0.53497 1.25765 0.33518 0.0000 Uiso
C98 C 0.49023 1.21792 0.33261 0.0000 Uiso
C99 C 0.48453 1.17292 0.33222 0.0000 Uiso
C100 C 0.52490 1.16847 0.33324 0.0000 Uiso
C101 C 0.56947 1.20803 0.33579 0.0000 Uiso
C102 C 0.57518 1.25314 0.33656 0.0000 Uiso
N107 N 0.43773 1.13313 0.32558 0.0000 Uiso
H66 H 0.05544 0.92536 0.30204 0.0000 Uiso
H67 H 0.12980 0.92602 0.30166 0.0000 Uiso
C82 C 0.04159 1.00043 0.29498 0.0000 Uiso
C85 C 0.08683 1.00084 0.29375 0.0000 Uiso
C86 C 0.08763 0.95869 0.29826 0.0000 Uiso
C87 C 0.13008 0.95895 0.29814 0.0000 Uiso
C88 C 0.17271 1.00104 0.29344 0.0000 Uiso
N106 N 0.21497 0.99847 0.29354 0.0000 Uiso
C92 C 0.28826 0.97636 0.29109 0.0000 Uiso
C93 C 0.32534 0.96710 0.30020 0.0000 Uiso
C94 C 0.37069 1.00506 0.31768 0.0000 Uiso
H115 H 0.25297 0.94805 0.27512 0.0000 Uiso
C116 C 0.31694 0.91821 0.29299 0.0000 Uiso
H117 H 0.40002 0.99934 0.32956 0.0000 Uiso
H70 H 0.53798 1.29185 0.33540 0.0000 Uiso
N108 N 0.62861 1.33871 0.33764 0.0000 Uiso
H64 H 0.20430 1.07676 0.28546 0.0000 Uiso
C83 C 0.17228 1.04345 0.28937 0.0000 Uiso
C84 C 0.12972 1.04326 0.28906 0.0000 Uiso
N105 N 0.04081 1.04122 0.29495 0.0000 Uiso
C132 C 0.27434 0.87994 0.33443 0.0000 Uiso
C133 C 0.26662 0.83434 0.32656 0.0000 Uiso
C134 C 0.30147 0.82574 0.28073 0.0000 Uiso
C135 C 0.34419 0.86371 0.24004 0.0000 Uiso
C136 C 0.35164 0.90926 0.24509 0.0000 Uiso
S137 S 0.28790 0.76493 0.27378 0.0000 Uiso
C138 C 0.34719 0.77324 0.27094 0.0000 Uiso
H139 H 0.24702 0.88498 0.37512 0.0000 Uiso
H140 H 0.23348 0.80554 0.35864 0.0000 Uiso
H141 H 0.37165 0.85877 0.20079 0.0000 Uiso
H142 H 0.38435 0.93724 0.20806 0.0000 Uiso
H143 H 0.36394 0.78681 0.17674 0.0000 Uiso
H144 H 0.34495 0.73895 0.28706 0.0000 Uiso
H145 H 0.36893 0.79778 0.34745 0.0000 Uiso
H65 H 0.13046 1.07640 0.28525 0.0000 Uiso
C103 C -0.37716 1.29496 0.33763 0.0000 Uiso
C103 C 0.62284 2.29496 0.33763 0.0000 Uiso
C103 C 1.67212 2.37716 0.33763 0.0000 Uiso
N108 N -0.37139 0.33871 0.33764 0.0000 Uiso
N108 N 1.66129 2.28990 0.33764 0.0000 Uiso
N108 N -0.28990 1.37139 0.33764 0.0000 Uiso
N108 N 0.71010 2.37139 0.33764 0.0000 Uiso
H64 H 2.20430 1.07676 0.28546 0.0000 Uiso
H65 H 2.13046 1.07640 0.28525 0.0000 Uiso
H66 H 2.05544 0.92536 0.30204 0.0000 Uiso
H67 H 2.12980 0.92602 0.30166 0.0000 Uiso
H68 H 2.26641 1.06874 0.29370 0.0000 Uiso
H69 H 2.45319 1.08048 0.36068 0.0000 Uiso
H70 H 2.53798 1.29185 0.33540 0.0000 Uiso
H71 H 2.45981 1.22223 0.33053 0.0000 Uiso
H72 H 2.52294 1.13489 0.32961 0.0000 Uiso
H73 H 2.59953 1.20312 0.33634 0.0000 Uiso
C82 C 2.04159 1.00043 0.29498 0.0000 Uiso
C83 C 2.17228 1.04345 0.28937 0.0000 Uiso
C84 C 2.12972 1.04326 0.28906 0.0000 Uiso
C85 C 2.08683 1.00084 0.29375 0.0000 Uiso
C86 C 2.08763 0.95869 0.29826 0.0000 Uiso
C87 C 2.13008 0.95895 0.29814 0.0000 Uiso
C88 C 2.17271 1.00104 0.29344 0.0000 Uiso
C89 C 2.25809 1.03266 0.29319 0.0000 Uiso
N90 N 2.34171 1.05848 0.31338 0.0000 Uiso
C91 C 2.29693 1.02258 0.29903 0.0000 Uiso
C92 C 2.28826 0.97636 0.29109 0.0000 Uiso
C93 C 2.32534 0.96710 0.30020 0.0000 Uiso
C94 C 2.37069 1.00506 0.31768 0.0000 Uiso
C95 C 2.37852 1.05081 0.32272 0.0000 Uiso
C96 C 2.42680 1.08967 0.33924 0.0000 Uiso
C97 C 2.53497 1.25765 0.33518 0.0000 Uiso
C98 C 2.49023 1.21792 0.33261 0.0000 Uiso
C99 C 2.48453 1.17292 0.33222 0.0000 Uiso
C100 C 2.52490 1.16847 0.33324 0.0000 Uiso
C101 C 2.56947 1.20803 0.33579 0.0000 Uiso
C102 C 2.57518 1.25314 0.33656 0.0000 Uiso
C103 C 2.62284 1.29496 0.33763 0.0000 Uiso
N105 N 2.04081 1.04122 0.29495 0.0000 Uiso
N106 N 2.21497 0.99847 0.29354 0.0000 Uiso
N107 N 2.43773 1.13313 0.32558 0.0000 Uiso
N108 N 2.62861 1.33871 0.33764 0.0000 Uiso
H115 H 2.25297 0.94805 0.27512 0.0000 Uiso
C116 C 2.31694 0.91821 0.29299 0.0000 Uiso
H117 H 2.40002 0.99934 0.32956 0.0000 Uiso
C132 C 2.27434 0.87994 0.33443 0.0000 Uiso
C133 C 2.26662 0.83434 0.32656 0.0000 Uiso
C134 C 2.30147 0.82574 0.28073 0.0000 Uiso
C135 C 2.34419 0.86371 0.24004 0.0000 Uiso
C136 C 2.35164 0.90926 0.24509 0.0000 Uiso
S137 S 2.28790 0.76493 0.27378 0.0000 Uiso
C138 C 2.34719 0.77324 0.27094 0.0000 Uiso
H139 H 2.24702 0.88498 0.37512 0.0000 Uiso
H140 H 2.23348 0.80554 0.35864 0.0000 Uiso
H141 H 2.37165 0.85877 0.20079 0.0000 Uiso
H142 H 2.38435 0.93724 0.20806 0.0000 Uiso
H143 H 2.36394 0.78681 0.17674 0.0000 Uiso
H144 H 2.34495 0.73895 0.28706 0.0000 Uiso
H145 H 2.36893 0.79778 0.34745 0.0000 Uiso
H68 H 1.93126 1.19767 0.29370 0.0000 Uiso
H69 H 1.91952 1.37271 0.36068 0.0000 Uiso
H71 H 1.77777 1.23758 0.33053 0.0000 Uiso
H72 H 1.86511 1.38805 0.32961 0.0000 Uiso
H73 H 1.79688 1.39641 0.33634 0.0000 Uiso
C89 C 1.96734 1.22543 0.29319 0.0000 Uiso
N90 N 1.94152 1.28323 0.31338 0.0000 Uiso
C91 C 1.97742 1.27435 0.29903 0.0000 Uiso
C95 C 1.94919 1.32771 0.32272 0.0000 Uiso
C96 C 1.91033 1.33713 0.33924 0.0000 Uiso
C97 C 1.74235 1.27732 0.33518 0.0000 Uiso
C98 C 1.78208 1.27231 0.33261 0.0000 Uiso
C99 C 1.82708 1.31161 0.33222 0.0000 Uiso
C100 C 1.83153 1.35643 0.33324 0.0000 Uiso
C101 C 1.79197 1.36144 0.33579 0.0000 Uiso
C102 C 1.74686 1.32204 0.33656 0.0000 Uiso
C103 C 1.70504 1.32788 0.33763 0.0000 Uiso
N107 N 1.86687 1.30460 0.32558 0.0000 Uiso
H66 H 2.07464 1.13008 0.30204 0.0000 Uiso
H67 H 2.07398 1.20378 0.30166 0.0000 Uiso
C82 C 1.99957 1.04116 0.29498 0.0000 Uiso
C85 C 1.99916 1.08599 0.29375 0.0000 Uiso
C86 C 2.04131 1.12894 0.29826 0.0000 Uiso
C87 C 2.04105 1.17113 0.29814 0.0000 Uiso
C88 C 1.99896 1.17167 0.29344 0.0000 Uiso
N106 N 2.00153 1.21650 0.29354 0.0000 Uiso
C92 C 2.02364 1.31190 0.29109 0.0000 Uiso
C93 C 2.03290 1.35824 0.30020 0.0000 Uiso
C94 C 1.99494 1.36563 0.31768 0.0000 Uiso
H115 H 2.05195 1.30492 0.27512 0.0000 Uiso
C116 C 2.08179 1.39873 0.29299 0.0000 Uiso
H117 H 2.00066 1.40068 0.32956 0.0000 Uiso
H70 H 1.70815 1.24613 0.33540 0.0000 Uiso
H64 H 1.92324 1.12754 0.28546 0.0000 Uiso
C83 C 1.95655 1.12883 0.28937 0.0000 Uiso
C84 C 1.95674 1.08646 0.28906 0.0000 Uiso
N105 N 1.95878 0.99959 0.29495 0.0000 Uiso
C132 C 2.12006 1.39440 0.33443 0.0000 Uiso
C133 C 2.16566 1.43228 0.32656 0.0000 Uiso
C134 C 2.17426 1.47573 0.28073 0.0000 Uiso
C135 C 2.13629 1.48048 0.24004 0.0000 Uiso
C136 C 2.09074 1.44238 0.24509 0.0000 Uiso
S137 S 2.23507 1.52297 0.27378 0.0000 Uiso
C138 C 2.22676 1.57395 0.27094 0.0000 Uiso
H139 H 2.11502 1.36204 0.37512 0.0000 Uiso
H140 H 2.19446 1.42794 0.35864 0.0000 Uiso
H141 H 2.14123 1.51288 0.20079 0.0000 Uiso
H142 H 2.06276 1.44711 0.20806 0.0000 Uiso
H143 H 2.21319 1.57713 0.17674 0.0000 Uiso
H144 H 2.26105 1.60600 0.28706 0.0000 Uiso
H145 H 2.20222 1.57115 0.34745 0.0000 Uiso
H65 H 1.92360 1.05406 0.28525 0.0000 Uiso
H68 H 1.80233 0.73359 0.29370 0.0000 Uiso
H69 H 1.62729 0.54681 0.36068 0.0000 Uiso
H71 H 1.76242 0.54019 0.33053 0.0000 Uiso
H72 H 1.61195 0.47706 0.32961 0.0000 Uiso
H73 H 1.60359 0.40047 0.33634 0.0000 Uiso
C89 C 1.77457 0.74191 0.29319 0.0000 Uiso
N90 N 1.71677 0.65829 0.31338 0.0000 Uiso
C91 C 1.72565 0.70307 0.29903 0.0000 Uiso
C95 C 1.67229 0.62148 0.32272 0.0000 Uiso
C96 C 1.66287 0.57320 0.33924 0.0000 Uiso
C97 C 1.72268 0.46503 0.33518 0.0000 Uiso
C98 C 1.72769 0.50977 0.33261 0.0000 Uiso
C99 C 1.68839 0.51547 0.33222 0.0000 Uiso
C100 C 1.64357 0.47510 0.33324 0.0000 Uiso
C101 C 1.63856 0.43053 0.33579 0.0000 Uiso
C102 C 1.67796 0.42482 0.33656 0.0000 Uiso
C103 C 1.67212 0.37716 0.33763 0.0000 Uiso
N107 N 1.69540 0.56227 0.32558 0.0000 Uiso
H66 H 1.86992 0.94456 0.30204 0.0000 Uiso
H67 H 1.79622 0.87020 0.30166 0.0000 Uiso
C82 C 1.95884 0.95841 0.29498 0.0000 Uiso
C85 C 1.91401 0.91317 0.29375 0.0000 Uiso
C86 C 1.87106 0.91237 0.29826 0.0000 Uiso
C87 C 1.82887 0.86992 0.29814 0.0000 Uiso
C88 C 1.82833 0.82729 0.29344 0.0000 Uiso
N106 N 1.78350 0.78503 0.29354 0.0000 Uiso
C92 C 1.68810 0.71174 0.29109 0.0000 Uiso
C93 C 1.64176 0.67466 0.30020 0.0000 Uiso
C94 C 1.63437 0.62931 0.31768 0.0000 Uiso
H115 H 1.69508 0.74703 0.27512 0.0000 Uiso
C116 C 1.60127 0.68306 0.29299 0.0000 Uiso
H117 H 1.59932 0.59998 0.32956 0.0000 Uiso
H70 H 1.75387 0.46202 0.33540 0.0000 Uiso
N108 N 1.71010 0.37139 0.33764 0.0000 Uiso
H64 H 1.87246 0.79570 0.28546 0.0000 Uiso
C83 C 1.87117 0.82772 0.28937 0.0000 Uiso
C84 C 1.91354 0.87028 0.28906 0.0000 Uiso
N105 N 2.00041 0.95919 0.29495 0.0000 Uiso
C132 C 1.60560 0.72566 0.33443 0.0000 Uiso
C133 C 1.56772 0.73338 0.32656 0.0000 Uiso
C134 C 1.52427 0.69853 0.28073 0.0000 Uiso
C135 C 1.51952 0.65581 0.24004 0.0000 Uiso
C136 C 1.55762 0.64836 0.24509 0.0000 Uiso
S137 S 1.47703 0.71210 0.27378 0.0000 Uiso
C138 C 1.42605 0.65281 0.27094 0.0000 Uiso
H139 H 1.63796 0.75298 0.37512 0.0000 Uiso
H140 H 1.57206 0.76652 0.35864 0.0000 Uiso
H141 H 1.48712 0.62835 0.20079 0.0000 Uiso
H142 H 1.55289 0.61565 0.20806 0.0000 Uiso
H143 H 1.42287 0.63606 0.17674 0.0000 Uiso
H144 H 1.39400 0.65505 0.28706 0.0000 Uiso
H145 H 1.42885 0.63107 0.34745 0.0000 Uiso
H65 H 1.94594 0.86954 0.28525 0.0000 Uiso
H64 H 0.92324 0.12754 0.28546 0.0000 Uiso
H65 H 0.92360 0.05406 0.28525 0.0000 Uiso
H66 H 1.07464 0.13008 0.30204 0.0000 Uiso
H67 H 1.07398 0.20378 0.30166 0.0000 Uiso
H68 H 0.93126 0.19767 0.29370 0.0000 Uiso
H69 H 0.91952 0.37271 0.36068 0.0000 Uiso
H70 H 0.70815 0.24613 0.33540 0.0000 Uiso
H71 H 0.77777 0.23758 0.33053 0.0000 Uiso
H72 H 0.86511 0.38805 0.32961 0.0000 Uiso
H73 H 0.79688 0.39641 0.33634 0.0000 Uiso
C82 C 0.99957 0.04116 0.29498 0.0000 Uiso
C83 C 0.95655 0.12883 0.28937 0.0000 Uiso
C84 C 0.95674 0.08646 0.28906 0.0000 Uiso
C85 C 0.99916 0.08599 0.29375 0.0000 Uiso
C86 C 1.04131 0.12894 0.29826 0.0000 Uiso
C87 C 1.04105 0.17113 0.29814 0.0000 Uiso
C88 C 0.99896 0.17167 0.29344 0.0000 Uiso
C89 C 0.96734 0.22543 0.29319 0.0000 Uiso
N90 N 0.94152 0.28323 0.31338 0.0000 Uiso
C91 C 0.97742 0.27435 0.29903 0.0000 Uiso
C92 C 1.02364 0.31190 0.29109 0.0000 Uiso
C93 C 1.03290 0.35824 0.30020 0.0000 Uiso
C94 C 0.99494 0.36563 0.31768 0.0000 Uiso
C95 C 0.94919 0.32771 0.32272 0.0000 Uiso
C96 C 0.91033 0.33713 0.33924 0.0000 Uiso
C97 C 0.74235 0.27732 0.33518 0.0000 Uiso
C98 C 0.78208 0.27231 0.33261 0.0000 Uiso
C99 C 0.82708 0.31161 0.33222 0.0000 Uiso
C100 C 0.83153 0.35643 0.33324 0.0000 Uiso
C101 C 0.79197 0.36144 0.33579 0.0000 Uiso
C102 C 0.74686 0.32204 0.33656 0.0000 Uiso
N105 N 0.95878 -0.00041 0.29495 0.0000 Uiso
N106 N 1.00153 0.21650 0.29354 0.0000 Uiso
N107 N 0.86687 0.30460 0.32558 0.0000 Uiso
H115 H 1.05195 0.30492 0.27512 0.0000 Uiso
C116 C 1.08179 0.39873 0.29299 0.0000 Uiso
H117 H 1.00066 0.40068 0.32956 0.0000 Uiso
C132 C 1.12006 0.39440 0.33443 0.0000 Uiso
C133 C 1.16566 0.43228 0.32656 0.0000 Uiso
C134 C 1.17426 0.47573 0.28073 0.0000 Uiso
C135 C 1.13629 0.48048 0.24004 0.0000 Uiso
C136 C 1.09074 0.44238 0.24509 0.0000 Uiso
S137 S 1.23507 0.52297 0.27378 0.0000 Uiso
C138 C 1.22676 0.57395 0.27094 0.0000 Uiso
H139 H 1.11502 0.36204 0.37512 0.0000 Uiso
H140 H 1.19446 0.42794 0.35864 0.0000 Uiso
H141 H 1.14123 0.51288 0.20079 0.0000 Uiso
H142 H 1.06276 0.44711 0.20806 0.0000 Uiso
H143 H 1.21319 0.57713 0.17674 0.0000 Uiso
H144 H 1.26105 0.60600 0.28706 0.0000 Uiso
H145 H 1.20222 0.57115 0.34745 0.0000 Uiso
H68 H 0.80233 -0.26641 0.29370 0.0000 Uiso
H69 H 0.62729 -0.45319 0.36068 0.0000 Uiso
H71 H 0.76242 -0.45981 0.33053 0.0000 Uiso
H72 H 0.61195 -0.52294 0.32961 0.0000 Uiso
H73 H 0.60359 -0.59953 0.33634 0.0000 Uiso
C89 C 0.77457 -0.25809 0.29319 0.0000 Uiso
N90 N 0.71677 -0.34171 0.31338 0.0000 Uiso
C91 C 0.72565 -0.29693 0.29903 0.0000 Uiso
C95 C 0.67229 -0.37852 0.32272 0.0000 Uiso
C96 C 0.66287 -0.42680 0.33924 0.0000 Uiso
C97 C 0.72268 -0.53497 0.33518 0.0000 Uiso
C98 C 0.72769 -0.49023 0.33261 0.0000 Uiso
C99 C 0.68839 -0.48453 0.33222 0.0000 Uiso
C100 C 0.64357 -0.52490 0.33324 0.0000 Uiso
C101 C 0.63856 -0.56947 0.33579 0.0000 Uiso
C102 C 0.67796 -0.57518 0.33656 0.0000 Uiso
C103 C 0.67212 -0.62284 0.33763 0.0000 Uiso
N107 N 0.69540 -0.43773 0.32558 0.0000 Uiso
H66 H 0.86992 -0.05544 0.30204 0.0000 Uiso
H67 H 0.79622 -0.12980 0.30166 0.0000 Uiso
C82 C 0.95884 -0.04159 0.29498 0.0000 Uiso
C85 C 0.91401 -0.08683 0.29375 0.0000 Uiso
C86 C 0.87106 -0.08763 0.29826 0.0000 Uiso
C87 C 0.82887 -0.13008 0.29814 0.0000 Uiso
C88 C 0.82833 -0.17271 0.29344 0.0000 Uiso
N106 N 0.78350 -0.21497 0.29354 0.0000 Uiso
C92 C 0.68810 -0.28826 0.29109 0.0000 Uiso
C93 C 0.64176 -0.32534 0.30020 0.0000 Uiso
C94 C 0.63437 -0.37069 0.31768 0.0000 Uiso
H115 H 0.69508 -0.25297 0.27512 0.0000 Uiso
C116 C 0.60127 -0.31694 0.29299 0.0000 Uiso
H117 H 0.59932 -0.40002 0.32956 0.0000 Uiso
H70 H 0.75387 -0.53798 0.33540 0.0000 Uiso
N108 N 0.71010 -0.62861 0.33764 0.0000 Uiso
H64 H 0.87246 -0.20430 0.28546 0.0000 Uiso
C83 C 0.87117 -0.17228 0.28937 0.0000 Uiso
C84 C 0.91354 -0.12972 0.28906 0.0000 Uiso
N105 N 1.00041 -0.04081 0.29495 0.0000 Uiso
C132 C 0.60560 -0.27434 0.33443 0.0000 Uiso
C133 C 0.56772 -0.26662 0.32656 0.0000 Uiso
C134 C 0.52427 -0.30147 0.28073 0.0000 Uiso
C135 C 0.51952 -0.34419 0.24004 0.0000 Uiso
C136 C 0.55762 -0.35164 0.24509 0.0000 Uiso
S137 S 0.47703 -0.28790 0.27378 0.0000 Uiso
C138 C 0.42605 -0.34719 0.27094 0.0000 Uiso
H139 H 0.63796 -0.24702 0.37512 0.0000 Uiso
H140 H 0.57206 -0.23348 0.35864 0.0000 Uiso
H141 H 0.48712 -0.37165 0.20079 0.0000 Uiso
H142 H 0.55289 -0.38435 0.20806 0.0000 Uiso
H143 H 0.42287 -0.36394 0.17674 0.0000 Uiso
H144 H 0.39400 -0.34495 0.28706 0.0000 Uiso
H145 H 0.42885 -0.36893 0.34745 0.0000 Uiso
H65 H 0.94594 -0.13046 0.28525 0.0000 Uiso
H68 H 1.26641 0.06874 0.29370 0.0000 Uiso
H69 H 1.45319 0.08048 0.36068 0.0000 Uiso
H71 H 1.45981 0.22223 0.33053 0.0000 Uiso
H72 H 1.52294 0.13489 0.32961 0.0000 Uiso
H73 H 1.59953 0.20312 0.33634 0.0000 Uiso
C89 C 1.25809 0.03266 0.29319 0.0000 Uiso
N90 N 1.34171 0.05848 0.31338 0.0000 Uiso
C91 C 1.29693 0.02258 0.29903 0.0000 Uiso
C95 C 1.37852 0.05081 0.32272 0.0000 Uiso
C96 C 1.42680 0.08967 0.33924 0.0000 Uiso
C97 C 1.53497 0.25765 0.33518 0.0000 Uiso
C98 C 1.49023 0.21792 0.33261 0.0000 Uiso
C99 C 1.48453 0.17292 0.33222 0.0000 Uiso
C100 C 1.52490 0.16847 0.33324 0.0000 Uiso
C101 C 1.56947 0.20803 0.33579 0.0000 Uiso
C102 C 1.57518 0.25314 0.33656 0.0000 Uiso
C103 C 1.62284 0.29496 0.33763 0.0000 Uiso
N107 N 1.43773 0.13313 0.32558 0.0000 Uiso
H66 H 1.05544 -0.07464 0.30204 0.0000 Uiso
H67 H 1.12980 -0.07398 0.30166 0.0000 Uiso
C82 C 1.04159 0.00043 0.29498 0.0000 Uiso
C85 C 1.08683 0.00084 0.29375 0.0000 Uiso
C86 C 1.08763 -0.04131 0.29826 0.0000 Uiso
C87 C 1.13008 -0.04105 0.29814 0.0000 Uiso
C88 C 1.17271 0.00104 0.29344 0.0000 Uiso
N106 N 1.21497 -0.00153 0.29354 0.0000 Uiso
C92 C 1.28826 -0.02364 0.29109 0.0000 Uiso
C93 C 1.32534 -0.03290 0.30020 0.0000 Uiso
C94 C 1.37069 0.00506 0.31768 0.0000 Uiso
H115 H 1.25297 -0.05195 0.27512 0.0000 Uiso
C116 C 1.31694 -0.08179 0.29299 0.0000 Uiso
H117 H 1.40002 -0.00066 0.32956 0.0000 Uiso
H70 H 1.53798 0.29185 0.33540 0.0000 Uiso
N108 N 1.62861 0.33871 0.33764 0.0000 Uiso
H64 H 1.20430 0.07676 0.28546 0.0000 Uiso
C83 C 1.17228 0.04345 0.28937 0.0000 Uiso
C84 C 1.12972 0.04326 0.28906 0.0000 Uiso
N105 N 1.04081 0.04122 0.29495 0.0000 Uiso
C132 C 1.27434 -0.12006 0.33443 0.0000 Uiso
C133 C 1.26662 -0.16566 0.32656 0.0000 Uiso
C134 C 1.30147 -0.17426 0.28073 0.0000 Uiso
C135 C 1.34419 -0.13629 0.24004 0.0000 Uiso
C136 C 1.35164 -0.09074 0.24509 0.0000 Uiso
S137 S 1.28790 -0.23507 0.27378 0.0000 Uiso
C138 C 1.34719 -0.22676 0.27094 0.0000 Uiso
H139 H 1.24702 -0.11502 0.37512 0.0000 Uiso
H140 H 1.23348 -0.19446 0.35864 0.0000 Uiso
H141 H 1.37165 -0.14123 0.20079 0.0000 Uiso
H142 H 1.38435 -0.06276 0.20806 0.0000 Uiso
H143 H 1.36394 -0.21319 0.17674 0.0000 Uiso
H144 H 1.34495 -0.26105 0.28706 0.0000 Uiso
H145 H 1.36893 -0.20222 0.34745 0.0000 Uiso
H65 H 1.13046 0.07640 0.28525 0.0000 Uiso
C103 C 0.70504 -0.67212 0.33763 0.0000 Uiso
C103 C 1.70504 0.32788 0.33763 0.0000 Uiso
C103 C 2.67212 1.37716 0.33763 0.0000 Uiso
N108 N 0.62861 -0.66129 0.33764 0.0000 Uiso
N108 N 1.66129 0.28990 0.33764 0.0000 Uiso
N108 N 2.66129 1.28990 0.33764 0.0000 Uiso
N108 N 1.71010 1.37139 0.33764 0.0000 Uiso
H64 H 2.20430 2.07676 0.28546 0.0000 Uiso
H65 H 2.13046 2.07640 0.28525 0.0000 Uiso
H66 H 2.05544 1.92536 0.30204 0.0000 Uiso
H67 H 2.12980 1.92602 0.30166 0.0000 Uiso
H68 H 2.26641 2.06874 0.29370 0.0000 Uiso
H69 H 2.45319 2.08048 0.36068 0.0000 Uiso
H70 H 2.53798 2.29185 0.33540 0.0000 Uiso
H71 H 2.45981 2.22223 0.33053 0.0000 Uiso
H72 H 2.52294 2.13489 0.32961 0.0000 Uiso
H73 H 2.59953 2.20312 0.33634 0.0000 Uiso
C82 C 2.04159 2.00043 0.29498 0.0000 Uiso
C83 C 2.17228 2.04345 0.28937 0.0000 Uiso
C84 C 2.12972 2.04326 0.28906 0.0000 Uiso
C85 C 2.08683 2.00084 0.29375 0.0000 Uiso
C86 C 2.08763 1.95869 0.29826 0.0000 Uiso
C87 C 2.13008 1.95895 0.29814 0.0000 Uiso
C88 C 2.17271 2.00104 0.29344 0.0000 Uiso
C89 C 2.25809 2.03266 0.29319 0.0000 Uiso
N90 N 2.34171 2.05848 0.31338 0.0000 Uiso
C91 C 2.29693 2.02258 0.29903 0.0000 Uiso
C92 C 2.28826 1.97636 0.29109 0.0000 Uiso
C93 C 2.32534 1.96710 0.30020 0.0000 Uiso
C94 C 2.37069 2.00506 0.31768 0.0000 Uiso
C95 C 2.37852 2.05081 0.32272 0.0000 Uiso
C96 C 2.42680 2.08967 0.33924 0.0000 Uiso
C97 C 2.53497 2.25765 0.33518 0.0000 Uiso
C98 C 2.49023 2.21792 0.33261 0.0000 Uiso
C99 C 2.48453 2.17292 0.33222 0.0000 Uiso
C100 C 2.52490 2.16847 0.33324 0.0000 Uiso
C101 C 2.56947 2.20803 0.33579 0.0000 Uiso
C102 C 2.57518 2.25314 0.33656 0.0000 Uiso
C103 C 2.62284 2.29496 0.33763 0.0000 Uiso
N105 N 2.04081 2.04122 0.29495 0.0000 Uiso
N106 N 2.21497 1.99847 0.29354 0.0000 Uiso
N107 N 2.43773 2.13313 0.32558 0.0000 Uiso
N108 N 2.62861 2.33871 0.33764 0.0000 Uiso
H115 H 2.25297 1.94805 0.27512 0.0000 Uiso
C116 C 2.31694 1.91821 0.29299 0.0000 Uiso
H117 H 2.40002 1.99934 0.32956 0.0000 Uiso
C132 C 2.27434 1.87994 0.33443 0.0000 Uiso
C133 C 2.26662 1.83434 0.32656 0.0000 Uiso
C134 C 2.30147 1.82574 0.28073 0.0000 Uiso
C135 C 2.34419 1.86371 0.24004 0.0000 Uiso
C136 C 2.35164 1.90926 0.24509 0.0000 Uiso
S137 S 2.28790 1.76493 0.27378 0.0000 Uiso
C138 C 2.34719 1.77324 0.27094 0.0000 Uiso
H139 H 2.24702 1.88498 0.37512 0.0000 Uiso
H140 H 2.23348 1.80554 0.35864 0.0000 Uiso
H141 H 2.37165 1.85877 0.20079 0.0000 Uiso
H142 H 2.38435 1.93724 0.20806 0.0000 Uiso
H143 H 2.36394 1.78681 0.17674 0.0000 Uiso
H144 H 2.34495 1.73895 0.28706 0.0000 Uiso
H145 H 2.36893 1.79778 0.34745 0.0000 Uiso
H68 H 1.93126 2.19767 0.29370 0.0000 Uiso
H69 H 1.91952 2.37271 0.36068 0.0000 Uiso
H71 H 1.77777 2.23758 0.33053 0.0000 Uiso
H72 H 1.86511 2.38805 0.32961 0.0000 Uiso
H73 H 1.79688 2.39641 0.33634 0.0000 Uiso
C89 C 1.96734 2.22543 0.29319 0.0000 Uiso
N90 N 1.94152 2.28323 0.31338 0.0000 Uiso
C91 C 1.97742 2.27435 0.29903 0.0000 Uiso
C95 C 1.94919 2.32771 0.32272 0.0000 Uiso
C96 C 1.91033 2.33713 0.33924 0.0000 Uiso
C97 C 1.74235 2.27732 0.33518 0.0000 Uiso
C98 C 1.78208 2.27231 0.33261 0.0000 Uiso
C99 C 1.82708 2.31161 0.33222 0.0000 Uiso
C100 C 1.83153 2.35643 0.33324 0.0000 Uiso
C101 C 1.79197 2.36144 0.33579 0.0000 Uiso
C102 C 1.74686 2.32204 0.33656 0.0000 Uiso
C103 C 1.70504 2.32788 0.33763 0.0000 Uiso
N107 N 1.86687 2.30460 0.32558 0.0000 Uiso
H66 H 2.07464 2.13008 0.30204 0.0000 Uiso
H67 H 2.07398 2.20378 0.30166 0.0000 Uiso
C82 C 1.99957 2.04116 0.29498 0.0000 Uiso
C85 C 1.99916 2.08599 0.29375 0.0000 Uiso
C86 C 2.04131 2.12894 0.29826 0.0000 Uiso
C87 C 2.04105 2.17113 0.29814 0.0000 Uiso
C88 C 1.99896 2.17167 0.29344 0.0000 Uiso
N106 N 2.00153 2.21650 0.29354 0.0000 Uiso
C92 C 2.02364 2.31190 0.29109 0.0000 Uiso
C93 C 2.03290 2.35824 0.30020 0.0000 Uiso
C94 C 1.99494 2.36563 0.31768 0.0000 Uiso
H115 H 2.05195 2.30492 0.27512 0.0000 Uiso
C116 C 2.08179 2.39873 0.29299 0.0000 Uiso
H117 H 2.00066 2.40068 0.32956 0.0000 Uiso
H70 H 1.70815 2.24613 0.33540 0.0000 Uiso
H64 H 1.92324 2.12754 0.28546 0.0000 Uiso
C83 C 1.95655 2.12883 0.28937 0.0000 Uiso
C84 C 1.95674 2.08646 0.28906 0.0000 Uiso
N105 N 1.95878 1.99959 0.29495 0.0000 Uiso
C132 C 2.12006 2.39440 0.33443 0.0000 Uiso
C133 C 2.16566 2.43228 0.32656 0.0000 Uiso
C134 C 2.17426 2.47573 0.28073 0.0000 Uiso
C135 C 2.13629 2.48048 0.24004 0.0000 Uiso
C136 C 2.09074 2.44238 0.24509 0.0000 Uiso
S137 S 2.23507 2.52297 0.27378 0.0000 Uiso
C138 C 2.22676 2.57395 0.27094 0.0000 Uiso
H139 H 2.11502 2.36204 0.37512 0.0000 Uiso
H140 H 2.19446 2.42794 0.35864 0.0000 Uiso
H141 H 2.14123 2.51288 0.20079 0.0000 Uiso
H142 H 2.06276 2.44711 0.20806 0.0000 Uiso
H143 H 2.21319 2.57713 0.17674 0.0000 Uiso
H144 H 2.26105 2.60600 0.28706 0.0000 Uiso
H145 H 2.20222 2.57115 0.34745 0.0000 Uiso
H65 H 1.92360 2.05406 0.28525 0.0000 Uiso
H68 H 1.80233 1.73359 0.29370 0.0000 Uiso
H69 H 1.62729 1.54681 0.36068 0.0000 Uiso
H71 H 1.76242 1.54019 0.33053 0.0000 Uiso
H72 H 1.61195 1.47706 0.32961 0.0000 Uiso
H73 H 1.60359 1.40047 0.33634 0.0000 Uiso
C89 C 1.77457 1.74191 0.29319 0.0000 Uiso
N90 N 1.71677 1.65829 0.31338 0.0000 Uiso
C91 C 1.72565 1.70307 0.29903 0.0000 Uiso
C95 C 1.67229 1.62148 0.32272 0.0000 Uiso
C96 C 1.66287 1.57320 0.33924 0.0000 Uiso
C97 C 1.72268 1.46503 0.33518 0.0000 Uiso
C98 C 1.72769 1.50977 0.33261 0.0000 Uiso
C99 C 1.68839 1.51547 0.33222 0.0000 Uiso
C100 C 1.64357 1.47510 0.33324 0.0000 Uiso
C101 C 1.63856 1.43053 0.33579 0.0000 Uiso
C102 C 1.67796 1.42482 0.33656 0.0000 Uiso
N107 N 1.69540 1.56227 0.32558 0.0000 Uiso
H66 H 1.86992 1.94456 0.30204 0.0000 Uiso
H67 H 1.79622 1.87020 0.30166 0.0000 Uiso
C82 C 1.95884 1.95841 0.29498 0.0000 Uiso
C85 C 1.91401 1.91317 0.29375 0.0000 Uiso
C86 C 1.87106 1.91237 0.29826 0.0000 Uiso
C87 C 1.82887 1.86992 0.29814 0.0000 Uiso
C88 C 1.82833 1.82729 0.29344 0.0000 Uiso
N106 N 1.78350 1.78503 0.29354 0.0000 Uiso
C92 C 1.68810 1.71174 0.29109 0.0000 Uiso
C93 C 1.64176 1.67466 0.30020 0.0000 Uiso
C94 C 1.63437 1.62931 0.31768 0.0000 Uiso
H115 H 1.69508 1.74703 0.27512 0.0000 Uiso
C116 C 1.60127 1.68306 0.29299 0.0000 Uiso
H117 H 1.59932 1.59998 0.32956 0.0000 Uiso
H70 H 1.75387 1.46202 0.33540 0.0000 Uiso
H64 H 1.87246 1.79570 0.28546 0.0000 Uiso
C83 C 1.87117 1.82772 0.28937 0.0000 Uiso
C84 C 1.91354 1.87028 0.28906 0.0000 Uiso
N105 N 2.00041 1.95919 0.29495 0.0000 Uiso
C132 C 1.60560 1.72566 0.33443 0.0000 Uiso
C133 C 1.56772 1.73338 0.32656 0.0000 Uiso
C134 C 1.52427 1.69853 0.28073 0.0000 Uiso
C135 C 1.51952 1.65581 0.24004 0.0000 Uiso
C136 C 1.55762 1.64836 0.24509 0.0000 Uiso
S137 S 1.47703 1.71210 0.27378 0.0000 Uiso
C138 C 1.42605 1.65281 0.27094 0.0000 Uiso
H139 H 1.63796 1.75298 0.37512 0.0000 Uiso
H140 H 1.57206 1.76652 0.35864 0.0000 Uiso
H141 H 1.48712 1.62835 0.20079 0.0000 Uiso
H142 H 1.55289 1.61565 0.20806 0.0000 Uiso
H143 H 1.42287 1.63606 0.17674 0.0000 Uiso
H144 H 1.39400 1.65505 0.28706 0.0000 Uiso
H145 H 1.42885 1.63107 0.34745 0.0000 Uiso
H65 H 1.94594 1.86954 0.28525 0.0000 Uiso
C103 C 2.67212 2.37716 0.33763 0.0000 Uiso
N108 N 2.66129 2.28990 0.33764 0.0000 Uiso
N108 N 1.71010 2.37139 0.33764 0.0000 Uiso
H64 H -0.07676 2.12754 0.28546 0.0000 Uiso
H65 H -0.07640 2.05406 0.28525 0.0000 Uiso
H66 H 0.07464 2.13008 0.30204 0.0000 Uiso
H67 H 0.07398 2.20378 0.30166 0.0000 Uiso
H68 H -0.06874 2.19767 0.29370 0.0000 Uiso
H69 H -0.08048 2.37271 0.36068 0.0000 Uiso
H70 H -0.29185 2.24613 0.33540 0.0000 Uiso
H71 H -0.22223 2.23758 0.33053 0.0000 Uiso
H72 H -0.13489 2.38805 0.32961 0.0000 Uiso
H73 H -0.20312 2.39641 0.33634 0.0000 Uiso
C82 C -0.00043 2.04116 0.29498 0.0000 Uiso
C83 C -0.04345 2.12883 0.28937 0.0000 Uiso
C84 C -0.04326 2.08646 0.28906 0.0000 Uiso
C85 C -0.00084 2.08599 0.29375 0.0000 Uiso
C86 C 0.04131 2.12894 0.29826 0.0000 Uiso
C87 C 0.04105 2.17113 0.29814 0.0000 Uiso
C88 C -0.00104 2.17167 0.29344 0.0000 Uiso
C89 C -0.03266 2.22543 0.29319 0.0000 Uiso
N90 N -0.05848 2.28323 0.31338 0.0000 Uiso
C91 C -0.02258 2.27435 0.29903 0.0000 Uiso
C92 C 0.02364 2.31190 0.29109 0.0000 Uiso
C93 C 0.03290 2.35824 0.30020 0.0000 Uiso
C94 C -0.00506 2.36563 0.31768 0.0000 Uiso
C95 C -0.05081 2.32771 0.32272 0.0000 Uiso
C96 C -0.08967 2.33713 0.33924 0.0000 Uiso
C97 C -0.25765 2.27732 0.33518 0.0000 Uiso
C98 C -0.21792 2.27231 0.33261 0.0000 Uiso
C99 C -0.17292 2.31161 0.33222 0.0000 Uiso
C100 C -0.16847 2.35643 0.33324 0.0000 Uiso
C101 C -0.20803 2.36144 0.33579 0.0000 Uiso
C102 C -0.25314 2.32204 0.33656 0.0000 Uiso
C103 C -0.29496 2.32788 0.33763 0.0000 Uiso
N105 N -0.04122 1.99959 0.29495 0.0000 Uiso
N106 N 0.00153 2.21650 0.29354 0.0000 Uiso
N107 N -0.13313 2.30460 0.32558 0.0000 Uiso
N108 N -0.33871 2.28990 0.33764 0.0000 Uiso
H115 H 0.05195 2.30492 0.27512 0.0000 Uiso
C116 C 0.08179 2.39873 0.29299 0.0000 Uiso
H117 H 0.00066 2.40068 0.32956 0.0000 Uiso
C132 C 0.12006 2.39440 0.33443 0.0000 Uiso
C133 C 0.16566 2.43228 0.32656 0.0000 Uiso
C134 C 0.17426 2.47573 0.28073 0.0000 Uiso
C135 C 0.13629 2.48048 0.24004 0.0000 Uiso
C136 C 0.09074 2.44238 0.24509 0.0000 Uiso
S137 S 0.23507 2.52297 0.27378 0.0000 Uiso
C138 C 0.22676 2.57395 0.27094 0.0000 Uiso
H139 H 0.11502 2.36204 0.37512 0.0000 Uiso
H140 H 0.19446 2.42794 0.35864 0.0000 Uiso
H141 H 0.14123 2.51288 0.20079 0.0000 Uiso
H142 H 0.06276 2.44711 0.20806 0.0000 Uiso
H143 H 0.21319 2.57713 0.17674 0.0000 Uiso
H144 H 0.26105 2.60600 0.28706 0.0000 Uiso
H145 H 0.20222 2.57115 0.34745 0.0000 Uiso
H68 H -0.19767 1.73359 0.29370 0.0000 Uiso
H69 H -0.37271 1.54681 0.36068 0.0000 Uiso
H71 H -0.23758 1.54019 0.33053 0.0000 Uiso
H72 H -0.38805 1.47706 0.32961 0.0000 Uiso
H73 H -0.39641 1.40047 0.33634 0.0000 Uiso
C89 C -0.22543 1.74191 0.29319 0.0000 Uiso
N90 N -0.28323 1.65829 0.31338 0.0000 Uiso
C91 C -0.27435 1.70307 0.29903 0.0000 Uiso
C95 C -0.32771 1.62148 0.32272 0.0000 Uiso
C96 C -0.33713 1.57320 0.33924 0.0000 Uiso
C97 C -0.27732 1.46503 0.33518 0.0000 Uiso
C98 C -0.27231 1.50977 0.33261 0.0000 Uiso
C99 C -0.31161 1.51547 0.33222 0.0000 Uiso
C100 C -0.35643 1.47510 0.33324 0.0000 Uiso
C101 C -0.36144 1.43053 0.33579 0.0000 Uiso
C102 C -0.32204 1.42482 0.33656 0.0000 Uiso
C103 C -0.32788 1.37716 0.33763 0.0000 Uiso
N107 N -0.30460 1.56227 0.32558 0.0000 Uiso
H66 H -0.13008 1.94456 0.30204 0.0000 Uiso
H67 H -0.20378 1.87020 0.30166 0.0000 Uiso
C82 C -0.04116 1.95841 0.29498 0.0000 Uiso
C85 C -0.08599 1.91317 0.29375 0.0000 Uiso
C86 C -0.12894 1.91237 0.29826 0.0000 Uiso
C87 C -0.17113 1.86992 0.29814 0.0000 Uiso
C88 C -0.17167 1.82729 0.29344 0.0000 Uiso
N106 N -0.21650 1.78503 0.29354 0.0000 Uiso
C92 C -0.31190 1.71174 0.29109 0.0000 Uiso
C93 C -0.35824 1.67466 0.30020 0.0000 Uiso
C94 C -0.36563 1.62931 0.31768 0.0000 Uiso
H115 H -0.30492 1.74703 0.27512 0.0000 Uiso
C116 C -0.39873 1.68306 0.29299 0.0000 Uiso
H117 H -0.40068 1.59998 0.32956 0.0000 Uiso
H70 H -0.24613 1.46202 0.33540 0.0000 Uiso
H64 H -0.12754 1.79570 0.28546 0.0000 Uiso
C83 C -0.12883 1.82772 0.28937 0.0000 Uiso
C84 C -0.08646 1.87028 0.28906 0.0000 Uiso
N105 N 0.00041 1.95919 0.29495 0.0000 Uiso
C132 C -0.39440 1.72566 0.33443 0.0000 Uiso
C133 C -0.43228 1.73338 0.32656 0.0000 Uiso
C134 C -0.47573 1.69853 0.28073 0.0000 Uiso
C135 C -0.48048 1.65581 0.24004 0.0000 Uiso
C136 C -0.44238 1.64836 0.24509 0.0000 Uiso
S137 S -0.52297 1.71210 0.27378 0.0000 Uiso
C138 C -0.57395 1.65281 0.27094 0.0000 Uiso
H139 H -0.36204 1.75298 0.37512 0.0000 Uiso
H140 H -0.42794 1.76652 0.35864 0.0000 Uiso
H141 H -0.51288 1.62835 0.20079 0.0000 Uiso
H142 H -0.44711 1.61565 0.20806 0.0000 Uiso
H143 H -0.57713 1.63606 0.17674 0.0000 Uiso
H144 H -0.60600 1.65505 0.28706 0.0000 Uiso
H145 H -0.57115 1.63107 0.34745 0.0000 Uiso
H65 H -0.05406 1.86954 0.28525 0.0000 Uiso
H68 H 0.26641 2.06874 0.29370 0.0000 Uiso
H69 H 0.45319 2.08048 0.36068 0.0000 Uiso
H71 H 0.45981 2.22223 0.33053 0.0000 Uiso
H72 H 0.52294 2.13489 0.32961 0.0000 Uiso
H73 H 0.59953 2.20312 0.33634 0.0000 Uiso
C89 C 0.25809 2.03266 0.29319 0.0000 Uiso
N90 N 0.34171 2.05848 0.31338 0.0000 Uiso
C91 C 0.29693 2.02258 0.29903 0.0000 Uiso
C95 C 0.37852 2.05081 0.32272 0.0000 Uiso
C96 C 0.42680 2.08967 0.33924 0.0000 Uiso
C97 C 0.53497 2.25765 0.33518 0.0000 Uiso
C98 C 0.49023 2.21792 0.33261 0.0000 Uiso
C99 C 0.48453 2.17292 0.33222 0.0000 Uiso
C100 C 0.52490 2.16847 0.33324 0.0000 Uiso
C101 C 0.56947 2.20803 0.33579 0.0000 Uiso
C102 C 0.57518 2.25314 0.33656 0.0000 Uiso
N107 N 0.43773 2.13313 0.32558 0.0000 Uiso
H66 H 0.05544 1.92536 0.30204 0.0000 Uiso
H67 H 0.12980 1.92602 0.30166 0.0000 Uiso
C82 C 0.04159 2.00043 0.29498 0.0000 Uiso
C85 C 0.08683 2.00084 0.29375 0.0000 Uiso
C86 C 0.08763 1.95869 0.29826 0.0000 Uiso
C87 C 0.13008 1.95895 0.29814 0.0000 Uiso
C88 C 0.17271 2.00104 0.29344 0.0000 Uiso
N106 N 0.21497 1.99847 0.29354 0.0000 Uiso
C92 C 0.28826 1.97636 0.29109 0.0000 Uiso
C93 C 0.32534 1.96710 0.30020 0.0000 Uiso
C94 C 0.37069 2.00506 0.31768 0.0000 Uiso
H115 H 0.25297 1.94805 0.27512 0.0000 Uiso
C116 C 0.31694 1.91821 0.29299 0.0000 Uiso
H117 H 0.40002 1.99934 0.32956 0.0000 Uiso
H70 H 0.53798 2.29185 0.33540 0.0000 Uiso
N108 N 0.62861 2.33871 0.33764 0.0000 Uiso
H64 H 0.20430 2.07676 0.28546 0.0000 Uiso
C83 C 0.17228 2.04345 0.28937 0.0000 Uiso
C84 C 0.12972 2.04326 0.28906 0.0000 Uiso
N105 N 0.04081 2.04122 0.29495 0.0000 Uiso
C132 C 0.27434 1.87994 0.33443 0.0000 Uiso
C133 C 0.26662 1.83434 0.32656 0.0000 Uiso
C134 C 0.30147 1.82574 0.28073 0.0000 Uiso
C135 C 0.34419 1.86371 0.24004 0.0000 Uiso
C136 C 0.35164 1.90926 0.24509 0.0000 Uiso
S137 S 0.28790 1.76493 0.27378 0.0000 Uiso
C138 C 0.34719 1.77324 0.27094 0.0000 Uiso
H139 H 0.24702 1.88498 0.37512 0.0000 Uiso
H140 H 0.23348 1.80554 0.35864 0.0000 Uiso
H141 H 0.37165 1.85877 0.20079 0.0000 Uiso
H142 H 0.38435 1.93724 0.20806 0.0000 Uiso
H143 H 0.36394 1.78681 0.17674 0.0000 Uiso
H144 H 0.34495 1.73895 0.28706 0.0000 Uiso
H145 H 0.36893 1.79778 0.34745 0.0000 Uiso
H65 H 0.13046 2.07640 0.28525 0.0000 Uiso
C103 C 0.67212 2.37716 0.33763 0.0000 Uiso
C103 C -0.37716 2.29496 0.33763 0.0000 Uiso
N108 N -0.28990 2.37139 0.33764 0.0000 Uiso
N108 N -0.37139 1.33871 0.33764 0.0000 Uiso
H64 H 1.20430 1.07676 1.28546 0.0000 Uiso
H65 H 1.13046 1.07640 1.28525 0.0000 Uiso
H66 H 1.05544 0.92536 1.30204 0.0000 Uiso
H67 H 1.12980 0.92602 1.30166 0.0000 Uiso
H68 H 1.26641 1.06874 1.29370 0.0000 Uiso
H69 H 1.45319 1.08048 1.36068 0.0000 Uiso
H70 H 1.53798 1.29185 1.33540 0.0000 Uiso
H71 H 1.45981 1.22223 1.33053 0.0000 Uiso
H72 H 1.52294 1.13489 1.32961 0.0000 Uiso
H73 H 1.59953 1.20312 1.33634 0.0000 Uiso
C82 C 1.04159 1.00043 1.29498 0.0000 Uiso
C83 C 1.17228 1.04345 1.28937 0.0000 Uiso
C84 C 1.12972 1.04326 1.28906 0.0000 Uiso
C85 C 1.08683 1.00084 1.29375 0.0000 Uiso
C86 C 1.08763 0.95869 1.29826 0.0000 Uiso
C87 C 1.13008 0.95895 1.29814 0.0000 Uiso
C88 C 1.17271 1.00104 1.29344 0.0000 Uiso
C89 C 1.25809 1.03266 1.29319 0.0000 Uiso
N90 N 1.34171 1.05848 1.31338 0.0000 Uiso
C91 C 1.29693 1.02258 1.29903 0.0000 Uiso
C92 C 1.28826 0.97636 1.29109 0.0000 Uiso
C93 C 1.32534 0.96710 1.30020 0.0000 Uiso
C94 C 1.37069 1.00506 1.31768 0.0000 Uiso
C95 C 1.37852 1.05081 1.32272 0.0000 Uiso
C96 C 1.42680 1.08967 1.33924 0.0000 Uiso
C97 C 1.53497 1.25765 1.33518 0.0000 Uiso
C98 C 1.49023 1.21792 1.33261 0.0000 Uiso
C99 C 1.48453 1.17292 1.33222 0.0000 Uiso
C100 C 1.52490 1.16847 1.33324 0.0000 Uiso
C101 C 1.56947 1.20803 1.33579 0.0000 Uiso
C102 C 1.57518 1.25314 1.33656 0.0000 Uiso
C103 C 1.62284 1.29496 1.33763 0.0000 Uiso
N105 N 1.04081 1.04122 1.29495 0.0000 Uiso
N106 N 1.21497 0.99847 1.29354 0.0000 Uiso
N107 N 1.43773 1.13313 1.32558 0.0000 Uiso
N108 N 1.62861 1.33871 1.33764 0.0000 Uiso
H115 H 1.25297 0.94805 1.27512 0.0000 Uiso
C116 C 1.31694 0.91821 1.29299 0.0000 Uiso
H117 H 1.40002 0.99934 1.32956 0.0000 Uiso
C132 C 1.27434 0.87994 1.33443 0.0000 Uiso
C133 C 1.26662 0.83434 1.32656 0.0000 Uiso
C134 C 1.30147 0.82574 1.28073 0.0000 Uiso
C135 C 1.34419 0.86371 1.24004 0.0000 Uiso
C136 C 1.35164 0.90926 1.24509 0.0000 Uiso
S137 S 1.28790 0.76493 1.27378 0.0000 Uiso
C138 C 1.34719 0.77324 1.27094 0.0000 Uiso
H139 H 1.24702 0.88498 1.37512 0.0000 Uiso
H140 H 1.23348 0.80554 1.35864 0.0000 Uiso
H141 H 1.37165 0.85877 1.20079 0.0000 Uiso
H142 H 1.38435 0.93724 1.20806 0.0000 Uiso
H143 H 1.36394 0.78681 1.17674 0.0000 Uiso
H144 H 1.34495 0.73895 1.28706 0.0000 Uiso
H145 H 1.36893 0.79778 1.34745 0.0000 Uiso
H68 H 0.93126 1.19767 1.29370 0.0000 Uiso
H69 H 0.91952 1.37271 1.36068 0.0000 Uiso
H71 H 0.77777 1.23758 1.33053 0.0000 Uiso
H72 H 0.86511 1.38805 1.32961 0.0000 Uiso
H73 H 0.79688 1.39641 1.33634 0.0000 Uiso
C89 C 0.96734 1.22543 1.29319 0.0000 Uiso
N90 N 0.94152 1.28323 1.31338 0.0000 Uiso
C91 C 0.97742 1.27435 1.29903 0.0000 Uiso
C95 C 0.94919 1.32771 1.32272 0.0000 Uiso
C96 C 0.91033 1.33713 1.33924 0.0000 Uiso
C97 C 0.74235 1.27732 1.33518 0.0000 Uiso
C98 C 0.78208 1.27231 1.33261 0.0000 Uiso
C99 C 0.82708 1.31161 1.33222 0.0000 Uiso
C100 C 0.83153 1.35643 1.33324 0.0000 Uiso
C101 C 0.79197 1.36144 1.33579 0.0000 Uiso
C102 C 0.74686 1.32204 1.33656 0.0000 Uiso
C103 C 0.70504 1.32788 1.33763 0.0000 Uiso
N107 N 0.86687 1.30460 1.32558 0.0000 Uiso
H66 H 1.07464 1.13008 1.30204 0.0000 Uiso
H67 H 1.07398 1.20378 1.30166 0.0000 Uiso
C82 C 0.99957 1.04116 1.29498 0.0000 Uiso
C85 C 0.99916 1.08599 1.29375 0.0000 Uiso
C86 C 1.04131 1.12894 1.29826 0.0000 Uiso
C87 C 1.04105 1.17113 1.29814 0.0000 Uiso
C88 C 0.99896 1.17167 1.29344 0.0000 Uiso
N106 N 1.00153 1.21650 1.29354 0.0000 Uiso
C92 C 1.02364 1.31190 1.29109 0.0000 Uiso
C93 C 1.03290 1.35824 1.30020 0.0000 Uiso
C94 C 0.99494 1.36563 1.31768 0.0000 Uiso
H115 H 1.05195 1.30492 1.27512 0.0000 Uiso
C116 C 1.08179 1.39873 1.29299 0.0000 Uiso
H117 H 1.00066 1.40068 1.32956 0.0000 Uiso
H70 H 0.70815 1.24613 1.33540 0.0000 Uiso
N108 N 0.66129 1.28990 1.33764 0.0000 Uiso
H64 H 0.92324 1.12754 1.28546 0.0000 Uiso
C83 C 0.95655 1.12883 1.28937 0.0000 Uiso
C84 C 0.95674 1.08646 1.28906 0.0000 Uiso
N105 N 0.95878 0.99959 1.29495 0.0000 Uiso
C132 C 1.12006 1.39440 1.33443 0.0000 Uiso
C133 C 1.16566 1.43228 1.32656 0.0000 Uiso
C134 C 1.17426 1.47573 1.28073 0.0000 Uiso
C135 C 1.13629 1.48048 1.24004 0.0000 Uiso
C136 C 1.09074 1.44238 1.24509 0.0000 Uiso
S137 S 1.23507 1.52297 1.27378 0.0000 Uiso
C138 C 1.22676 1.57395 1.27094 0.0000 Uiso
H139 H 1.11502 1.36204 1.37512 0.0000 Uiso
H140 H 1.19446 1.42794 1.35864 0.0000 Uiso
H141 H 1.14123 1.51288 1.20079 0.0000 Uiso
H142 H 1.06276 1.44711 1.20806 0.0000 Uiso
H143 H 1.21319 1.57713 1.17674 0.0000 Uiso
H144 H 1.26105 1.60600 1.28706 0.0000 Uiso
H145 H 1.20222 1.57115 1.34745 0.0000 Uiso
H65 H 0.92360 1.05406 1.28525 0.0000 Uiso
H68 H 0.80233 0.73359 1.29370 0.0000 Uiso
H69 H 0.62729 0.54681 1.36068 0.0000 Uiso
H71 H 0.76242 0.54019 1.33053 0.0000 Uiso
H72 H 0.61195 0.47706 1.32961 0.0000 Uiso
H73 H 0.60359 0.40047 1.33634 0.0000 Uiso
C89 C 0.77457 0.74191 1.29319 0.0000 Uiso
N90 N 0.71677 0.65829 1.31338 0.0000 Uiso
C91 C 0.72565 0.70307 1.29903 0.0000 Uiso
C95 C 0.67229 0.62148 1.32272 0.0000 Uiso
C96 C 0.66287 0.57320 1.33924 0.0000 Uiso
C97 C 0.72268 0.46503 1.33518 0.0000 Uiso
C98 C 0.72769 0.50977 1.33261 0.0000 Uiso
C99 C 0.68839 0.51547 1.33222 0.0000 Uiso
C100 C 0.64357 0.47510 1.33324 0.0000 Uiso
C101 C 0.63856 0.43053 1.33579 0.0000 Uiso
C102 C 0.67796 0.42482 1.33656 0.0000 Uiso
C103 C 0.67212 0.37716 1.33763 0.0000 Uiso
N107 N 0.69540 0.56227 1.32558 0.0000 Uiso
H66 H 0.86992 0.94456 1.30204 0.0000 Uiso
H67 H 0.79622 0.87020 1.30166 0.0000 Uiso
C82 C 0.95884 0.95841 1.29498 0.0000 Uiso
C85 C 0.91401 0.91317 1.29375 0.0000 Uiso
C86 C 0.87106 0.91237 1.29826 0.0000 Uiso
C87 C 0.82887 0.86992 1.29814 0.0000 Uiso
C88 C 0.82833 0.82729 1.29344 0.0000 Uiso
N106 N 0.78350 0.78503 1.29354 0.0000 Uiso
C92 C 0.68810 0.71174 1.29109 0.0000 Uiso
C93 C 0.64176 0.67466 1.30020 0.0000 Uiso
C94 C 0.63437 0.62931 1.31768 0.0000 Uiso
H115 H 0.69508 0.74703 1.27512 0.0000 Uiso
C116 C 0.60127 0.68306 1.29299 0.0000 Uiso
H117 H 0.59932 0.59998 1.32956 0.0000 Uiso
H70 H 0.75387 0.46202 1.33540 0.0000 Uiso
N108 N 0.71010 0.37139 1.33764 0.0000 Uiso
H64 H 0.87246 0.79570 1.28546 0.0000 Uiso
C83 C 0.87117 0.82772 1.28937 0.0000 Uiso
C84 C 0.91354 0.87028 1.28906 0.0000 Uiso
N105 N 1.00041 0.95919 1.29495 0.0000 Uiso
C132 C 0.60560 0.72566 1.33443 0.0000 Uiso
C133 C 0.56772 0.73338 1.32656 0.0000 Uiso
C134 C 0.52427 0.69853 1.28073 0.0000 Uiso
C135 C 0.51952 0.65581 1.24004 0.0000 Uiso
C136 C 0.55762 0.64836 1.24509 0.0000 Uiso
S137 S 0.47703 0.71210 1.27378 0.0000 Uiso
C138 C 0.42605 0.65281 1.27094 0.0000 Uiso
H139 H 0.63796 0.75298 1.37512 0.0000 Uiso
H140 H 0.57206 0.76652 1.35864 0.0000 Uiso
H141 H 0.48712 0.62835 1.20079 0.0000 Uiso
H142 H 0.55289 0.61565 1.20806 0.0000 Uiso
H143 H 0.42287 0.63606 1.17674 0.0000 Uiso
H144 H 0.39400 0.65505 1.28706 0.0000 Uiso
H145 H 0.42885 0.63107 1.34745 0.0000 Uiso
H65 H 0.94594 0.86954 1.28525 0.0000 Uiso
H64 H -0.07676 0.12754 1.28546 0.0000 Uiso
H65 H -0.07640 0.05406 1.28525 0.0000 Uiso
H66 H 0.07464 0.13008 1.30204 0.0000 Uiso
H67 H 0.07398 0.20378 1.30166 0.0000 Uiso
H68 H -0.06874 0.19767 1.29370 0.0000 Uiso
H69 H -0.08048 0.37271 1.36068 0.0000 Uiso
H70 H -0.29185 0.24613 1.33540 0.0000 Uiso
H71 H -0.22223 0.23758 1.33053 0.0000 Uiso
H72 H -0.13489 0.38805 1.32961 0.0000 Uiso
H73 H -0.20312 0.39641 1.33634 0.0000 Uiso
C82 C -0.00043 0.04116 1.29498 0.0000 Uiso
C83 C -0.04345 0.12883 1.28937 0.0000 Uiso
C84 C -0.04326 0.08646 1.28906 0.0000 Uiso
C85 C -0.00084 0.08599 1.29375 0.0000 Uiso
C86 C 0.04131 0.12894 1.29826 0.0000 Uiso
C87 C 0.04105 0.17113 1.29814 0.0000 Uiso
C88 C -0.00104 0.17167 1.29344 0.0000 Uiso
C89 C -0.03266 0.22543 1.29319 0.0000 Uiso
N90 N -0.05848 0.28323 1.31338 0.0000 Uiso
C91 C -0.02258 0.27435 1.29903 0.0000 Uiso
C92 C 0.02364 0.31190 1.29109 0.0000 Uiso
C93 C 0.03290 0.35824 1.30020 0.0000 Uiso
C94 C -0.00506 0.36563 1.31768 0.0000 Uiso
C95 C -0.05081 0.32771 1.32272 0.0000 Uiso
C96 C -0.08967 0.33713 1.33924 0.0000 Uiso
C97 C -0.25765 0.27732 1.33518 0.0000 Uiso
C98 C -0.21792 0.27231 1.33261 0.0000 Uiso
C99 C -0.17292 0.31161 1.33222 0.0000 Uiso
C100 C -0.16847 0.35643 1.33324 0.0000 Uiso
C101 C -0.20803 0.36144 1.33579 0.0000 Uiso
C102 C -0.25314 0.32204 1.33656 0.0000 Uiso
C103 C -0.29496 0.32788 1.33763 0.0000 Uiso
N105 N -0.04122 -0.00041 1.29495 0.0000 Uiso
N106 N 0.00153 0.21650 1.29354 0.0000 Uiso
N107 N -0.13313 0.30460 1.32558 0.0000 Uiso
N108 N -0.33871 0.28990 1.33764 0.0000 Uiso
H115 H 0.05195 0.30492 1.27512 0.0000 Uiso
C116 C 0.08179 0.39873 1.29299 0.0000 Uiso
H117 H 0.00066 0.40068 1.32956 0.0000 Uiso
C132 C 0.12006 0.39440 1.33443 0.0000 Uiso
C133 C 0.16566 0.43228 1.32656 0.0000 Uiso
C134 C 0.17426 0.47573 1.28073 0.0000 Uiso
C135 C 0.13629 0.48048 1.24004 0.0000 Uiso
C136 C 0.09074 0.44238 1.24509 0.0000 Uiso
S137 S 0.23507 0.52297 1.27378 0.0000 Uiso
C138 C 0.22676 0.57395 1.27094 0.0000 Uiso
H139 H 0.11502 0.36204 1.37512 0.0000 Uiso
H140 H 0.19446 0.42794 1.35864 0.0000 Uiso
H141 H 0.14123 0.51288 1.20079 0.0000 Uiso
H142 H 0.06276 0.44711 1.20806 0.0000 Uiso
H143 H 0.21319 0.57713 1.17674 0.0000 Uiso
H144 H 0.26105 0.60600 1.28706 0.0000 Uiso
H145 H 0.20222 0.57115 1.34745 0.0000 Uiso
H68 H -0.19767 -0.26641 1.29370 0.0000 Uiso
H69 H -0.37271 -0.45319 1.36068 0.0000 Uiso
H71 H -0.23758 -0.45981 1.33053 0.0000 Uiso
H72 H -0.38805 -0.52294 1.32961 0.0000 Uiso
H73 H -0.39641 -0.59953 1.33634 0.0000 Uiso
C89 C -0.22543 -0.25809 1.29319 0.0000 Uiso
N90 N -0.28323 -0.34171 1.31338 0.0000 Uiso
C91 C -0.27435 -0.29693 1.29903 0.0000 Uiso
C95 C -0.32771 -0.37852 1.32272 0.0000 Uiso
C96 C -0.33713 -0.42680 1.33924 0.0000 Uiso
C97 C -0.27732 -0.53497 1.33518 0.0000 Uiso
C98 C -0.27231 -0.49023 1.33261 0.0000 Uiso
C99 C -0.31161 -0.48453 1.33222 0.0000 Uiso
C100 C -0.35643 -0.52490 1.33324 0.0000 Uiso
C101 C -0.36144 -0.56947 1.33579 0.0000 Uiso
C102 C -0.32204 -0.57518 1.33656 0.0000 Uiso
C103 C -0.32788 -0.62284 1.33763 0.0000 Uiso
N107 N -0.30460 -0.43773 1.32558 0.0000 Uiso
H66 H -0.13008 -0.05544 1.30204 0.0000 Uiso
H67 H -0.20378 -0.12980 1.30166 0.0000 Uiso
C82 C -0.04116 -0.04159 1.29498 0.0000 Uiso
C85 C -0.08599 -0.08683 1.29375 0.0000 Uiso
C86 C -0.12894 -0.08763 1.29826 0.0000 Uiso
C87 C -0.17113 -0.13008 1.29814 0.0000 Uiso
C88 C -0.17167 -0.17271 1.29344 0.0000 Uiso
N106 N -0.21650 -0.21497 1.29354 0.0000 Uiso
C92 C -0.31190 -0.28826 1.29109 0.0000 Uiso
C93 C -0.35824 -0.32534 1.30020 0.0000 Uiso
C94 C -0.36563 -0.37069 1.31768 0.0000 Uiso
H115 H -0.30492 -0.25297 1.27512 0.0000 Uiso
C116 C -0.39873 -0.31694 1.29299 0.0000 Uiso
H117 H -0.40068 -0.40002 1.32956 0.0000 Uiso
H70 H -0.24613 -0.53798 1.33540 0.0000 Uiso
N108 N -0.28990 -0.62861 1.33764 0.0000 Uiso
H64 H -0.12754 -0.20430 1.28546 0.0000 Uiso
C83 C -0.12883 -0.17228 1.28937 0.0000 Uiso
C84 C -0.08646 -0.12972 1.28906 0.0000 Uiso
N105 N 0.00041 -0.04081 1.29495 0.0000 Uiso
C132 C -0.39440 -0.27434 1.33443 0.0000 Uiso
C133 C -0.43228 -0.26662 1.32656 0.0000 Uiso
C134 C -0.47573 -0.30147 1.28073 0.0000 Uiso
C135 C -0.48048 -0.34419 1.24004 0.0000 Uiso
C136 C -0.44238 -0.35164 1.24509 0.0000 Uiso
S137 S -0.52297 -0.28790 1.27378 0.0000 Uiso
C138 C -0.57395 -0.34719 1.27094 0.0000 Uiso
H139 H -0.36204 -0.24702 1.37512 0.0000 Uiso
H140 H -0.42794 -0.23348 1.35864 0.0000 Uiso
H141 H -0.51288 -0.37165 1.20079 0.0000 Uiso
H142 H -0.44711 -0.38435 1.20806 0.0000 Uiso
H143 H -0.57713 -0.36394 1.17674 0.0000 Uiso
H144 H -0.60600 -0.34495 1.28706 0.0000 Uiso
H145 H -0.57115 -0.36893 1.34745 0.0000 Uiso
H65 H -0.05406 -0.13046 1.28525 0.0000 Uiso
H68 H 0.26641 0.06874 1.29370 0.0000 Uiso
H69 H 0.45319 0.08048 1.36068 0.0000 Uiso
H71 H 0.45981 0.22223 1.33053 0.0000 Uiso
H72 H 0.52294 0.13489 1.32961 0.0000 Uiso
H73 H 0.59953 0.20312 1.33634 0.0000 Uiso
C89 C 0.25809 0.03266 1.29319 0.0000 Uiso
N90 N 0.34171 0.05848 1.31338 0.0000 Uiso
C91 C 0.29693 0.02258 1.29903 0.0000 Uiso
C95 C 0.37852 0.05081 1.32272 0.0000 Uiso
C96 C 0.42680 0.08967 1.33924 0.0000 Uiso
C97 C 0.53497 0.25765 1.33518 0.0000 Uiso
C98 C 0.49023 0.21792 1.33261 0.0000 Uiso
C99 C 0.48453 0.17292 1.33222 0.0000 Uiso
C100 C 0.52490 0.16847 1.33324 0.0000 Uiso
C101 C 0.56947 0.20803 1.33579 0.0000 Uiso
C102 C 0.57518 0.25314 1.33656 0.0000 Uiso
C103 C 0.62284 0.29496 1.33763 0.0000 Uiso
N107 N 0.43773 0.13313 1.32558 0.0000 Uiso
H66 H 0.05544 -0.07464 1.30204 0.0000 Uiso
H67 H 0.12980 -0.07398 1.30166 0.0000 Uiso
C82 C 0.04159 0.00043 1.29498 0.0000 Uiso
C85 C 0.08683 0.00084 1.29375 0.0000 Uiso
C86 C 0.08763 -0.04131 1.29826 0.0000 Uiso
C87 C 0.13008 -0.04105 1.29814 0.0000 Uiso
C88 C 0.17271 0.00104 1.29344 0.0000 Uiso
N106 N 0.21497 -0.00153 1.29354 0.0000 Uiso
C92 C 0.28826 -0.02364 1.29109 0.0000 Uiso
C93 C 0.32534 -0.03290 1.30020 0.0000 Uiso
C94 C 0.37069 0.00506 1.31768 0.0000 Uiso
H115 H 0.25297 -0.05195 1.27512 0.0000 Uiso
C116 C 0.31694 -0.08179 1.29299 0.0000 Uiso
H117 H 0.40002 -0.00066 1.32956 0.0000 Uiso
H70 H 0.53798 0.29185 1.33540 0.0000 Uiso
N108 N 0.62861 0.33871 1.33764 0.0000 Uiso
H64 H 0.20430 0.07676 1.28546 0.0000 Uiso
C83 C 0.17228 0.04345 1.28937 0.0000 Uiso
C84 C 0.12972 0.04326 1.28906 0.0000 Uiso
N105 N 0.04081 0.04122 1.29495 0.0000 Uiso
C132 C 0.27434 -0.12006 1.33443 0.0000 Uiso
C133 C 0.26662 -0.16566 1.32656 0.0000 Uiso
C134 C 0.30147 -0.17426 1.28073 0.0000 Uiso
C135 C 0.34419 -0.13629 1.24004 0.0000 Uiso
C136 C 0.35164 -0.09074 1.24509 0.0000 Uiso
S137 S 0.28790 -0.23507 1.27378 0.0000 Uiso
C138 C 0.34719 -0.22676 1.27094 0.0000 Uiso
H139 H 0.24702 -0.11502 1.37512 0.0000 Uiso
H140 H 0.23348 -0.19446 1.35864 0.0000 Uiso
H141 H 0.37165 -0.14123 1.20079 0.0000 Uiso
H142 H 0.38435 -0.06276 1.20806 0.0000 Uiso
H143 H 0.36394 -0.21319 1.17674 0.0000 Uiso
H144 H 0.34495 -0.26105 1.28706 0.0000 Uiso
H145 H 0.36893 -0.20222 1.34745 0.0000 Uiso
H65 H 0.13046 0.07640 1.28525 0.0000 Uiso
C103 C -0.37716 0.29496 1.33763 0.0000 Uiso
C103 C 0.62284 1.29496 1.33763 0.0000 Uiso
C103 C -0.29496 -0.67212 1.33763 0.0000 Uiso
C103 C 0.70504 0.32788 1.33763 0.0000 Uiso
C103 C 1.67212 1.37716 1.33763 0.0000 Uiso
N108 N -0.37139 -0.66129 1.33764 0.0000 Uiso
N108 N 0.66129 0.28990 1.33764 0.0000 Uiso
N108 N 1.66129 1.28990 1.33764 0.0000 Uiso
N108 N -0.28990 0.37139 1.33764 0.0000 Uiso
N108 N 0.71010 1.37139 1.33764 0.0000 Uiso
H64 H 1.20430 2.07676 1.28546 0.0000 Uiso
H65 H 1.13046 2.07640 1.28525 0.0000 Uiso
H66 H 1.05544 1.92536 1.30204 0.0000 Uiso
H67 H 1.12980 1.92602 1.30166 0.0000 Uiso
H68 H 1.26641 2.06874 1.29370 0.0000 Uiso
H69 H 1.45319 2.08048 1.36068 0.0000 Uiso
H70 H 1.53798 2.29185 1.33540 0.0000 Uiso
H71 H 1.45981 2.22223 1.33053 0.0000 Uiso
H72 H 1.52294 2.13489 1.32961 0.0000 Uiso
H73 H 1.59953 2.20312 1.33634 0.0000 Uiso
C82 C 1.04159 2.00043 1.29498 0.0000 Uiso
C83 C 1.17228 2.04345 1.28937 0.0000 Uiso
C84 C 1.12972 2.04326 1.28906 0.0000 Uiso
C85 C 1.08683 2.00084 1.29375 0.0000 Uiso
C86 C 1.08763 1.95869 1.29826 0.0000 Uiso
C87 C 1.13008 1.95895 1.29814 0.0000 Uiso
C88 C 1.17271 2.00104 1.29344 0.0000 Uiso
C89 C 1.25809 2.03266 1.29319 0.0000 Uiso
N90 N 1.34171 2.05848 1.31338 0.0000 Uiso
C91 C 1.29693 2.02258 1.29903 0.0000 Uiso
C92 C 1.28826 1.97636 1.29109 0.0000 Uiso
C93 C 1.32534 1.96710 1.30020 0.0000 Uiso
C94 C 1.37069 2.00506 1.31768 0.0000 Uiso
C95 C 1.37852 2.05081 1.32272 0.0000 Uiso
C96 C 1.42680 2.08967 1.33924 0.0000 Uiso
C97 C 1.53497 2.25765 1.33518 0.0000 Uiso
C98 C 1.49023 2.21792 1.33261 0.0000 Uiso
C99 C 1.48453 2.17292 1.33222 0.0000 Uiso
C100 C 1.52490 2.16847 1.33324 0.0000 Uiso
C101 C 1.56947 2.20803 1.33579 0.0000 Uiso
C102 C 1.57518 2.25314 1.33656 0.0000 Uiso
C103 C 1.62284 2.29496 1.33763 0.0000 Uiso
N105 N 1.04081 2.04122 1.29495 0.0000 Uiso
N106 N 1.21497 1.99847 1.29354 0.0000 Uiso
N107 N 1.43773 2.13313 1.32558 0.0000 Uiso
N108 N 1.62861 2.33871 1.33764 0.0000 Uiso
H115 H 1.25297 1.94805 1.27512 0.0000 Uiso
C116 C 1.31694 1.91821 1.29299 0.0000 Uiso
H117 H 1.40002 1.99934 1.32956 0.0000 Uiso
C132 C 1.27434 1.87994 1.33443 0.0000 Uiso
C133 C 1.26662 1.83434 1.32656 0.0000 Uiso
C134 C 1.30147 1.82574 1.28073 0.0000 Uiso
C135 C 1.34419 1.86371 1.24004 0.0000 Uiso
C136 C 1.35164 1.90926 1.24509 0.0000 Uiso
S137 S 1.28790 1.76493 1.27378 0.0000 Uiso
C138 C 1.34719 1.77324 1.27094 0.0000 Uiso
H139 H 1.24702 1.88498 1.37512 0.0000 Uiso
H140 H 1.23348 1.80554 1.35864 0.0000 Uiso
H141 H 1.37165 1.85877 1.20079 0.0000 Uiso
H142 H 1.38435 1.93724 1.20806 0.0000 Uiso
H143 H 1.36394 1.78681 1.17674 0.0000 Uiso
H144 H 1.34495 1.73895 1.28706 0.0000 Uiso
H145 H 1.36893 1.79778 1.34745 0.0000 Uiso
H68 H 0.93126 2.19767 1.29370 0.0000 Uiso
H69 H 0.91952 2.37271 1.36068 0.0000 Uiso
H71 H 0.77777 2.23758 1.33053 0.0000 Uiso
H72 H 0.86511 2.38805 1.32961 0.0000 Uiso
H73 H 0.79688 2.39641 1.33634 0.0000 Uiso
C89 C 0.96734 2.22543 1.29319 0.0000 Uiso
N90 N 0.94152 2.28323 1.31338 0.0000 Uiso
C91 C 0.97742 2.27435 1.29903 0.0000 Uiso
C95 C 0.94919 2.32771 1.32272 0.0000 Uiso
C96 C 0.91033 2.33713 1.33924 0.0000 Uiso
C97 C 0.74235 2.27732 1.33518 0.0000 Uiso
C98 C 0.78208 2.27231 1.33261 0.0000 Uiso
C99 C 0.82708 2.31161 1.33222 0.0000 Uiso
C100 C 0.83153 2.35643 1.33324 0.0000 Uiso
C101 C 0.79197 2.36144 1.33579 0.0000 Uiso
C102 C 0.74686 2.32204 1.33656 0.0000 Uiso
C103 C 0.70504 2.32788 1.33763 0.0000 Uiso
N107 N 0.86687 2.30460 1.32558 0.0000 Uiso
H66 H 1.07464 2.13008 1.30204 0.0000 Uiso
H67 H 1.07398 2.20378 1.30166 0.0000 Uiso
C82 C 0.99957 2.04116 1.29498 0.0000 Uiso
C85 C 0.99916 2.08599 1.29375 0.0000 Uiso
C86 C 1.04131 2.12894 1.29826 0.0000 Uiso
C87 C 1.04105 2.17113 1.29814 0.0000 Uiso
C88 C 0.99896 2.17167 1.29344 0.0000 Uiso
N106 N 1.00153 2.21650 1.29354 0.0000 Uiso
C92 C 1.02364 2.31190 1.29109 0.0000 Uiso
C93 C 1.03290 2.35824 1.30020 0.0000 Uiso
C94 C 0.99494 2.36563 1.31768 0.0000 Uiso
H115 H 1.05195 2.30492 1.27512 0.0000 Uiso
C116 C 1.08179 2.39873 1.29299 0.0000 Uiso
H117 H 1.00066 2.40068 1.32956 0.0000 Uiso
H70 H 0.70815 2.24613 1.33540 0.0000 Uiso
N108 N 0.66129 2.28990 1.33764 0.0000 Uiso
H64 H 0.92324 2.12754 1.28546 0.0000 Uiso
C83 C 0.95655 2.12883 1.28937 0.0000 Uiso
C84 C 0.95674 2.08646 1.28906 0.0000 Uiso
N105 N 0.95878 1.99959 1.29495 0.0000 Uiso
C132 C 1.12006 2.39440 1.33443 0.0000 Uiso
C133 C 1.16566 2.43228 1.32656 0.0000 Uiso
C134 C 1.17426 2.47573 1.28073 0.0000 Uiso
C135 C 1.13629 2.48048 1.24004 0.0000 Uiso
C136 C 1.09074 2.44238 1.24509 0.0000 Uiso
S137 S 1.23507 2.52297 1.27378 0.0000 Uiso
C138 C 1.22676 2.57395 1.27094 0.0000 Uiso
H139 H 1.11502 2.36204 1.37512 0.0000 Uiso
H140 H 1.19446 2.42794 1.35864 0.0000 Uiso
H141 H 1.14123 2.51288 1.20079 0.0000 Uiso
H142 H 1.06276 2.44711 1.20806 0.0000 Uiso
H143 H 1.21319 2.57713 1.17674 0.0000 Uiso
H144 H 1.26105 2.60600 1.28706 0.0000 Uiso
H145 H 1.20222 2.57115 1.34745 0.0000 Uiso
H65 H 0.92360 2.05406 1.28525 0.0000 Uiso
H68 H 0.80233 1.73359 1.29370 0.0000 Uiso
H69 H 0.62729 1.54681 1.36068 0.0000 Uiso
H71 H 0.76242 1.54019 1.33053 0.0000 Uiso
H72 H 0.61195 1.47706 1.32961 0.0000 Uiso
H73 H 0.60359 1.40047 1.33634 0.0000 Uiso
C89 C 0.77457 1.74191 1.29319 0.0000 Uiso
N90 N 0.71677 1.65829 1.31338 0.0000 Uiso
C91 C 0.72565 1.70307 1.29903 0.0000 Uiso
C95 C 0.67229 1.62148 1.32272 0.0000 Uiso
C96 C 0.66287 1.57320 1.33924 0.0000 Uiso
C97 C 0.72268 1.46503 1.33518 0.0000 Uiso
C98 C 0.72769 1.50977 1.33261 0.0000 Uiso
C99 C 0.68839 1.51547 1.33222 0.0000 Uiso
C100 C 0.64357 1.47510 1.33324 0.0000 Uiso
C101 C 0.63856 1.43053 1.33579 0.0000 Uiso
C102 C 0.67796 1.42482 1.33656 0.0000 Uiso
C103 C 0.67212 1.37716 1.33763 0.0000 Uiso
N107 N 0.69540 1.56227 1.32558 0.0000 Uiso
H66 H 0.86992 1.94456 1.30204 0.0000 Uiso
H67 H 0.79622 1.87020 1.30166 0.0000 Uiso
C82 C 0.95884 1.95841 1.29498 0.0000 Uiso
C85 C 0.91401 1.91317 1.29375 0.0000 Uiso
C86 C 0.87106 1.91237 1.29826 0.0000 Uiso
C87 C 0.82887 1.86992 1.29814 0.0000 Uiso
C88 C 0.82833 1.82729 1.29344 0.0000 Uiso
N106 N 0.78350 1.78503 1.29354 0.0000 Uiso
C92 C 0.68810 1.71174 1.29109 0.0000 Uiso
C93 C 0.64176 1.67466 1.30020 0.0000 Uiso
C94 C 0.63437 1.62931 1.31768 0.0000 Uiso
H115 H 0.69508 1.74703 1.27512 0.0000 Uiso
C116 C 0.60127 1.68306 1.29299 0.0000 Uiso
H117 H 0.59932 1.59998 1.32956 0.0000 Uiso
H70 H 0.75387 1.46202 1.33540 0.0000 Uiso
H64 H 0.87246 1.79570 1.28546 0.0000 Uiso
C83 C 0.87117 1.82772 1.28937 0.0000 Uiso
C84 C 0.91354 1.87028 1.28906 0.0000 Uiso
N105 N 1.00041 1.95919 1.29495 0.0000 Uiso
C132 C 0.60560 1.72566 1.33443 0.0000 Uiso
C133 C 0.56772 1.73338 1.32656 0.0000 Uiso
C134 C 0.52427 1.69853 1.28073 0.0000 Uiso
C135 C 0.51952 1.65581 1.24004 0.0000 Uiso
C136 C 0.55762 1.64836 1.24509 0.0000 Uiso
S137 S 0.47703 1.71210 1.27378 0.0000 Uiso
C138 C 0.42605 1.65281 1.27094 0.0000 Uiso
H139 H 0.63796 1.75298 1.37512 0.0000 Uiso
H140 H 0.57206 1.76652 1.35864 0.0000 Uiso
H141 H 0.48712 1.62835 1.20079 0.0000 Uiso
H142 H 0.55289 1.61565 1.20806 0.0000 Uiso
H143 H 0.42287 1.63606 1.17674 0.0000 Uiso
H144 H 0.39400 1.65505 1.28706 0.0000 Uiso
H145 H 0.42885 1.63107 1.34745 0.0000 Uiso
H65 H 0.94594 1.86954 1.28525 0.0000 Uiso
H64 H -0.07676 1.12754 1.28546 0.0000 Uiso
H65 H -0.07640 1.05406 1.28525 0.0000 Uiso
H66 H 0.07464 1.13008 1.30204 0.0000 Uiso
H67 H 0.07398 1.20378 1.30166 0.0000 Uiso
H68 H -0.06874 1.19767 1.29370 0.0000 Uiso
H69 H -0.08048 1.37271 1.36068 0.0000 Uiso
H70 H -0.29185 1.24613 1.33540 0.0000 Uiso
H71 H -0.22223 1.23758 1.33053 0.0000 Uiso
H72 H -0.13489 1.38805 1.32961 0.0000 Uiso
H73 H -0.20312 1.39641 1.33634 0.0000 Uiso
C82 C -0.00043 1.04116 1.29498 0.0000 Uiso
C83 C -0.04345 1.12883 1.28937 0.0000 Uiso
C84 C -0.04326 1.08646 1.28906 0.0000 Uiso
C85 C -0.00084 1.08599 1.29375 0.0000 Uiso
C86 C 0.04131 1.12894 1.29826 0.0000 Uiso
C87 C 0.04105 1.17113 1.29814 0.0000 Uiso
C88 C -0.00104 1.17167 1.29344 0.0000 Uiso
C89 C -0.03266 1.22543 1.29319 0.0000 Uiso
N90 N -0.05848 1.28323 1.31338 0.0000 Uiso
C91 C -0.02258 1.27435 1.29903 0.0000 Uiso
C92 C 0.02364 1.31190 1.29109 0.0000 Uiso
C93 C 0.03290 1.35824 1.30020 0.0000 Uiso
C94 C -0.00506 1.36563 1.31768 0.0000 Uiso
C95 C -0.05081 1.32771 1.32272 0.0000 Uiso
C96 C -0.08967 1.33713 1.33924 0.0000 Uiso
C97 C -0.25765 1.27732 1.33518 0.0000 Uiso
C98 C -0.21792 1.27231 1.33261 0.0000 Uiso
C99 C -0.17292 1.31161 1.33222 0.0000 Uiso
C100 C -0.16847 1.35643 1.33324 0.0000 Uiso
C101 C -0.20803 1.36144 1.33579 0.0000 Uiso
C102 C -0.25314 1.32204 1.33656 0.0000 Uiso
C103 C -0.29496 1.32788 1.33763 0.0000 Uiso
N105 N -0.04122 0.99959 1.29495 0.0000 Uiso
N106 N 0.00153 1.21650 1.29354 0.0000 Uiso
N107 N -0.13313 1.30460 1.32558 0.0000 Uiso
N108 N -0.33871 1.28990 1.33764 0.0000 Uiso
H115 H 0.05195 1.30492 1.27512 0.0000 Uiso
C116 C 0.08179 1.39873 1.29299 0.0000 Uiso
H117 H 0.00066 1.40068 1.32956 0.0000 Uiso
C132 C 0.12006 1.39440 1.33443 0.0000 Uiso
C133 C 0.16566 1.43228 1.32656 0.0000 Uiso
C134 C 0.17426 1.47573 1.28073 0.0000 Uiso
C135 C 0.13629 1.48048 1.24004 0.0000 Uiso
C136 C 0.09074 1.44238 1.24509 0.0000 Uiso
S137 S 0.23507 1.52297 1.27378 0.0000 Uiso
C138 C 0.22676 1.57395 1.27094 0.0000 Uiso
H139 H 0.11502 1.36204 1.37512 0.0000 Uiso
H140 H 0.19446 1.42794 1.35864 0.0000 Uiso
H141 H 0.14123 1.51288 1.20079 0.0000 Uiso
H142 H 0.06276 1.44711 1.20806 0.0000 Uiso
H143 H 0.21319 1.57713 1.17674 0.0000 Uiso
H144 H 0.26105 1.60600 1.28706 0.0000 Uiso
H145 H 0.20222 1.57115 1.34745 0.0000 Uiso
H68 H -0.19767 0.73359 1.29370 0.0000 Uiso
H69 H -0.37271 0.54681 1.36068 0.0000 Uiso
H71 H -0.23758 0.54019 1.33053 0.0000 Uiso
H72 H -0.38805 0.47706 1.32961 0.0000 Uiso
H73 H -0.39641 0.40047 1.33634 0.0000 Uiso
C89 C -0.22543 0.74191 1.29319 0.0000 Uiso
N90 N -0.28323 0.65829 1.31338 0.0000 Uiso
C91 C -0.27435 0.70307 1.29903 0.0000 Uiso
C95 C -0.32771 0.62148 1.32272 0.0000 Uiso
C96 C -0.33713 0.57320 1.33924 0.0000 Uiso
C97 C -0.27732 0.46503 1.33518 0.0000 Uiso
C98 C -0.27231 0.50977 1.33261 0.0000 Uiso
C99 C -0.31161 0.51547 1.33222 0.0000 Uiso
C100 C -0.35643 0.47510 1.33324 0.0000 Uiso
C101 C -0.36144 0.43053 1.33579 0.0000 Uiso
C102 C -0.32204 0.42482 1.33656 0.0000 Uiso
C103 C -0.32788 0.37716 1.33763 0.0000 Uiso
N107 N -0.30460 0.56227 1.32558 0.0000 Uiso
H66 H -0.13008 0.94456 1.30204 0.0000 Uiso
H67 H -0.20378 0.87020 1.30166 0.0000 Uiso
C82 C -0.04116 0.95841 1.29498 0.0000 Uiso
C85 C -0.08599 0.91317 1.29375 0.0000 Uiso
C86 C -0.12894 0.91237 1.29826 0.0000 Uiso
C87 C -0.17113 0.86992 1.29814 0.0000 Uiso
C88 C -0.17167 0.82729 1.29344 0.0000 Uiso
N106 N -0.21650 0.78503 1.29354 0.0000 Uiso
C92 C -0.31190 0.71174 1.29109 0.0000 Uiso
C93 C -0.35824 0.67466 1.30020 0.0000 Uiso
C94 C -0.36563 0.62931 1.31768 0.0000 Uiso
H115 H -0.30492 0.74703 1.27512 0.0000 Uiso
C116 C -0.39873 0.68306 1.29299 0.0000 Uiso
H117 H -0.40068 0.59998 1.32956 0.0000 Uiso
H70 H -0.24613 0.46202 1.33540 0.0000 Uiso
H64 H -0.12754 0.79570 1.28546 0.0000 Uiso
C83 C -0.12883 0.82772 1.28937 0.0000 Uiso
C84 C -0.08646 0.87028 1.28906 0.0000 Uiso
N105 N 0.00041 0.95919 1.29495 0.0000 Uiso
C132 C -0.39440 0.72566 1.33443 0.0000 Uiso
C133 C -0.43228 0.73338 1.32656 0.0000 Uiso
C134 C -0.47573 0.69853 1.28073 0.0000 Uiso
C135 C -0.48048 0.65581 1.24004 0.0000 Uiso
C136 C -0.44238 0.64836 1.24509 0.0000 Uiso
S137 S -0.52297 0.71210 1.27378 0.0000 Uiso
C138 C -0.57395 0.65281 1.27094 0.0000 Uiso
H139 H -0.36204 0.75298 1.37512 0.0000 Uiso
H140 H -0.42794 0.76652 1.35864 0.0000 Uiso
H141 H -0.51288 0.62835 1.20079 0.0000 Uiso
H142 H -0.44711 0.61565 1.20806 0.0000 Uiso
H143 H -0.57713 0.63606 1.17674 0.0000 Uiso
H144 H -0.60600 0.65505 1.28706 0.0000 Uiso
H145 H -0.57115 0.63107 1.34745 0.0000 Uiso
H65 H -0.05406 0.86954 1.28525 0.0000 Uiso
H68 H 0.26641 1.06874 1.29370 0.0000 Uiso
H69 H 0.45319 1.08048 1.36068 0.0000 Uiso
H71 H 0.45981 1.22223 1.33053 0.0000 Uiso
H72 H 0.52294 1.13489 1.32961 0.0000 Uiso
H73 H 0.59953 1.20312 1.33634 0.0000 Uiso
C89 C 0.25809 1.03266 1.29319 0.0000 Uiso
N90 N 0.34171 1.05848 1.31338 0.0000 Uiso
C91 C 0.29693 1.02258 1.29903 0.0000 Uiso
C95 C 0.37852 1.05081 1.32272 0.0000 Uiso
C96 C 0.42680 1.08967 1.33924 0.0000 Uiso
C97 C 0.53497 1.25765 1.33518 0.0000 Uiso
C98 C 0.49023 1.21792 1.33261 0.0000 Uiso
C99 C 0.48453 1.17292 1.33222 0.0000 Uiso
C100 C 0.52490 1.16847 1.33324 0.0000 Uiso
C101 C 0.56947 1.20803 1.33579 0.0000 Uiso
C102 C 0.57518 1.25314 1.33656 0.0000 Uiso
N107 N 0.43773 1.13313 1.32558 0.0000 Uiso
H66 H 0.05544 0.92536 1.30204 0.0000 Uiso
H67 H 0.12980 0.92602 1.30166 0.0000 Uiso
C82 C 0.04159 1.00043 1.29498 0.0000 Uiso
C85 C 0.08683 1.00084 1.29375 0.0000 Uiso
C86 C 0.08763 0.95869 1.29826 0.0000 Uiso
C87 C 0.13008 0.95895 1.29814 0.0000 Uiso
C88 C 0.17271 1.00104 1.29344 0.0000 Uiso
N106 N 0.21497 0.99847 1.29354 0.0000 Uiso
C92 C 0.28826 0.97636 1.29109 0.0000 Uiso
C93 C 0.32534 0.96710 1.30020 0.0000 Uiso
C94 C 0.37069 1.00506 1.31768 0.0000 Uiso
H115 H 0.25297 0.94805 1.27512 0.0000 Uiso
C116 C 0.31694 0.91821 1.29299 0.0000 Uiso
H117 H 0.40002 0.99934 1.32956 0.0000 Uiso
H70 H 0.53798 1.29185 1.33540 0.0000 Uiso
N108 N 0.62861 1.33871 1.33764 0.0000 Uiso
H64 H 0.20430 1.07676 1.28546 0.0000 Uiso
C83 C 0.17228 1.04345 1.28937 0.0000 Uiso
C84 C 0.12972 1.04326 1.28906 0.0000 Uiso
N105 N 0.04081 1.04122 1.29495 0.0000 Uiso
C132 C 0.27434 0.87994 1.33443 0.0000 Uiso
C133 C 0.26662 0.83434 1.32656 0.0000 Uiso
C134 C 0.30147 0.82574 1.28073 0.0000 Uiso
C135 C 0.34419 0.86371 1.24004 0.0000 Uiso
C136 C 0.35164 0.90926 1.24509 0.0000 Uiso
S137 S 0.28790 0.76493 1.27378 0.0000 Uiso
C138 C 0.34719 0.77324 1.27094 0.0000 Uiso
H139 H 0.24702 0.88498 1.37512 0.0000 Uiso
H140 H 0.23348 0.80554 1.35864 0.0000 Uiso
H141 H 0.37165 0.85877 1.20079 0.0000 Uiso
H142 H 0.38435 0.93724 1.20806 0.0000 Uiso
H143 H 0.36394 0.78681 1.17674 0.0000 Uiso
H144 H 0.34495 0.73895 1.28706 0.0000 Uiso
H145 H 0.36893 0.79778 1.34745 0.0000 Uiso
H65 H 0.13046 1.07640 1.28525 0.0000 Uiso
C103 C -0.37716 1.29496 1.33763 0.0000 Uiso
C103 C 0.62284 2.29496 1.33763 0.0000 Uiso
C103 C 1.67212 2.37716 1.33763 0.0000 Uiso
N108 N -0.37139 0.33871 1.33764 0.0000 Uiso
N108 N 1.66129 2.28990 1.33764 0.0000 Uiso
N108 N -0.28990 1.37139 1.33764 0.0000 Uiso
N108 N 0.71010 2.37139 1.33764 0.0000 Uiso
H64 H 2.20430 1.07676 1.28546 0.0000 Uiso
H65 H 2.13046 1.07640 1.28525 0.0000 Uiso
H66 H 2.05544 0.92536 1.30204 0.0000 Uiso
H67 H 2.12980 0.92602 1.30166 0.0000 Uiso
H68 H 2.26641 1.06874 1.29370 0.0000 Uiso
H69 H 2.45319 1.08048 1.36068 0.0000 Uiso
H70 H 2.53798 1.29185 1.33540 0.0000 Uiso
H71 H 2.45981 1.22223 1.33053 0.0000 Uiso
H72 H 2.52294 1.13489 1.32961 0.0000 Uiso
H73 H 2.59953 1.20312 1.33634 0.0000 Uiso
C82 C 2.04159 1.00043 1.29498 0.0000 Uiso
C83 C 2.17228 1.04345 1.28937 0.0000 Uiso
C84 C 2.12972 1.04326 1.28906 0.0000 Uiso
C85 C 2.08683 1.00084 1.29375 0.0000 Uiso
C86 C 2.08763 0.95869 1.29826 0.0000 Uiso
C87 C 2.13008 0.95895 1.29814 0.0000 Uiso
C88 C 2.17271 1.00104 1.29344 0.0000 Uiso
C89 C 2.25809 1.03266 1.29319 0.0000 Uiso
N90 N 2.34171 1.05848 1.31338 0.0000 Uiso
C91 C 2.29693 1.02258 1.29903 0.0000 Uiso
C92 C 2.28826 0.97636 1.29109 0.0000 Uiso
C93 C 2.32534 0.96710 1.30020 0.0000 Uiso
C94 C 2.37069 1.00506 1.31768 0.0000 Uiso
C95 C 2.37852 1.05081 1.32272 0.0000 Uiso
C96 C 2.42680 1.08967 1.33924 0.0000 Uiso
C97 C 2.53497 1.25765 1.33518 0.0000 Uiso
C98 C 2.49023 1.21792 1.33261 0.0000 Uiso
C99 C 2.48453 1.17292 1.33222 0.0000 Uiso
C100 C 2.52490 1.16847 1.33324 0.0000 Uiso
C101 C 2.56947 1.20803 1.33579 0.0000 Uiso
C102 C 2.57518 1.25314 1.33656 0.0000 Uiso
C103 C 2.62284 1.29496 1.33763 0.0000 Uiso
N105 N 2.04081 1.04122 1.29495 0.0000 Uiso
N106 N 2.21497 0.99847 1.29354 0.0000 Uiso
N107 N 2.43773 1.13313 1.32558 0.0000 Uiso
N108 N 2.62861 1.33871 1.33764 0.0000 Uiso
H115 H 2.25297 0.94805 1.27512 0.0000 Uiso
C116 C 2.31694 0.91821 1.29299 0.0000 Uiso
H117 H 2.40002 0.99934 1.32956 0.0000 Uiso
C132 C 2.27434 0.87994 1.33443 0.0000 Uiso
C133 C 2.26662 0.83434 1.32656 0.0000 Uiso
C134 C 2.30147 0.82574 1.28073 0.0000 Uiso
C135 C 2.34419 0.86371 1.24004 0.0000 Uiso
C136 C 2.35164 0.90926 1.24509 0.0000 Uiso
S137 S 2.28790 0.76493 1.27378 0.0000 Uiso
C138 C 2.34719 0.77324 1.27094 0.0000 Uiso
H139 H 2.24702 0.88498 1.37512 0.0000 Uiso
H140 H 2.23348 0.80554 1.35864 0.0000 Uiso
H141 H 2.37165 0.85877 1.20079 0.0000 Uiso
H142 H 2.38435 0.93724 1.20806 0.0000 Uiso
H143 H 2.36394 0.78681 1.17674 0.0000 Uiso
H144 H 2.34495 0.73895 1.28706 0.0000 Uiso
H145 H 2.36893 0.79778 1.34745 0.0000 Uiso
H68 H 1.93126 1.19767 1.29370 0.0000 Uiso
H69 H 1.91952 1.37271 1.36068 0.0000 Uiso
H71 H 1.77777 1.23758 1.33053 0.0000 Uiso
H72 H 1.86511 1.38805 1.32961 0.0000 Uiso
H73 H 1.79688 1.39641 1.33634 0.0000 Uiso
C89 C 1.96734 1.22543 1.29319 0.0000 Uiso
N90 N 1.94152 1.28323 1.31338 0.0000 Uiso
C91 C 1.97742 1.27435 1.29903 0.0000 Uiso
C95 C 1.94919 1.32771 1.32272 0.0000 Uiso
C96 C 1.91033 1.33713 1.33924 0.0000 Uiso
C97 C 1.74235 1.27732 1.33518 0.0000 Uiso
C98 C 1.78208 1.27231 1.33261 0.0000 Uiso
C99 C 1.82708 1.31161 1.33222 0.0000 Uiso
C100 C 1.83153 1.35643 1.33324 0.0000 Uiso
C101 C 1.79197 1.36144 1.33579 0.0000 Uiso
C102 C 1.74686 1.32204 1.33656 0.0000 Uiso
C103 C 1.70504 1.32788 1.33763 0.0000 Uiso
N107 N 1.86687 1.30460 1.32558 0.0000 Uiso
H66 H 2.07464 1.13008 1.30204 0.0000 Uiso
H67 H 2.07398 1.20378 1.30166 0.0000 Uiso
C82 C 1.99957 1.04116 1.29498 0.0000 Uiso
C85 C 1.99916 1.08599 1.29375 0.0000 Uiso
C86 C 2.04131 1.12894 1.29826 0.0000 Uiso
C87 C 2.04105 1.17113 1.29814 0.0000 Uiso
C88 C 1.99896 1.17167 1.29344 0.0000 Uiso
N106 N 2.00153 1.21650 1.29354 0.0000 Uiso
C92 C 2.02364 1.31190 1.29109 0.0000 Uiso
C93 C 2.03290 1.35824 1.30020 0.0000 Uiso
C94 C 1.99494 1.36563 1.31768 0.0000 Uiso
H115 H 2.05195 1.30492 1.27512 0.0000 Uiso
C116 C 2.08179 1.39873 1.29299 0.0000 Uiso
H117 H 2.00066 1.40068 1.32956 0.0000 Uiso
H70 H 1.70815 1.24613 1.33540 0.0000 Uiso
H64 H 1.92324 1.12754 1.28546 0.0000 Uiso
C83 C 1.95655 1.12883 1.28937 0.0000 Uiso
C84 C 1.95674 1.08646 1.28906 0.0000 Uiso
N105 N 1.95878 0.99959 1.29495 0.0000 Uiso
C132 C 2.12006 1.39440 1.33443 0.0000 Uiso
C133 C 2.16566 1.43228 1.32656 0.0000 Uiso
C134 C 2.17426 1.47573 1.28073 0.0000 Uiso
C135 C 2.13629 1.48048 1.24004 0.0000 Uiso
C136 C 2.09074 1.44238 1.24509 0.0000 Uiso
S137 S 2.23507 1.52297 1.27378 0.0000 Uiso
C138 C 2.22676 1.57395 1.27094 0.0000 Uiso
H139 H 2.11502 1.36204 1.37512 0.0000 Uiso
H140 H 2.19446 1.42794 1.35864 0.0000 Uiso
H141 H 2.14123 1.51288 1.20079 0.0000 Uiso
H142 H 2.06276 1.44711 1.20806 0.0000 Uiso
H143 H 2.21319 1.57713 1.17674 0.0000 Uiso
H144 H 2.26105 1.60600 1.28706 0.0000 Uiso
H145 H 2.20222 1.57115 1.34745 0.0000 Uiso
H65 H 1.92360 1.05406 1.28525 0.0000 Uiso
H68 H 1.80233 0.73359 1.29370 0.0000 Uiso
H69 H 1.62729 0.54681 1.36068 0.0000 Uiso
H71 H 1.76242 0.54019 1.33053 0.0000 Uiso
H72 H 1.61195 0.47706 1.32961 0.0000 Uiso
H73 H 1.60359 0.40047 1.33634 0.0000 Uiso
C89 C 1.77457 0.74191 1.29319 0.0000 Uiso
N90 N 1.71677 0.65829 1.31338 0.0000 Uiso
C91 C 1.72565 0.70307 1.29903 0.0000 Uiso
C95 C 1.67229 0.62148 1.32272 0.0000 Uiso
C96 C 1.66287 0.57320 1.33924 0.0000 Uiso
C97 C 1.72268 0.46503 1.33518 0.0000 Uiso
C98 C 1.72769 0.50977 1.33261 0.0000 Uiso
C99 C 1.68839 0.51547 1.33222 0.0000 Uiso
C100 C 1.64357 0.47510 1.33324 0.0000 Uiso
C101 C 1.63856 0.43053 1.33579 0.0000 Uiso
C102 C 1.67796 0.42482 1.33656 0.0000 Uiso
C103 C 1.67212 0.37716 1.33763 0.0000 Uiso
N107 N 1.69540 0.56227 1.32558 0.0000 Uiso
H66 H 1.86992 0.94456 1.30204 0.0000 Uiso
H67 H 1.79622 0.87020 1.30166 0.0000 Uiso
C82 C 1.95884 0.95841 1.29498 0.0000 Uiso
C85 C 1.91401 0.91317 1.29375 0.0000 Uiso
C86 C 1.87106 0.91237 1.29826 0.0000 Uiso
C87 C 1.82887 0.86992 1.29814 0.0000 Uiso
C88 C 1.82833 0.82729 1.29344 0.0000 Uiso
N106 N 1.78350 0.78503 1.29354 0.0000 Uiso
C92 C 1.68810 0.71174 1.29109 0.0000 Uiso
C93 C 1.64176 0.67466 1.30020 0.0000 Uiso
C94 C 1.63437 0.62931 1.31768 0.0000 Uiso
H115 H 1.69508 0.74703 1.27512 0.0000 Uiso
C116 C 1.60127 0.68306 1.29299 0.0000 Uiso
H117 H 1.59932 0.59998 1.32956 0.0000 Uiso
H70 H 1.75387 0.46202 1.33540 0.0000 Uiso
N108 N 1.71010 0.37139 1.33764 0.0000 Uiso
H64 H 1.87246 0.79570 1.28546 0.0000 Uiso
C83 C 1.87117 0.82772 1.28937 0.0000 Uiso
C84 C 1.91354 0.87028 1.28906 0.0000 Uiso
N105 N 2.00041 0.95919 1.29495 0.0000 Uiso
C132 C 1.60560 0.72566 1.33443 0.0000 Uiso
C133 C 1.56772 0.73338 1.32656 0.0000 Uiso
C134 C 1.52427 0.69853 1.28073 0.0000 Uiso
C135 C 1.51952 0.65581 1.24004 0.0000 Uiso
C136 C 1.55762 0.64836 1.24509 0.0000 Uiso
S137 S 1.47703 0.71210 1.27378 0.0000 Uiso
C138 C 1.42605 0.65281 1.27094 0.0000 Uiso
H139 H 1.63796 0.75298 1.37512 0.0000 Uiso
H140 H 1.57206 0.76652 1.35864 0.0000 Uiso
H141 H 1.48712 0.62835 1.20079 0.0000 Uiso
H142 H 1.55289 0.61565 1.20806 0.0000 Uiso
H143 H 1.42287 0.63606 1.17674 0.0000 Uiso
H144 H 1.39400 0.65505 1.28706 0.0000 Uiso
H145 H 1.42885 0.63107 1.34745 0.0000 Uiso
H65 H 1.94594 0.86954 1.28525 0.0000 Uiso
H64 H 0.92324 0.12754 1.28546 0.0000 Uiso
H65 H 0.92360 0.05406 1.28525 0.0000 Uiso
H66 H 1.07464 0.13008 1.30204 0.0000 Uiso
H67 H 1.07398 0.20378 1.30166 0.0000 Uiso
H68 H 0.93126 0.19767 1.29370 0.0000 Uiso
H69 H 0.91952 0.37271 1.36068 0.0000 Uiso
H70 H 0.70815 0.24613 1.33540 0.0000 Uiso
H71 H 0.77777 0.23758 1.33053 0.0000 Uiso
H72 H 0.86511 0.38805 1.32961 0.0000 Uiso
H73 H 0.79688 0.39641 1.33634 0.0000 Uiso
C82 C 0.99957 0.04116 1.29498 0.0000 Uiso
C83 C 0.95655 0.12883 1.28937 0.0000 Uiso
C84 C 0.95674 0.08646 1.28906 0.0000 Uiso
C85 C 0.99916 0.08599 1.29375 0.0000 Uiso
C86 C 1.04131 0.12894 1.29826 0.0000 Uiso
C87 C 1.04105 0.17113 1.29814 0.0000 Uiso
C88 C 0.99896 0.17167 1.29344 0.0000 Uiso
C89 C 0.96734 0.22543 1.29319 0.0000 Uiso
N90 N 0.94152 0.28323 1.31338 0.0000 Uiso
C91 C 0.97742 0.27435 1.29903 0.0000 Uiso
C92 C 1.02364 0.31190 1.29109 0.0000 Uiso
C93 C 1.03290 0.35824 1.30020 0.0000 Uiso
C94 C 0.99494 0.36563 1.31768 0.0000 Uiso
C95 C 0.94919 0.32771 1.32272 0.0000 Uiso
C96 C 0.91033 0.33713 1.33924 0.0000 Uiso
C97 C 0.74235 0.27732 1.33518 0.0000 Uiso
C98 C 0.78208 0.27231 1.33261 0.0000 Uiso
C99 C 0.82708 0.31161 1.33222 0.0000 Uiso
C100 C 0.83153 0.35643 1.33324 0.0000 Uiso
C101 C 0.79197 0.36144 1.33579 0.0000 Uiso
C102 C 0.74686 0.32204 1.33656 0.0000 Uiso
N105 N 0.95878 -0.00041 1.29495 0.0000 Uiso
N106 N 1.00153 0.21650 1.29354 0.0000 Uiso
N107 N 0.86687 0.30460 1.32558 0.0000 Uiso
H115 H 1.05195 0.30492 1.27512 0.0000 Uiso
C116 C 1.08179 0.39873 1.29299 0.0000 Uiso
H117 H 1.00066 0.40068 1.32956 0.0000 Uiso
C132 C 1.12006 0.39440 1.33443 0.0000 Uiso
C133 C 1.16566 0.43228 1.32656 0.0000 Uiso
C134 C 1.17426 0.47573 1.28073 0.0000 Uiso
C135 C 1.13629 0.48048 1.24004 0.0000 Uiso
C136 C 1.09074 0.44238 1.24509 0.0000 Uiso
S137 S 1.23507 0.52297 1.27378 0.0000 Uiso
C138 C 1.22676 0.57395 1.27094 0.0000 Uiso
H139 H 1.11502 0.36204 1.37512 0.0000 Uiso
H140 H 1.19446 0.42794 1.35864 0.0000 Uiso
H141 H 1.14123 0.51288 1.20079 0.0000 Uiso
H142 H 1.06276 0.44711 1.20806 0.0000 Uiso
H143 H 1.21319 0.57713 1.17674 0.0000 Uiso
H144 H 1.26105 0.60600 1.28706 0.0000 Uiso
H145 H 1.20222 0.57115 1.34745 0.0000 Uiso
H68 H 0.80233 -0.26641 1.29370 0.0000 Uiso
H69 H 0.62729 -0.45319 1.36068 0.0000 Uiso
H71 H 0.76242 -0.45981 1.33053 0.0000 Uiso
H72 H 0.61195 -0.52294 1.32961 0.0000 Uiso
H73 H 0.60359 -0.59953 1.33634 0.0000 Uiso
C89 C 0.77457 -0.25809 1.29319 0.0000 Uiso
N90 N 0.71677 -0.34171 1.31338 0.0000 Uiso
C91 C 0.72565 -0.29693 1.29903 0.0000 Uiso
C95 C 0.67229 -0.37852 1.32272 0.0000 Uiso
C96 C 0.66287 -0.42680 1.33924 0.0000 Uiso
C97 C 0.72268 -0.53497 1.33518 0.0000 Uiso
C98 C 0.72769 -0.49023 1.33261 0.0000 Uiso
C99 C 0.68839 -0.48453 1.33222 0.0000 Uiso
C100 C 0.64357 -0.52490 1.33324 0.0000 Uiso
C101 C 0.63856 -0.56947 1.33579 0.0000 Uiso
C102 C 0.67796 -0.57518 1.33656 0.0000 Uiso
C103 C 0.67212 -0.62284 1.33763 0.0000 Uiso
N107 N 0.69540 -0.43773 1.32558 0.0000 Uiso
H66 H 0.86992 -0.05544 1.30204 0.0000 Uiso
H67 H 0.79622 -0.12980 1.30166 0.0000 Uiso
C82 C 0.95884 -0.04159 1.29498 0.0000 Uiso
C85 C 0.91401 -0.08683 1.29375 0.0000 Uiso
C86 C 0.87106 -0.08763 1.29826 0.0000 Uiso
C87 C 0.82887 -0.13008 1.29814 0.0000 Uiso
C88 C 0.82833 -0.17271 1.29344 0.0000 Uiso
N106 N 0.78350 -0.21497 1.29354 0.0000 Uiso
C92 C 0.68810 -0.28826 1.29109 0.0000 Uiso
C93 C 0.64176 -0.32534 1.30020 0.0000 Uiso
C94 C 0.63437 -0.37069 1.31768 0.0000 Uiso
H115 H 0.69508 -0.25297 1.27512 0.0000 Uiso
C116 C 0.60127 -0.31694 1.29299 0.0000 Uiso
H117 H 0.59932 -0.40002 1.32956 0.0000 Uiso
H70 H 0.75387 -0.53798 1.33540 0.0000 Uiso
N108 N 0.71010 -0.62861 1.33764 0.0000 Uiso
H64 H 0.87246 -0.20430 1.28546 0.0000 Uiso
C83 C 0.87117 -0.17228 1.28937 0.0000 Uiso
C84 C 0.91354 -0.12972 1.28906 0.0000 Uiso
N105 N 1.00041 -0.04081 1.29495 0.0000 Uiso
C132 C 0.60560 -0.27434 1.33443 0.0000 Uiso
C133 C 0.56772 -0.26662 1.32656 0.0000 Uiso
C134 C 0.52427 -0.30147 1.28073 0.0000 Uiso
C135 C 0.51952 -0.34419 1.24004 0.0000 Uiso
C136 C 0.55762 -0.35164 1.24509 0.0000 Uiso
S137 S 0.47703 -0.28790 1.27378 0.0000 Uiso
C138 C 0.42605 -0.34719 1.27094 0.0000 Uiso
H139 H 0.63796 -0.24702 1.37512 0.0000 Uiso
H140 H 0.57206 -0.23348 1.35864 0.0000 Uiso
H141 H 0.48712 -0.37165 1.20079 0.0000 Uiso
H142 H 0.55289 -0.38435 1.20806 0.0000 Uiso
H143 H 0.42287 -0.36394 1.17674 0.0000 Uiso
H144 H 0.39400 -0.34495 1.28706 0.0000 Uiso
H145 H 0.42885 -0.36893 1.34745 0.0000 Uiso
H65 H 0.94594 -0.13046 1.28525 0.0000 Uiso
H68 H 1.26641 0.06874 1.29370 0.0000 Uiso
H69 H 1.45319 0.08048 1.36068 0.0000 Uiso
H71 H 1.45981 0.22223 1.33053 0.0000 Uiso
H72 H 1.52294 0.13489 1.32961 0.0000 Uiso
H73 H 1.59953 0.20312 1.33634 0.0000 Uiso
C89 C 1.25809 0.03266 1.29319 0.0000 Uiso
N90 N 1.34171 0.05848 1.31338 0.0000 Uiso
C91 C 1.29693 0.02258 1.29903 0.0000 Uiso
C95 C 1.37852 0.05081 1.32272 0.0000 Uiso
C96 C 1.42680 0.08967 1.33924 0.0000 Uiso
C97 C 1.53497 0.25765 1.33518 0.0000 Uiso
C98 C 1.49023 0.21792 1.33261 0.0000 Uiso
C99 C 1.48453 0.17292 1.33222 0.0000 Uiso
C100 C 1.52490 0.16847 1.33324 0.0000 Uiso
C101 C 1.56947 0.20803 1.33579 0.0000 Uiso
C102 C 1.57518 0.25314 1.33656 0.0000 Uiso
C103 C 1.62284 0.29496 1.33763 0.0000 Uiso
N107 N 1.43773 0.13313 1.32558 0.0000 Uiso
H66 H 1.05544 -0.07464 1.30204 0.0000 Uiso
H67 H 1.12980 -0.07398 1.30166 0.0000 Uiso
C82 C 1.04159 0.00043 1.29498 0.0000 Uiso
C85 C 1.08683 0.00084 1.29375 0.0000 Uiso
C86 C 1.08763 -0.04131 1.29826 0.0000 Uiso
C87 C 1.13008 -0.04105 1.29814 0.0000 Uiso
C88 C 1.17271 0.00104 1.29344 0.0000 Uiso
N106 N 1.21497 -0.00153 1.29354 0.0000 Uiso
C92 C 1.28826 -0.02364 1.29109 0.0000 Uiso
C93 C 1.32534 -0.03290 1.30020 0.0000 Uiso
C94 C 1.37069 0.00506 1.31768 0.0000 Uiso
H115 H 1.25297 -0.05195 1.27512 0.0000 Uiso
C116 C 1.31694 -0.08179 1.29299 0.0000 Uiso
H117 H 1.40002 -0.00066 1.32956 0.0000 Uiso
H70 H 1.53798 0.29185 1.33540 0.0000 Uiso
N108 N 1.62861 0.33871 1.33764 0.0000 Uiso
H64 H 1.20430 0.07676 1.28546 0.0000 Uiso
C83 C 1.17228 0.04345 1.28937 0.0000 Uiso
C84 C 1.12972 0.04326 1.28906 0.0000 Uiso
N105 N 1.04081 0.04122 1.29495 0.0000 Uiso
C132 C 1.27434 -0.12006 1.33443 0.0000 Uiso
C133 C 1.26662 -0.16566 1.32656 0.0000 Uiso
C134 C 1.30147 -0.17426 1.28073 0.0000 Uiso
C135 C 1.34419 -0.13629 1.24004 0.0000 Uiso
C136 C 1.35164 -0.09074 1.24509 0.0000 Uiso
S137 S 1.28790 -0.23507 1.27378 0.0000 Uiso
C138 C 1.34719 -0.22676 1.27094 0.0000 Uiso
H139 H 1.24702 -0.11502 1.37512 0.0000 Uiso
H140 H 1.23348 -0.19446 1.35864 0.0000 Uiso
H141 H 1.37165 -0.14123 1.20079 0.0000 Uiso
H142 H 1.38435 -0.06276 1.20806 0.0000 Uiso
H143 H 1.36394 -0.21319 1.17674 0.0000 Uiso
H144 H 1.34495 -0.26105 1.28706 0.0000 Uiso
H145 H 1.36893 -0.20222 1.34745 0.0000 Uiso
H65 H 1.13046 0.07640 1.28525 0.0000 Uiso
C103 C 0.70504 -0.67212 1.33763 0.0000 Uiso
C103 C 1.70504 0.32788 1.33763 0.0000 Uiso
C103 C 2.67212 1.37716 1.33763 0.0000 Uiso
N108 N 0.62861 -0.66129 1.33764 0.0000 Uiso
N108 N 1.66129 0.28990 1.33764 0.0000 Uiso
N108 N 2.66129 1.28990 1.33764 0.0000 Uiso
N108 N 1.71010 1.37139 1.33764 0.0000 Uiso
H64 H 2.20430 2.07676 1.28546 0.0000 Uiso
H65 H 2.13046 2.07640 1.28525 0.0000 Uiso
H66 H 2.05544 1.92536 1.30204 0.0000 Uiso
H67 H 2.12980 1.92602 1.30166 0.0000 Uiso
H68 H 2.26641 2.06874 1.29370 0.0000 Uiso
H69 H 2.45319 2.08048 1.36068 0.0000 Uiso
H70 H 2.53798 2.29185 1.33540 0.0000 Uiso
H71 H 2.45981 2.22223 1.33053 0.0000 Uiso
H72 H 2.52294 2.13489 1.32961 0.0000 Uiso
H73 H 2.59953 2.20312 1.33634 0.0000 Uiso
C82 C 2.04159 2.00043 1.29498 0.0000 Uiso
C83 C 2.17228 2.04345 1.28937 0.0000 Uiso
C84 C 2.12972 2.04326 1.28906 0.0000 Uiso
C85 C 2.08683 2.00084 1.29375 0.0000 Uiso
C86 C 2.08763 1.95869 1.29826 0.0000 Uiso
C87 C 2.13008 1.95895 1.29814 0.0000 Uiso
C88 C 2.17271 2.00104 1.29344 0.0000 Uiso
C89 C 2.25809 2.03266 1.29319 0.0000 Uiso
N90 N 2.34171 2.05848 1.31338 0.0000 Uiso
C91 C 2.29693 2.02258 1.29903 0.0000 Uiso
C92 C 2.28826 1.97636 1.29109 0.0000 Uiso
C93 C 2.32534 1.96710 1.30020 0.0000 Uiso
C94 C 2.37069 2.00506 1.31768 0.0000 Uiso
C95 C 2.37852 2.05081 1.32272 0.0000 Uiso
C96 C 2.42680 2.08967 1.33924 0.0000 Uiso
C97 C 2.53497 2.25765 1.33518 0.0000 Uiso
C98 C 2.49023 2.21792 1.33261 0.0000 Uiso
C99 C 2.48453 2.17292 1.33222 0.0000 Uiso
C100 C 2.52490 2.16847 1.33324 0.0000 Uiso
C101 C 2.56947 2.20803 1.33579 0.0000 Uiso
C102 C 2.57518 2.25314 1.33656 0.0000 Uiso
C103 C 2.62284 2.29496 1.33763 0.0000 Uiso
N105 N 2.04081 2.04122 1.29495 0.0000 Uiso
N106 N 2.21497 1.99847 1.29354 0.0000 Uiso
N107 N 2.43773 2.13313 1.32558 0.0000 Uiso
N108 N 2.62861 2.33871 1.33764 0.0000 Uiso
H115 H 2.25297 1.94805 1.27512 0.0000 Uiso
C116 C 2.31694 1.91821 1.29299 0.0000 Uiso
H117 H 2.40002 1.99934 1.32956 0.0000 Uiso
C132 C 2.27434 1.87994 1.33443 0.0000 Uiso
C133 C 2.26662 1.83434 1.32656 0.0000 Uiso
C134 C 2.30147 1.82574 1.28073 0.0000 Uiso
C135 C 2.34419 1.86371 1.24004 0.0000 Uiso
C136 C 2.35164 1.90926 1.24509 0.0000 Uiso
S137 S 2.28790 1.76493 1.27378 0.0000 Uiso
C138 C 2.34719 1.77324 1.27094 0.0000 Uiso
H139 H 2.24702 1.88498 1.37512 0.0000 Uiso
H140 H 2.23348 1.80554 1.35864 0.0000 Uiso
H141 H 2.37165 1.85877 1.20079 0.0000 Uiso
H142 H 2.38435 1.93724 1.20806 0.0000 Uiso
H143 H 2.36394 1.78681 1.17674 0.0000 Uiso
H144 H 2.34495 1.73895 1.28706 0.0000 Uiso
H145 H 2.36893 1.79778 1.34745 0.0000 Uiso
H68 H 1.93126 2.19767 1.29370 0.0000 Uiso
H69 H 1.91952 2.37271 1.36068 0.0000 Uiso
H71 H 1.77777 2.23758 1.33053 0.0000 Uiso
H72 H 1.86511 2.38805 1.32961 0.0000 Uiso
H73 H 1.79688 2.39641 1.33634 0.0000 Uiso
C89 C 1.96734 2.22543 1.29319 0.0000 Uiso
N90 N 1.94152 2.28323 1.31338 0.0000 Uiso
C91 C 1.97742 2.27435 1.29903 0.0000 Uiso
C95 C 1.94919 2.32771 1.32272 0.0000 Uiso
C96 C 1.91033 2.33713 1.33924 0.0000 Uiso
C97 C 1.74235 2.27732 1.33518 0.0000 Uiso
C98 C 1.78208 2.27231 1.33261 0.0000 Uiso
C99 C 1.82708 2.31161 1.33222 0.0000 Uiso
C100 C 1.83153 2.35643 1.33324 0.0000 Uiso
C101 C 1.79197 2.36144 1.33579 0.0000 Uiso
C102 C 1.74686 2.32204 1.33656 0.0000 Uiso
C103 C 1.70504 2.32788 1.33763 0.0000 Uiso
N107 N 1.86687 2.30460 1.32558 0.0000 Uiso
H66 H 2.07464 2.13008 1.30204 0.0000 Uiso
H67 H 2.07398 2.20378 1.30166 0.0000 Uiso
C82 C 1.99957 2.04116 1.29498 0.0000 Uiso
C85 C 1.99916 2.08599 1.29375 0.0000 Uiso
C86 C 2.04131 2.12894 1.29826 0.0000 Uiso
C87 C 2.04105 2.17113 1.29814 0.0000 Uiso
C88 C 1.99896 2.17167 1.29344 0.0000 Uiso
N106 N 2.00153 2.21650 1.29354 0.0000 Uiso
C92 C 2.02364 2.31190 1.29109 0.0000 Uiso
C93 C 2.03290 2.35824 1.30020 0.0000 Uiso
C94 C 1.99494 2.36563 1.31768 0.0000 Uiso
H115 H 2.05195 2.30492 1.27512 0.0000 Uiso
C116 C 2.08179 2.39873 1.29299 0.0000 Uiso
H117 H 2.00066 2.40068 1.32956 0.0000 Uiso
H70 H 1.70815 2.24613 1.33540 0.0000 Uiso
H64 H 1.92324 2.12754 1.28546 0.0000 Uiso
C83 C 1.95655 2.12883 1.28937 0.0000 Uiso
C84 C 1.95674 2.08646 1.28906 0.0000 Uiso
N105 N 1.95878 1.99959 1.29495 0.0000 Uiso
C132 C 2.12006 2.39440 1.33443 0.0000 Uiso
C133 C 2.16566 2.43228 1.32656 0.0000 Uiso
C134 C 2.17426 2.47573 1.28073 0.0000 Uiso
C135 C 2.13629 2.48048 1.24004 0.0000 Uiso
C136 C 2.09074 2.44238 1.24509 0.0000 Uiso
S137 S 2.23507 2.52297 1.27378 0.0000 Uiso
C138 C 2.22676 2.57395 1.27094 0.0000 Uiso
H139 H 2.11502 2.36204 1.37512 0.0000 Uiso
H140 H 2.19446 2.42794 1.35864 0.0000 Uiso
H141 H 2.14123 2.51288 1.20079 0.0000 Uiso
H142 H 2.06276 2.44711 1.20806 0.0000 Uiso
H143 H 2.21319 2.57713 1.17674 0.0000 Uiso
H144 H 2.26105 2.60600 1.28706 0.0000 Uiso
H145 H 2.20222 2.57115 1.34745 0.0000 Uiso
H65 H 1.92360 2.05406 1.28525 0.0000 Uiso
H68 H 1.80233 1.73359 1.29370 0.0000 Uiso
H69 H 1.62729 1.54681 1.36068 0.0000 Uiso
H71 H 1.76242 1.54019 1.33053 0.0000 Uiso
H72 H 1.61195 1.47706 1.32961 0.0000 Uiso
H73 H 1.60359 1.40047 1.33634 0.0000 Uiso
C89 C 1.77457 1.74191 1.29319 0.0000 Uiso
N90 N 1.71677 1.65829 1.31338 0.0000 Uiso
C91 C 1.72565 1.70307 1.29903 0.0000 Uiso
C95 C 1.67229 1.62148 1.32272 0.0000 Uiso
C96 C 1.66287 1.57320 1.33924 0.0000 Uiso
C97 C 1.72268 1.46503 1.33518 0.0000 Uiso
C98 C 1.72769 1.50977 1.33261 0.0000 Uiso
C99 C 1.68839 1.51547 1.33222 0.0000 Uiso
C100 C 1.64357 1.47510 1.33324 0.0000 Uiso
C101 C 1.63856 1.43053 1.33579 0.0000 Uiso
C102 C 1.67796 1.42482 1.33656 0.0000 Uiso
N107 N 1.69540 1.56227 1.32558 0.0000 Uiso
H66 H 1.86992 1.94456 1.30204 0.0000 Uiso
H67 H 1.79622 1.87020 1.30166 0.0000 Uiso
C82 C 1.95884 1.95841 1.29498 0.0000 Uiso
C85 C 1.91401 1.91317 1.29375 0.0000 Uiso
C86 C 1.87106 1.91237 1.29826 0.0000 Uiso
C87 C 1.82887 1.86992 1.29814 0.0000 Uiso
C88 C 1.82833 1.82729 1.29344 0.0000 Uiso
N106 N 1.78350 1.78503 1.29354 0.0000 Uiso
C92 C 1.68810 1.71174 1.29109 0.0000 Uiso
C93 C 1.64176 1.67466 1.30020 0.0000 Uiso
C94 C 1.63437 1.62931 1.31768 0.0000 Uiso
H115 H 1.69508 1.74703 1.27512 0.0000 Uiso
C116 C 1.60127 1.68306 1.29299 0.0000 Uiso
H117 H 1.59932 1.59998 1.32956 0.0000 Uiso
H70 H 1.75387 1.46202 1.33540 0.0000 Uiso
H64 H 1.87246 1.79570 1.28546 0.0000 Uiso
C83 C 1.87117 1.82772 1.28937 0.0000 Uiso
C84 C 1.91354 1.87028 1.28906 0.0000 Uiso
N105 N 2.00041 1.95919 1.29495 0.0000 Uiso
C132 C 1.60560 1.72566 1.33443 0.0000 Uiso
C133 C 1.56772 1.73338 1.32656 0.0000 Uiso
C134 C 1.52427 1.69853 1.28073 0.0000 Uiso
C135 C 1.51952 1.65581 1.24004 0.0000 Uiso
C136 C 1.55762 1.64836 1.24509 0.0000 Uiso
S137 S 1.47703 1.71210 1.27378 0.0000 Uiso
C138 C 1.42605 1.65281 1.27094 0.0000 Uiso
H139 H 1.63796 1.75298 1.37512 0.0000 Uiso
H140 H 1.57206 1.76652 1.35864 0.0000 Uiso
H141 H 1.48712 1.62835 1.20079 0.0000 Uiso
H142 H 1.55289 1.61565 1.20806 0.0000 Uiso
H143 H 1.42287 1.63606 1.17674 0.0000 Uiso
H144 H 1.39400 1.65505 1.28706 0.0000 Uiso
H145 H 1.42885 1.63107 1.34745 0.0000 Uiso
H65 H 1.94594 1.86954 1.28525 0.0000 Uiso
C103 C 2.67212 2.37716 1.33763 0.0000 Uiso
N108 N 2.66129 2.28990 1.33764 0.0000 Uiso
N108 N 1.71010 2.37139 1.33764 0.0000 Uiso
H64 H -0.07676 2.12754 1.28546 0.0000 Uiso
H65 H -0.07640 2.05406 1.28525 0.0000 Uiso
H66 H 0.07464 2.13008 1.30204 0.0000 Uiso
H67 H 0.07398 2.20378 1.30166 0.0000 Uiso
H68 H -0.06874 2.19767 1.29370 0.0000 Uiso
H69 H -0.08048 2.37271 1.36068 0.0000 Uiso
H70 H -0.29185 2.24613 1.33540 0.0000 Uiso
H71 H -0.22223 2.23758 1.33053 0.0000 Uiso
H72 H -0.13489 2.38805 1.32961 0.0000 Uiso
H73 H -0.20312 2.39641 1.33634 0.0000 Uiso
C82 C -0.00043 2.04116 1.29498 0.0000 Uiso
C83 C -0.04345 2.12883 1.28937 0.0000 Uiso
C84 C -0.04326 2.08646 1.28906 0.0000 Uiso
C85 C -0.00084 2.08599 1.29375 0.0000 Uiso
C86 C 0.04131 2.12894 1.29826 0.0000 Uiso
C87 C 0.04105 2.17113 1.29814 0.0000 Uiso
C88 C -0.00104 2.17167 1.29344 0.0000 Uiso
C89 C -0.03266 2.22543 1.29319 0.0000 Uiso
N90 N -0.05848 2.28323 1.31338 0.0000 Uiso
C91 C -0.02258 2.27435 1.29903 0.0000 Uiso
C92 C 0.02364 2.31190 1.29109 0.0000 Uiso
C93 C 0.03290 2.35824 1.30020 0.0000 Uiso
C94 C -0.00506 2.36563 1.31768 0.0000 Uiso
C95 C -0.05081 2.32771 1.32272 0.0000 Uiso
C96 C -0.08967 2.33713 1.33924 0.0000 Uiso
C97 C -0.25765 2.27732 1.33518 0.0000 Uiso
C98 C -0.21792 2.27231 1.33261 0.0000 Uiso
C99 C -0.17292 2.31161 1.33222 0.0000 Uiso
C100 C -0.16847 2.35643 1.33324 0.0000 Uiso
C101 C -0.20803 2.36144 1.33579 0.0000 Uiso
C102 C -0.25314 2.32204 1.33656 0.0000 Uiso
C103 C -0.29496 2.32788 1.33763 0.0000 Uiso
N105 N -0.04122 1.99959 1.29495 0.0000 Uiso
N106 N 0.00153 2.21650 1.29354 0.0000 Uiso
N107 N -0.13313 2.30460 1.32558 0.0000 Uiso
N108 N -0.33871 2.28990 1.33764 0.0000 Uiso
H115 H 0.05195 2.30492 1.27512 0.0000 Uiso
C116 C 0.08179 2.39873 1.29299 0.0000 Uiso
H117 H 0.00066 2.40068 1.32956 0.0000 Uiso
C132 C 0.12006 2.39440 1.33443 0.0000 Uiso
C133 C 0.16566 2.43228 1.32656 0.0000 Uiso
C134 C 0.17426 2.47573 1.28073 0.0000 Uiso
C135 C 0.13629 2.48048 1.24004 0.0000 Uiso
C136 C 0.09074 2.44238 1.24509 0.0000 Uiso
S137 S 0.23507 2.52297 1.27378 0.0000 Uiso
C138 C 0.22676 2.57395 1.27094 0.0000 Uiso
H139 H 0.11502 2.36204 1.37512 0.0000 Uiso
H140 H 0.19446 2.42794 1.35864 0.0000 Uiso
H141 H 0.14123 2.51288 1.20079 0.0000 Uiso
H142 H 0.06276 2.44711 1.20806 0.0000 Uiso
H143 H 0.21319 2.57713 1.17674 0.0000 Uiso
H144 H 0.26105 2.60600 1.28706 0.0000 Uiso
H145 H 0.20222 2.57115 1.34745 0.0000 Uiso
H68 H -0.19767 1.73359 1.29370 0.0000 Uiso
H69 H -0.37271 1.54681 1.36068 0.0000 Uiso
H71 H -0.23758 1.54019 1.33053 0.0000 Uiso
H72 H -0.38805 1.47706 1.32961 0.0000 Uiso
H73 H -0.39641 1.40047 1.33634 0.0000 Uiso
C89 C -0.22543 1.74191 1.29319 0.0000 Uiso
N90 N -0.28323 1.65829 1.31338 0.0000 Uiso
C91 C -0.27435 1.70307 1.29903 0.0000 Uiso
C95 C -0.32771 1.62148 1.32272 0.0000 Uiso
C96 C -0.33713 1.57320 1.33924 0.0000 Uiso
C97 C -0.27732 1.46503 1.33518 0.0000 Uiso
C98 C -0.27231 1.50977 1.33261 0.0000 Uiso
C99 C -0.31161 1.51547 1.33222 0.0000 Uiso
C100 C -0.35643 1.47510 1.33324 0.0000 Uiso
C101 C -0.36144 1.43053 1.33579 0.0000 Uiso
C102 C -0.32204 1.42482 1.33656 0.0000 Uiso
C103 C -0.32788 1.37716 1.33763 0.0000 Uiso
N107 N -0.30460 1.56227 1.32558 0.0000 Uiso
H66 H -0.13008 1.94456 1.30204 0.0000 Uiso
H67 H -0.20378 1.87020 1.30166 0.0000 Uiso
C82 C -0.04116 1.95841 1.29498 0.0000 Uiso
C85 C -0.08599 1.91317 1.29375 0.0000 Uiso
C86 C -0.12894 1.91237 1.29826 0.0000 Uiso
C87 C -0.17113 1.86992 1.29814 0.0000 Uiso
C88 C -0.17167 1.82729 1.29344 0.0000 Uiso
N106 N -0.21650 1.78503 1.29354 0.0000 Uiso
C92 C -0.31190 1.71174 1.29109 0.0000 Uiso
C93 C -0.35824 1.67466 1.30020 0.0000 Uiso
C94 C -0.36563 1.62931 1.31768 0.0000 Uiso
H115 H -0.30492 1.74703 1.27512 0.0000 Uiso
C116 C -0.39873 1.68306 1.29299 0.0000 Uiso
H117 H -0.40068 1.59998 1.32956 0.0000 Uiso
H70 H -0.24613 1.46202 1.33540 0.0000 Uiso
H64 H -0.12754 1.79570 1.28546 0.0000 Uiso
C83 C -0.12883 1.82772 1.28937 0.0000 Uiso
C84 C -0.08646 1.87028 1.28906 0.0000 Uiso
N105 N 0.00041 1.95919 1.29495 0.0000 Uiso
C132 C -0.39440 1.72566 1.33443 0.0000 Uiso
C133 C -0.43228 1.73338 1.32656 0.0000 Uiso
C134 C -0.47573 1.69853 1.28073 0.0000 Uiso
C135 C -0.48048 1.65581 1.24004 0.0000 Uiso
C136 C -0.44238 1.64836 1.24509 0.0000 Uiso
S137 S -0.52297 1.71210 1.27378 0.0000 Uiso
C138 C -0.57395 1.65281 1.27094 0.0000 Uiso
H139 H -0.36204 1.75298 1.37512 0.0000 Uiso
H140 H -0.42794 1.76652 1.35864 0.0000 Uiso
H141 H -0.51288 1.62835 1.20079 0.0000 Uiso
H142 H -0.44711 1.61565 1.20806 0.0000 Uiso
H143 H -0.57713 1.63606 1.17674 0.0000 Uiso
H144 H -0.60600 1.65505 1.28706 0.0000 Uiso
H145 H -0.57115 1.63107 1.34745 0.0000 Uiso
H65 H -0.05406 1.86954 1.28525 0.0000 Uiso
H68 H 0.26641 2.06874 1.29370 0.0000 Uiso
H69 H 0.45319 2.08048 1.36068 0.0000 Uiso
H71 H 0.45981 2.22223 1.33053 0.0000 Uiso
H72 H 0.52294 2.13489 1.32961 0.0000 Uiso
H73 H 0.59953 2.20312 1.33634 0.0000 Uiso
C89 C 0.25809 2.03266 1.29319 0.0000 Uiso
N90 N 0.34171 2.05848 1.31338 0.0000 Uiso
C91 C 0.29693 2.02258 1.29903 0.0000 Uiso
C95 C 0.37852 2.05081 1.32272 0.0000 Uiso
C96 C 0.42680 2.08967 1.33924 0.0000 Uiso
C97 C 0.53497 2.25765 1.33518 0.0000 Uiso
C98 C 0.49023 2.21792 1.33261 0.0000 Uiso
C99 C 0.48453 2.17292 1.33222 0.0000 Uiso
C100 C 0.52490 2.16847 1.33324 0.0000 Uiso
C101 C 0.56947 2.20803 1.33579 0.0000 Uiso
C102 C 0.57518 2.25314 1.33656 0.0000 Uiso
N107 N 0.43773 2.13313 1.32558 0.0000 Uiso
H66 H 0.05544 1.92536 1.30204 0.0000 Uiso
H67 H 0.12980 1.92602 1.30166 0.0000 Uiso
C82 C 0.04159 2.00043 1.29498 0.0000 Uiso
C85 C 0.08683 2.00084 1.29375 0.0000 Uiso
C86 C 0.08763 1.95869 1.29826 0.0000 Uiso
C87 C 0.13008 1.95895 1.29814 0.0000 Uiso
C88 C 0.17271 2.00104 1.29344 0.0000 Uiso
N106 N 0.21497 1.99847 1.29354 0.0000 Uiso
C92 C 0.28826 1.97636 1.29109 0.0000 Uiso
C93 C 0.32534 1.96710 1.30020 0.0000 Uiso
C94 C 0.37069 2.00506 1.31768 0.0000 Uiso
H115 H 0.25297 1.94805 1.27512 0.0000 Uiso
C116 C 0.31694 1.91821 1.29299 0.0000 Uiso
H117 H 0.40002 1.99934 1.32956 0.0000 Uiso
H70 H 0.53798 2.29185 1.33540 0.0000 Uiso
N108 N 0.62861 2.33871 1.33764 0.0000 Uiso
H64 H 0.20430 2.07676 1.28546 0.0000 Uiso
C83 C 0.17228 2.04345 1.28937 0.0000 Uiso
C84 C 0.12972 2.04326 1.28906 0.0000 Uiso
N105 N 0.04081 2.04122 1.29495 0.0000 Uiso
C132 C 0.27434 1.87994 1.33443 0.0000 Uiso
C133 C 0.26662 1.83434 1.32656 0.0000 Uiso
C134 C 0.30147 1.82574 1.28073 0.0000 Uiso
C135 C 0.34419 1.86371 1.24004 0.0000 Uiso
C136 C 0.35164 1.90926 1.24509 0.0000 Uiso
S137 S 0.28790 1.76493 1.27378 0.0000 Uiso
C138 C 0.34719 1.77324 1.27094 0.0000 Uiso
H139 H 0.24702 1.88498 1.37512 0.0000 Uiso
H140 H 0.23348 1.80554 1.35864 0.0000 Uiso
H141 H 0.37165 1.85877 1.20079 0.0000 Uiso
H142 H 0.38435 1.93724 1.20806 0.0000 Uiso
H143 H 0.36394 1.78681 1.17674 0.0000 Uiso
H144 H 0.34495 1.73895 1.28706 0.0000 Uiso
[truncated: 267 more chars]
